# Supplementary material for: Microarray profiling for differential gene expression in PMSG-hCG stimulated preovulatory ovarian follicles of Chinese Taihu and Large White sows
Source: BMC Genomics. 2011 Feb 16;12:111. doi: 10.1186/1471-2164-12-111 (PMC3047302; doi:10.1186/1471-2164-12-111)
Supplement: Additional file 1 — Ovarian follicle transcriptome analyses using the Affymetrix Porcine Genechip. Data of each probe is from the three Large White sows (1, 2, 3) and three Chinese Taihu (1, 2, 3) sows. Raw data from. CEL files were converted to gene signal files and raw signals were normalized above to 500 on each array by MAS 5.0, and the dChip invariant set was used to normalize the signals of the different arrays. "P", present; "A", absent; "M", marginal; "Count (P)", the number of P flag; select while Count (P) ≥2 in two groups (Chen et al., 2009)*. Totally, 16,066 and 15,477 probesets were detected expression in the Large White and Taihu, respectively. *Chen H, Li C, Fang M, Zhu M, Li X, Zhou R, Li K, Zhao S. Understanding Haemophilus parasuis infection in porcine spleen through a transcriptomics approach. BMC Genomics. 2009, 5, 10:64. [file 1471-2164-12-111-S1.XLS]

## Sheet: alldata
Additional file 1. Ovarian follicle transcriptome analyses using the Affymetrix Porcine Genechip. Data of each probe
is from the three Large White sows (1, 2, 3) and three Chinese Taihu (1, 2, 3) sows. Raw data from .CEL files were converted
to gene signal files and raw signals were normalized above to 500 on each array by MAS 5.0, and the dChip invariant set was used
to normalize the signals of the different arrays. "P", present; "A", absent; "M", marginal; "Count(P)",the number of P flag; select while
Count(P)≥2 in two groups (Chen et al., 2009)*. Totally, 16,066 and 15,477 probesets were detected expression in the Large White
and Taihu, respectively. *Chen H, Li C, Fang M, Zhu M, Li X, Zhou R, Li K, Zhao S. Understanding Haemophilus parasuis
infection in porcine spleen through a transcriptomics approach. BMC Genomics. 2009, 5, 10:64.
Probe Set ID	Large White 1 call	Large White 2 call	Large White 3 call	Normalized signal- Large White 1	Normalized signal- Large White 2	Normalized signal- Large White 3	Chinese Taihu 1 call	Chinese Taihu 2 call	Chinese Taihu 3 call	Normalized signal- Chinese Taihu 1	Normalized signal- Chinese Taihu 2	Normalized signal- Chinese Taihu 3
Ssc.15601.1.A1_s_at	P	A	A	58.5199	39.7025	44.1128	A	A	A	44.1567	47.2884	41.3358
Ssc.14343.1.S1_at	P	P	P	13760	14159.9	13798.1	P	P	P	15227.7	14236.2	15683.1
Ssc.10510.1.A1_at	A	A	A	41.8298	43.8576	41.5367	A	A	M	43.974	48.2576	43.7187
Ssc.4365.1.A1_at	P	P	P	12151.2	12657.3	13871.4	P	P	P	13398	12286.4	13206.4
Ssc.12198.1.A1_at	P	P	P	8283.58	5255.88	5525.49	P	P	P	4243.73	12689.4	7408.1
Ssc.7131.1.A1_at	A	A	A	38.6476	31.8614	32.8821	A	A	A	32.9877	39.8926	31.3262
Ssc.12962.1.A1_a_at	P	P	P	12962.8	12889.5	13743.2	P	P	P	12738.3	12460.7	12828.4
Ssc.11330.1.A1_at	P	P	P	13045.7	12761.5	13066.1	P	P	P	12816	13458.9	12513.6
Ssc.14392.1.A1_at	P	P	P	7930.41	13360.4	6850.03	P	P	P	774.133	17535.2	5943.74
Ssc.11132.1.S1_a_at	P	P	P	20121.2	17555.3	19381	P	P	P	18817.9	19753.8	19219.5
Ssc.11132.1.S1_at	P	P	P	12431.2	11878.6	12062.4	P	P	P	12192.7	11471.1	12190.2
Ssc.1342.1.S1_at	P	P	P	2199.46	15671	4664.22	P	P	P	1759.49	6841.25	6046.46
Ssc.1342.1.A1_at	A	P	A	217.58	1073.56	350.36	A	A	A	189.515	562.99	441.463
Ssc.7090.1.A1_at	P	A	M	122.624	75.9867	95.1997	P	A	A	224.318	63.3885	55.9765
Ssc.16638.1.S1_at	P	P	P	10131.5	9991.89	9526.5	P	P	P	7644.06	10439.9	9624.04
Ssc.1241.1.S1_at	P	P	P	6502.9	4501.63	4534.6	P	P	P	3932.38	7032.44	3857.58
Ssc.10492.1.S1_at	A	P	A	37.9266	33.89	32.0966	A	A	A	39.499	32.2016	36.7131
Ssc.2506.1.S1_at	A	A	A	61.0612	52.3995	50.6926	A	P	A	61.4126	170.175	53.0288
Ssc.101.1.S1_at	P	P	P	717.767	7505.13	2701.62	P	P	P	8984.54	748.804	2845.48
Ssc.12515.1.S1_at	P	P	P	15005.3	15012.8	15173.3	P	P	P	14633.8	14917.8	14473.6
Ssc.15695.1.S1_at	A	A	P	161.271	167.006	217.008	P	A	P	541.949	161.319	290.039
Ssc.1357.1.S1_at	P	P	P	10135.3	9798.36	11789.5	P	P	P	11800.2	10317	11162.5
Ssc.7158.1.A1_a_at	P	P	P	15856.8	13184.8	11640	P	P	P	614.621	15756.3	12098.3
Ssc.15718.1.A1_at	P	P	P	88.2458	107.381	63.841	A	P	P	67.57	103.778	72.6679
Ssc.308.1.S2_at	P	P	P	3842.64	4725.29	4343.81	P	P	P	2873.7	3769.44	3730.61
Ssc.308.1.S1_at	P	P	P	3258.28	3676.07	3028.6	P	P	P	2913.28	3378.88	3223.04
Ssc.1013.1.A1_at	P	P	P	1872.02	2208.54	2329.46	P	P	P	3720.21	9424.27	1837.59
Ssc.16377.1.A1_at	P	P	P	713.757	11266.4	10992.6	P	P	P	930.945	11463.1	10278.7
Ssc.16377.1.A1_s_at	P	P	P	13902.9	13080.1	16672.9	P	P	P	681.623	15520.6	10401.7
Ssc.17228.1.S1_at	P	P	P	11459.3	11641.5	12146.5	P	P	P	12190	11864.5	11207.5
Ssc.3141.1.S1_at	A	A	A	105.833	78.0225	81.2446	A	A	A	110.287	97.5954	73.1274
Ssc.11784.1.S1_at	P	P	P	20967	17298.1	18735.1	P	P	P	7742.52	21178	15309.4
Ssc.13774.1.S1_at	P	P	P	11838.3	12059.8	12459.1	P	P	P	12374.5	11784	12760.4
Ssc.8516.1.A1_at	P	P	P	13091.2	2862.39	13366.3	P	P	P	139.748	11287	6471.27
Ssc.11992.1.A1_at	P	P	P	3768.6	12208.4	2961.21	P	P	P	15931.5	8762.38	5799.15
Ssc.54.1.A1_at	P	P	P	2618.99	4540.49	3301.06	P	P	P	8672.61	1893.59	945.487
Ssc.11153.1.S1_at	P	P	P	6412.96	5236.65	4766.45	P	P	P	3408.48	7677.03	5336.99
Ssc.4876.1.A1_at	A	P	P	36.5867	98.3359	60.5582	A	A	P	34.4718	36.3569	71.3865
Ssc.11087.1.S1_at	P	P	P	12869.8	13115.7	12695	P	P	P	13290.1	12601.3	12368.7
Ssc.15060.1.S1_at	P	P	A	459.42	269.588	235.501	A	P	A	86.0938	1885.65	104.443
Ssc.9819.1.S1_at	P	P	P	5625.41	4883.65	4630.84	P	P	P	3534.51	6318.23	4646.46
Ssc.5566.1.S1_at	P	P	P	6509.78	9989.46	10683.9	P	P	P	446.031	9602.14	8246.36
Ssc.638.1.S1_at	P	P	P	10888.4	11126.5	11314.7	P	P	P	10504.1	11098.4	10390.6
Ssc.638.1.A1_at	P	P	P	1629.5	1736.36	1882.11	P	P	P	1815.14	2153.64	1732.85
Ssc.3284.1.A1_at	P	P	P	11689.3	11645.1	12233.8	P	P	P	12386.4	11663.9	12567.7
Ssc.3284.1.S1_at	P	P	P	2036.2	1899.06	2323.34	P	P	P	2721.71	2666.89	2672.72
Ssc.226.1.S1_at	P	P	P	1807.32	1251.36	1858.4	P	P	P	1842.95	1108.04	1310.64
Ssc.14524.1.S1_at	P	P	P	2551.73	3062.29	3473.69	P	P	P	4606.05	3741.65	3145.37
Ssc.328.1.A1_at	P	P	P	2170.85	3656.42	3790.59	P	P	P	3790.44	2052.87	4307.48
Ssc.328.1.S1_at	P	P	P	151.801	197.466	256.665	P	P	P	381.077	193.214	199.389
Ssc.9781.1.S1_at	P	P	P	7687.3	4469.35	6215.87	P	P	P	2624.34	4522.41	6349.62
Ssc.8776.1.S1_at	P	P	P	12210.2	3982.49	2776.3	P	P	P	63.8985	13519.6	1004.13
Ssc.105.1.S1_at	P	P	P	3013.72	3221.78	3160.17	P	P	P	2608.49	3246.06	3319.28
Ssc.9272.1.S1_at	P	P	P	140.422	488.856	1653.47	P	P	P	7760.51	768.464	727.474
Ssc.2979.1.S1_at	P	P	P	6789.23	2447.21	2649.39	P	P	P	5303.8	5838.57	3379.79
Ssc.6080.1.S1_at	P	P	P	857.824	888.659	1047.86	P	P	A	7603.84	980.875	675.142
Ssc.1098.1.S1_at	P	P	P	15707	14966	16225	P	P	P	16050.4	14886.3	15334.9
Ssc.11791.1.S1_at	P	P	P	10204.4	1378.16	1047.75	P	P	P	298.625	10076.8	511.475
Ssc.1018.1.S1_at	P	P	P	4656.66	4587.95	3966.52	P	P	P	2482.48	6920.07	5121
Ssc.14003.1.S1_a_at	P	P	P	3229.81	4203.36	3769.92	P	P	P	3693.66	3475.23	4441.67
Ssc.640.1.S1_at	A	A	A	102.982	90.534	73.4124	A	A	A	88.6109	79.6661	73.9454
Ssc.22086.1.A1_at	P	P	P	4292.76	4587.09	4117.89	P	P	P	3376.48	4332.12	4267.86
Ssc.229.1.S1_at	P	P	P	3693.41	1585.18	2810.67	P	P	P	1829	3161.95	973.728
Ssc.221.1.S1_at	P	P	P	576.672	805.256	948.971	P	P	P	2209.49	870.578	1312.49
Ssc.224.1.S1_at	P	P	P	1091.34	977.734	1431.31	P	P	P	1184.98	2086.27	1331.45
Ssc.856.1.S1_at	P	P	P	3461.35	2866.67	2473.46	P	P	P	1966.19	2965.31	2163.79
Ssc.14258.1.S1_at	P	P	P	6226.59	7754.46	6521.49	P	P	P	5903.77	6561.03	8176.84
Ssc.5264.1.A1_at	P	P	P	3004.28	2562.86	2703.87	P	P	P	1196.33	5601.93	2363.99
Ssc.14502.1.S1_a_at	P	P	P	5191.38	4982.69	4103.35	P	P	P	3741.15	5747.2	3661.32
Ssc.1163.1.S1_at	P	P	P	2290.03	2493.18	2868.92	P	P	P	5342.46	2309.87	2521.27
Ssc.8203.1.S1_at	P	P	P	999.763	860.607	1249.12	P	P	P	1863.38	2301.3	739.606
Ssc.6117.1.S1_at	P	P	P	3473.63	6319.85	3645.71	P	P	P	4023.15	3631.16	3737.31
Ssc.3196.1.S1_at	P	P	P	1388.56	2731.59	2215.87	P	P	P	2058.57	2110.47	2515.06
Ssc.3588.1.S1_at	P	P	P	4694.12	4647.64	2812.3	P	P	P	1920.88	4152.42	3116.82
Ssc.13766.1.A1_at	P	P	P	3022.71	3464.99	3341.52	P	P	P	3905.7	3265.33	3132.08
Ssc.5713.1.S1_at	P	P	P	2094.46	4222.31	2015.39	P	P	P	1366.32	1880.22	3201.34
Ssc.777.1.S1_at	P	P	P	802.981	1468.29	1323.41	P	P	P	3382.24	958.475	1304.38
Ssc.16159.1.S1_at	P	P	P	6656.75	5963.19	930.139	P	P	P	857.022	4599.7	786.698
Ssc.9970.1.A1_at	P	P	P	2509.02	1656.32	1741.66	P	P	P	1545.47	2462.07	1154.52
Ssc.24.1.S1_at	A	P	P	186.035	207.678	402.049	P	A	A	853.213	211.917	118.731
Ssc.11184.1.S1_at	P	P	P	9045.84	7462.35	5868.64	P	P	P	3432.62	6428.88	4161.77
Ssc.373.1.S1_at	P	P	P	7859.2	9949.6	9489.67	P	P	P	10106.3	6857.08	10600
Ssc.16342.1.A1_at	P	P	P	6807.57	7942.77	7286.76	P	P	P	585.026	9860.33	8141.44
Ssc.4387.1.A1_at	P	P	P	693.712	598.137	387.115	P	P	P	340.045	1124.66	445.778
Ssc.5936.1.A1_a_at	P	P	P	1392.11	3312.57	1967.28	P	P	P	2982.52	980.386	1338.71
Ssc.575.1.S1_at	P	P	P	464.012	6723.97	604.54	P	P	P	489.64	913.199	1469.37
Ssc.13983.1.S1_at	P	P	P	2054.05	2270.73	2553.25	P	P	P	2489.28	2509.93	2647.48
Ssc.13983.1.S2_at	P	P	P	99.845	70.3472	102.981	P	P	P	95.3998	91.7549	108.568
Ssc.8440.1.S1_at	P	P	P	5178.19	4978.79	3968.77	P	P	P	3007.06	4777.88	4232.64
Ssc.800.1.S1_at	P	P	P	3176.34	3850.46	3019.51	P	P	P	6501.32	3745.2	2399.66
Ssc.9075.1.A1_at	P	P	P	1138.55	2952.29	1573.65	P	P	P	1601	679.192	1588.99
Ssc.73.1.S1_at	P	P	P	1231.07	1175.58	1392.83	P	P	P	790.23	992.675	1409.46
Ssc.217.1.S1_at	P	P	P	2517.07	3201.7	3774.11	P	P	P	3270.71	2580.69	2534.46
Ssc.2707.1.S1_at	P	P	P	3395.25	3102.63	4412.64	P	P	P	5388.12	3503.11	3271.51
Ssc.4217.1.S1_at	P	P	P	319.413	582.441	423.369	P	P	P	142.741	708.305	893.389
Ssc.183.1.S1_at	P	P	P	5454.16	2504.14	1949.96	P	P	P	1280.05	4403.97	1690.41
Ssc.14484.1.A1_at	P	P	A	39.932	24.9227	31.1704	A	A	A	42.6272	41.1392	28.1374
Ssc.4621.1.S1_at	P	P	P	2918.34	4936.32	4428.42	P	P	P	3362.63	3754.66	4715.98
Ssc.7297.1.S1_at	P	P	P	2120.86	1590.78	1621.88	P	P	P	1543.32	3199.76	889.939
Ssc.14506.1.S1_at	P	P	P	816.497	279.574	579.155	M	P	P	62.361	331.706	296.114
Ssc.657.1.A1_at	P	P	P	541.997	1067.76	407.613	P	P	P	107.455	660.144	436.239
Ssc.5550.1.S1_at	P	P	P	4404.56	4870.16	4497.1	P	P	P	3062.69	4429.05	3797.35
Ssc.11580.1.S1_at	P	P	P	1935.24	1378.17	1492.06	P	P	P	948.411	2006.21	1244.38
Ssc.19852.1.S1_at	A	A	A	17.0833	20.7185	18.5461	P	P	A	21.063	31.8112	21.8703
Ssc.14463.1.S1_at	P	P	P	2003.73	3676.48	4305.24	P	P	P	3908.61	2974.44	5298.8
Ssc.5712.1.S1_at	P	P	P	3674.75	1009.03	1090.81	P	P	P	1107.24	3958.67	941.309
Ssc.6009.1.S1_a_at	P	P	P	1093.13	3033.97	3027.19	P	P	P	219.249	4461.48	3492.5
Ssc.6009.1.S1_at	P	P	P	1507.42	3826.96	3806.31	P	P	P	184.909	5134.53	4262.25
Ssc.12507.1.S1_at	P	P	P	3340.94	10486.1	7706.72	P	P	P	3736.29	2988.99	2775.22
Ssc.11990.1.S1_at	P	P	P	1121.21	1274.98	1724.53	M	P	P	48.508	3047.47	858.371
Ssc.14521.1.S1_at	P	P	P	2103.71	2452.22	1712.77	P	P	P	1506.51	1773.72	1186.95
Ssc.947.1.S1_at	P	P	P	402.454	412.935	393.035	P	P	P	372.065	462.177	519.752
Ssc.947.1.S1_s_at	P	P	P	13233.6	13266.3	13535.8	P	P	P	13982.8	13409.6	13305.4
Ssc.3319.1.S1_at	A	A	A	95.5452	98.713	90.7372	A	A	A	61.3737	113.884	121.691
Ssc.709.1.S1_at	P	P	P	201.843	1025.63	178.752	P	P	P	1286.31	789.054	188.332
Ssc.526.1.S1_at	P	P	P	165.471	223.493	383.731	P	P	P	257.839	196.476	203.691
Ssc.64.1.S1_at	P	P	P	1442.76	1496.47	1560.67	P	P	P	1358.72	2152.51	2484.82
Ssc.14525.1.S1_at	P	M	P	181.491	112.251	163.526	M	P	P	133.102	157.485	233.265
Ssc.12348.1.S1_at	P	P	P	8984	12626.6	10667.3	P	P	P	14695	11987.6	8679.13
Ssc.760.1.S1_at	P	P	P	42.4595	39.4784	277.355	P	A	P	206.761	43.0416	41.6742
Ssc.162.1.S1_at	P	P	P	5638.37	435.969	511.348	A	P	P	16.3697	9290.62	152.811
Ssc.14490.1.S1_at	P	P	P	673.108	1047.37	765.58	P	P	P	601.584	957.823	953.919
Ssc.102.1.S1_at	P	P	P	766.613	721.788	675.199	P	P	P	541.052	641.186	530.57
Ssc.460.1.S1_at	P	P	P	4496.85	2643.15	2891.36	P	P	P	5943.44	3480.68	2476.73
Ssc.1199.1.A1_at	P	P	P	1892.65	1994.06	3086.9	P	P	P	703.018	3318.96	3688.66
Ssc.61.1.S1_at	P	P	P	3357.95	9114.06	4560.64	P	P	P	12105.9	1001.25	5101.31
Ssc.231.1.S1_at	P	P	P	14465.3	3109.73	4723.29	P	P	P	1691.68	12976.3	4489.12
Ssc.231.1.S2_at	P	P	P	2505.3	236.198	385.59	P	P	P	180.709	2611.96	376.149
Ssc.19907.1.S1_at	P	P	P	2071.06	1866.12	1065.24	P	P	P	1031.83	5359.7	668.407
Ssc.14522.1.S1_at	P	P	P	551.443	2689.99	1917.99	P	P	P	730.333	1877.31	2132.53
Ssc.830.1.S1_at	P	P	P	3952.88	1779	1829.43	P	P	P	3148.85	4438.27	1308.72
Ssc.15237.1.S1_at	P	P	P	1492.56	1085.1	1127.82	P	P	P	1934.84	1287.35	974.743
Ssc.4871.1.S1_at	P	P	P	251.486	93.7812	86.324	P	P	P	511.851	97.8146	114.317
Ssc.383.1.S1_at	P	P	P	815.136	1346.37	931.027	P	P	P	1560.62	354.406	620.612
Ssc.12368.1.S1_at	P	P	P	366.246	276.934	279.383	P	P	P	293.819	417.663	248.667
Ssc.8330.1.S1_at	P	P	P	1483.21	1983.15	1814.52	P	P	P	926.863	2115.82	2296.59
Ssc.293.1.S1_at	A	A	A	81.1036	59.1924	75.8089	A	A	P	54.9577	55.4492	111.719
Ssc.4250.1.S1_at	A	A	A	306.106	343.91	461.827	A	A	A	480.271	366.541	430.87
Ssc.14480.1.S1_at	P	P	P	601.685	821.958	1274.02	P	P	P	714.354	1027.41	1089.59
Ssc.6019.1.S1_at	P	P	P	702.216	3416.41	746.539	P	P	P	620.588	880.875	1031.46
Ssc.4263.1.A1_at	P	P	P	1452.91	1462.15	1066.91	P	P	P	829.029	1202.67	750.655
Ssc.600.1.S1_s_at	P	P	P	868.15	1102.38	779.29	P	P	P	7659.47	5314.39	624.589
Ssc.8552.1.S2_a_at	P	P	P	472.309	749.574	782.625	P	P	P	828.096	705.469	550.184
Ssc.8552.3.S1_a_at	P	P	P	319.262	436.607	548.928	P	P	P	601.707	582.877	338.278
Ssc.591.1.S1_at	A	A	A	30.8152	29.416	23.6357	A	A	M	33.5738	43.1499	29.0068
Ssc.9178.1.S1_at	P	P	P	1067.06	1825.52	1342.02	P	P	P	1800.66	784.883	1439.06
Ssc.3528.1.S1_at	P	P	P	1999.04	1022.58	871.997	P	P	P	625.954	3372.34	722.708
Ssc.14543.1.S1_at	P	P	P	2466.75	2428.4	1946.61	P	P	P	1532.29	2190.4	2032.67
Ssc.11757.1.S1_at	P	P	P	465.84	499.19	698.42	P	P	P	831.069	418.113	552.703
Ssc.14503.1.S1_at	A	A	A	62.051	49.2418	48.5164	A	A	A	53.0266	63.6887	53.003
Ssc.17.1.S1_at	P	P	P	217.419	98.2381	177.864	P	P	P	132.233	317.905	127.499
Ssc.757.1.S1_at	P	P	P	696.77	928.813	1074.91	P	P	P	1015.24	874.904	1005.76
Ssc.18652.1.S1_at	A	P	A	149.889	218.74	197.896	A	A	A	175.674	163.115	186.453
Ssc.396.1.S1_a_at	P	P	P	6161.52	4135.71	3955.88	P	P	P	3130.38	6853.23	3289.16
Ssc.4617.1.S1_at	P	P	A	125.638	69.3334	48.995	A	A	A	44.1404	30.8692	26.636
Ssc.5454.1.S1_at	P	P	P	3115.82	3400.42	3755.41	P	P	P	3530.89	2890.51	3701.29
Ssc.14528.1.S1_at	P	P	P	623.62	357.998	379.185	P	P	P	835.59	734.338	317.489
Ssc.5062.1.S1_at	P	P	P	3380.59	3380.04	3203.54	P	P	P	3043.5	3368.24	1797.03
Ssc.3968.1.S1_at	A	P	P	65.6155	72.993	795.697	P	A	A	3291.35	52.9871	53.37
Ssc.11071.1.S1_at	P	P	P	2490.54	3829.96	4228.98	P	P	P	3467.18	3762.89	4343.9
Ssc.1031.1.S1_at	P	P	P	72.032	239.651	201.701	P	A	P	1977.85	25.7186	217.134
Ssc.314.1.S1_at	P	P	P	686.034	778.104	1445.02	P	P	P	3855.51	390.171	1105.65
Ssc.75.1.S1_at	P	P	P	1629.37	1528.12	1423.65	P	P	P	1819.34	1387.14	1599.49
Ssc.5915.1.S1_at	P	P	P	355.663	414.254	379.569	P	P	P	395.158	414.58	393.011
Ssc.2375.1.S1_at	P	P	P	7611.37	6509.95	5093.17	P	P	P	3251.59	6259	5779.59
Ssc.432.1.S1_at	P	P	P	892.304	324.956	299.303	P	P	P	121.778	258	221.772
Ssc.22009.1.S1_at	P	P	P	612.32	987.692	698.054	P	P	P	488.921	569.854	548.716
Ssc.142.1.S1_at	P	P	P	1743.23	2588.92	2263.93	P	P	P	1440.78	2809.78	1924.35
Ssc.11194.1.S1_at	P	P	P	761.753	884.465	366.059	P	P	P	289.966	607.218	323.144
Ssc.14488.1.S1_at	P	P	P	677.482	892.21	1080.76	P	P	P	118.952	891.141	907.443
Ssc.3741.1.S1_at	A	A	A	98.4959	64.2635	91.9643	A	A	A	67.5292	94.8313	67.2678
Ssc.55.1.S1_at	P	P	P	352.766	571.206	503.793	P	P	P	330.394	350.784	286.413
Ssc.90.1.S1_at	P	P	P	155.398	427.884	140.635	P	P	P	93.3694	104.139	140.819
Ssc.5314.1.S1_at	A	A	A	69.1119	62.6305	41.4532	A	A	A	65.3388	66.6532	53.0511
Ssc.167.2.S1_a_at	P	P	P	755.281	3945.45	1381.94	P	P	P	1103.9	1086.15	2125.68
Ssc.11020.1.S1_at	A	A	A	75.0716	87.881	49.5717	A	A	A	55.7086	69.462	63.5927
Ssc.715.1.S1_at	A	A	A	65.2321	68.9019	53.3836	A	A	A	69.1199	74.7455	55.1015
Ssc.37.1.S1_at	P	M	P	589.926	127.47	741.604	P	P	A	4045.28	472.609	68.9558
Ssc.12341.1.S1_at	A	A	P	34.941	27.9854	27.8234	P	A	A	38.5335	37.115	33.2652
Ssc.12975.1.S1_at	P	P	P	498.503	1544.86	2936.69	P	P	P	780.028	851.334	2255.16
Ssc.14531.1.S1_at	P	P	P	708.5	673.755	396.161	P	P	P	435.325	841.571	480.479
Ssc.4371.1.S1_at	P	P	P	692.941	1111.48	942.844	P	P	P	882.905	733.93	875.106
Ssc.16296.1.S1_at	P	P	P	1536.8	4216.01	1342.72	P	P	P	1963.51	1844.77	1447.54
Ssc.11136.1.S1_at	A	A	A	140.624	127.089	106.507	A	A	A	105.551	149.202	121.512
Ssc.22641.1.S1_at	P	P	P	1428.86	1628.72	1310.16	P	P	P	1664.74	1351.13	1112.27
Ssc.22641.2.S1_a_at	P	P	P	795.01	956.608	1067.07	P	P	P	1593.88	1178.4	1159.98
Ssc.14530.1.S1_at	P	P	P	612.74	567.067	648.988	P	P	P	599.339	981.138	433.897
Ssc.266.1.S1_at	P	P	P	199.294	200.531	173.659	P	A	P	127.76	80.025	172.344
Ssc.21145.1.S1_at	P	P	P	557.258	520.698	533.818	P	P	P	2263.95	608.401	484.791
Ssc.62.2.S1_a_at	A	P	P	50.7183	54.6061	55.0858	P	P	P	78.0092	58.784	65.2074
Ssc.802.1.A1_at	P	P	P	1414.97	1468.2	1387.28	P	P	P	1152.52	1169.87	1119.11
Ssc.1743.1.S1_at	P	P	P	2616.75	316.758	245.325	P	P	P	850.304	5883	148.616
Ssc.10993.1.S1_a_at	P	P	P	263.663	363.47	305.041	P	M	M	577.373	300.652	234.91
Ssc.2763.1.S1_at	A	A	A	55.9194	53.964	58.3364	A	A	A	51.3754	61.8232	50.8907
Ssc.3208.1.S1_at	P	P	P	841.664	704.335	802.111	P	P	P	944.245	775.897	709.307
Ssc.120.1.S1_at	P	P	P	293.776	361.989	190.554	P	P	P	104.741	231.772	187.114
Ssc.9245.1.S1_at	P	P	P	962.665	930.671	927.186	P	P	P	1466.97	937.984	980.252
Ssc.369.1.S1_at	P	P	P	871.22	1085.43	822.992	P	P	P	560.008	607.697	702.274
Ssc.746.1.S1_a_at	P	P	P	1714.71	2487.22	1499.72	P	P	P	1444.34	1478.46	1336.97
Ssc.15694.1.S1_at	P	A	P	1400.97	404.572	484.764	P	P	A	2758.61	800.849	445.421
Ssc.6533.1.S1_at	P	A	A	174.52	39.6446	116.649	A	A	A	43.5735	57.5305	93.0053
Ssc.336.1.S1_at	P	P	P	241.227	456.266	455.621	P	P	P	1111.43	514.569	478.088
Ssc.9991.1.S1_at	P	P	P	1362.56	1413.87	1055.31	P	P	P	355.596	1459.13	607.746
Ssc.569.1.S1_at	P	P	P	50.2499	49.3909	234.689	P	P	P	2468.94	40.104	62.6244
Ssc.156.1.A1_at	P	A	P	252.416	176.75	224.299	A	P	P	209.889	239.643	298.728
Ssc.170.1.S1_at	P	P	M	43.7808	63.1701	52.639	A	P	P	26.1319	57.4584	40.0184
Ssc.137.1.S1_at	A	P	A	118.792	1482.47	100.681	A	P	A	80.4231	177.989	81.1281
Ssc.590.1.S1_at	A	A	M	58.2435	50.7293	48.4403	A	A	P	50.5608	50.0163	46.6393
Ssc.670.1.S1_at	P	P	P	461.408	9629.93	1059.11	P	P	P	394.985	720.02	4202.23
Ssc.2262.1.S1_a_at	P	P	P	3347.23	3003.54	2568.18	P	P	P	2063.9	3441.26	1960.48
Ssc.724.1.S1_at	P	A	P	67.5921	56.2969	206.847	P	A	P	1778.27	43.7416	51.0403
Ssc.15155.1.S1_a_at	P	P	P	10122	9989.17	10282.1	P	P	P	10478.7	8323.27	10625.9
Ssc.2258.1.S1_at	P	P	P	1853.07	2625.92	2758.05	P	P	P	1314.75	1604.01	2608.41
Ssc.2895.1.S1_at	P	P	M	519.771	365.659	370.609	P	A	A	366.459	470.219	344.008
Ssc.864.1.S1_at	P	P	P	234.723	220.044	737.955	P	P	P	3540.81	89.1582	277.353
Ssc.1712.1.S1_at	P	P	P	355.109	333	295.011	P	P	P	324.685	351.336	298.385
Ssc.17243.1.S1_at	P	P	P	407.626	367.14	359.706	P	P	P	2531.97	296.152	246.875
Ssc.15895.1.S1_s_at	A	A	A	60.5412	49.9899	51.1899	A	A	A	63.8303	53.7253	58.9106
Ssc.196.1.S1_at	P	P	P	3240.39	3796.95	2728.45	P	P	P	5204.56	3458.94	2226.56
Ssc.16562.1.S1_at	A	A	P	50.7671	48.9738	55.2235	M	A	A	63.8713	53.8	43.026
Ssc.6289.1.S1_at	P	A	M	144.173	167.176	160.043	P	A	A	157.883	149.274	121.18
Ssc.751.1.S1_at	P	A	A	28.2178	24.4684	26.8407	A	A	A	27.5923	25.3329	29.2321
Ssc.27593.1.S1_at	P	P	P	229.474	277.768	216.562	P	P	P	274.592	209.789	228.594
Ssc.13482.1.S1_at	P	P	P	586.351	392.628	715.094	P	P	P	325.686	1043.68	1067.93
Ssc.14472.1.S1_at	A	A	A	41.0824	28.3467	37.5314	A	A	A	34.8191	38.1067	37.3349
Ssc.18754.1.S1_at	A	A	A	17.8431	24.299	16.722	A	A	A	24.0999	24.6494	12.1402
Ssc.548.1.S1_a_at	A	A	A	29.1283	25.3845	35.4599	P	A	A	1555.64	31.7837	28.8358
Ssc.514.1.S1_at	A	A	A	47.7818	43.3519	42.7521	A	A	A	45.3369	40.0893	37.3639
Ssc.440.1.S1_at	A	A	A	161.126	169.48	166.246	A	A	A	195.086	175.504	182.466
Ssc.53.1.S1_at	P	P	P	1581.32	2416.47	1937.28	P	P	P	2531	1969.78	1861.32
Ssc.14535.1.S1_at	P	P	P	886.67	881.055	706.983	P	P	P	695.785	2315.55	427.678
Ssc.15749.1.S1_at	P	P	P	1239.4	609.629	740	P	P	P	1416.29	1677.61	626.372
Ssc.20177.1.S1_at	P	P	P	226.289	1033.12	177.273	P	P	P	128.387	222.814	207.846
Ssc.5227.1.S1_at	P	P	P	354.541	356.589	565.304	P	P	P	620.438	359.029	396.835
Ssc.5227.1.S2_at	P	P	P	53.7428	87.2542	215.664	P	P	P	301.062	85.0826	180.025
Ssc.6323.1.S1_at	P	P	P	1061.7	3866.63	592.862	P	P	P	404.2	999.366	755.139
Ssc.16447.1.S1_at	A	A	A	117.738	114.694	109.5	P	A	A	397.978	102.257	112.091
Ssc.14520.1.S1_at	P	P	P	325.473	437.145	365.815	P	P	P	380.736	429.685	440.388
Ssc.15800.1.S1_at	P	P	P	121.451	181.427	156.572	P	M	P	175.383	92.4369	330.465
Ssc.16628.1.S1_a_at	P	P	P	53.6377	39.6661	47.3013	P	P	P	84.9121	49.7077	44.6458
Ssc.11033.1.S1_at	P	P	P	488.137	976.418	566.223	P	P	P	1168.1	607.872	635.606
Ssc.242.1.S1_a_at	P	P	P	510.287	272.084	257.669	P	P	P	200.144	332.711	195.062
Ssc.26340.1.S1_at	P	P	P	687.063	747.568	631.638	P	P	P	429.955	362.392	457.446
Ssc.20006.1.S1_at	P	P	P	2554.21	2878.01	3197.81	P	P	P	1727.11	2716.73	3641.47
Ssc.9013.1.S1_at	P	P	P	665.242	1528.46	1826.21	P	P	P	3978.93	1061.84	472.009
Ssc.909.1.S1_at	P	P	P	42.7263	30.86	30.9196	P	A	P	39.5171	39.1949	38.1219
Ssc.219.1.S1_at	A	A	A	25.2882	19.1167	15.7669	A	A	A	24.2949	26.3198	14.5608
Ssc.15730.1.S1_at	P	P	P	977.382	1708.27	880.221	P	P	P	1131.06	1242.14	904.552
Ssc.25354.1.S1_at	A	A	A	125.181	121.823	119.444	A	A	A	110.483	140.229	105.974
Ssc.629.1.S1_at	P	P	A	138.472	117.236	114.211	P	P	A	138.961	108.665	95.2091
Ssc.749.1.S1_at	P	A	P	23.7546	21.2724	24.2392	P	A	A	26.8144	25.661	18.8233
Ssc.19054.1.S1_a_at	A	P	P	35.8278	44.5547	42.239	A	P	P	44.7528	31.5968	52.0327
Ssc.249.1.S1_at	P	P	P	467.316	538.452	662.238	P	P	P	701.613	394.066	931.57
Ssc.21108.1.S1_at	P	P	P	71.0947	80.8797	61.7204	A	A	A	45.0762	31.7323	35.2668
Ssc.27881.1.S1_at	P	P	P	113.712	192.575	979.843	P	P	P	56.7971	73.1774	615.275
Ssc.189.1.S1_at	P	P	P	1037.38	667.921	756.802	P	P	P	722.827	810.161	832.538
Ssc.81.1.S1_at	A	A	P	71.1734	58.1216	63.8205	A	P	A	68.1877	66.655	58.5627
Ssc.60.1.A1_at	P	A	P	38.4727	27.7432	40.6108	A	A	M	38.1775	36.6664	33.4927
Ssc.11267.1.S1_at	A	A	A	552.775	511.992	618.069	A	A	A	434.918	637.141	643.784
Ssc.310.1.S1_at	P	P	P	112.604	91.7522	118.605	A	P	P	81.6928	85.7218	114.261
Ssc.151.1.S1_at	P	P	P	205.688	1407.12	299.969	P	P	P	209.424	338.341	639.009
Ssc.15870.1.S1_at	A	A	A	41.1659	39.1598	40.4508	A	A	A	49.106	38.5638	44.2548
Ssc.27607.1.S1_at	A	A	A	29.8144	23.4188	25.8587	A	A	A	22.5546	30.7265	23.7458
Ssc.316.1.S1_at	A	P	A	9.63993	26.2215	12.0152	P	A	P	143.763	31.2226	62.0349
Ssc.16186.1.S1_at	A	P	P	80.14	95.4276	76.757	P	A	M	130.431	80.1884	64.3908
Ssc.732.1.S1_at	A	A	A	404.29	380.86	388.623	P	A	A	425.54	397.931	380.453
Ssc.955.1.S1_at	P	A	A	16.2669	15.9826	14.0129	A	A	A	19.0385	13.5348	14.3757
Ssc.5127.1.S1_at	P	P	P	173.935	151.861	144.927	P	P	P	213.549	238.175	107.907
Ssc.6583.1.S1_at	P	P	P	329.155	982.388	677.928	P	P	P	3090.05	457.347	261.149
Ssc.4743.1.S1_at	A	A	A	224.892	168.115	171.119	A	A	A	172.427	194.699	199.809
Ssc.4743.1.S2_at	P	P	P	398.146	224.786	242.319	P	P	P	761.071	318.302	261.389
Ssc.206.1.S1_at	P	A	A	181.58	48.7641	73.6085	P	P	A	277.938	146.774	43.6632
Ssc.7985.1.S1_at	P	P	P	229.808	596.667	341.188	P	P	P	749.461	348.103	442.376
Ssc.3931.1.S1_at	P	P	P	458.091	650.792	679.633	P	P	P	188.565	495.081	377.196
Ssc.15747.1.S1_at	P	P	P	562.172	654.058	650.622	M	P	P	365.949	648.462	824.398
Ssc.300.1.S1_at	P	P	P	85.146	954.652	99.5484	A	M	P	36.2414	88.5548	98.6919
Ssc.116.1.S1_at	P	P	P	861.875	373.757	318.132	P	P	P	48.3573	2532.6	311.924
Ssc.5438.1.S2_at	P	P	P	176.645	210.958	242.03	P	P	P	291.407	213.145	225.393
Ssc.5438.1.S1_at	P	P	P	361.702	460.855	409.925	P	P	P	451.041	457.943	359.788
Ssc.17337.1.S1_at	A	P	A	175.636	1117.86	242.56	P	A	P	611.72	205.347	481.969
Ssc.13002.1.S1_at	P	P	P	281.907	289.587	381.661	P	P	P	636.701	301.76	188.16
Ssc.83.1.S1_at	P	P	P	24.0251	28.5427	71.5561	P	P	P	66.7918	102.084	76.9936
Ssc.824.1.S1_at	A	A	P	79.155	39.9453	120.186	P	A	A	971.635	19.6597	22.6524
Ssc.16236.1.S1_at	A	P	P	47.6742	108.224	106.539	P	A	A	98.0792	76.7078	59.7968
Ssc.112.1.S1_at	P	P	P	386.656	299.461	338.505	P	P	P	899.077	293.923	233.329
Ssc.122.1.S1_at	P	P	P	257.705	302.597	318.573	P	P	P	279.259	240.848	268.053
Ssc.2608.1.S1_at	A	A	A	28.5856	28.8118	27.9132	A	A	A	27.323	32.77	24.9057
Ssc.26324.1.S1_at	A	A	A	84.5601	76.0811	68.374	P	A	A	142.131	80.8239	66.84
Ssc.16231.1.S1_a_at	P	P	P	145.099	326.752	232.209	P	P	P	76.8993	152.59	235.625
Ssc.2698.1.S1_at	P	P	P	397.876	214.142	291.441	P	P	P	302.755	383.915	321.684
Ssc.148.1.S1_at	P	P	P	148.894	102.699	99.7837	P	P	P	137.454	115.037	99.8027
Ssc.16313.1.S1_at	A	A	A	230.802	175.467	161.795	A	A	P	196.01	189.319	183.25
Ssc.32.1.S1_at	A	A	A	865.004	706.253	863.801	A	A	A	732.137	1128.24	1097.71
Ssc.174.1.S2_at	A	A	A	95.1482	96.8716	99.5681	A	A	A	58.4854	126.805	115.793
Ssc.174.1.S1_at	A	A	A	266.35	251.651	277.567	A	A	A	346.365	346.947	263.779
Ssc.15775.1.S1_at	A	A	A	42.2794	42.2398	22.3228	P	P	P	216.879	48.0328	37.0645
Ssc.14512.1.S1_at	P	P	P	490.878	538.111	607.728	P	P	P	582.679	595.548	449.924
Ssc.22676.1.S1_at	A	P	P	39.4907	103.252	65.3659	P	A	P	265.862	36.1067	84.161
Ssc.1183.1.S1_at	P	P	P	58.0708	82.9476	45.3674	P	P	P	49.6516	117.392	33.3317
Ssc.4875.1.S1_at	P	P	P	1039.89	1416.47	757.439	A	P	P	27.0447	159.545	75.5957
Ssc.5614.1.S1_at	A	A	A	65.1272	49.8464	51.4481	A	A	A	61.2164	65.6046	61.7911
Ssc.16113.1.S1_at	P	P	P	269.878	215.205	222.415	P	P	P	170.332	312.142	256.374
Ssc.14526.1.S1_at	A	A	A	50.0817	38.9459	33.7198	A	A	A	48.3013	45.9389	42.2181
Ssc.585.2.S1_a_at	A	A	A	42.6499	43.3479	42.5802	P	A	A	68.7664	40.297	40.281
Ssc.2767.2.S1_a_at	A	A	P	134.855	120.644	96.4422	A	A	P	104.766	145.549	203.244
Ssc.22231.1.S1_at	P	P	P	324.21	283.097	309.381	P	P	P	292.745	315.775	434.607
Ssc.15741.1.S1_s_at	P	A	P	90.1381	66.7526	65.8144	A	A	A	72.6391	59.9002	76.1645
Ssc.15274.1.S1_a_at	P	P	P	948.347	838.113	797.289	P	P	P	571.533	561.147	556.428
Ssc.15274.1.S1_at	P	P	P	471.417	400.312	446.103	P	P	P	345.427	392.797	336.77
Ssc.250.1.S1_at	A	A	P	97.8612	86.5433	84.6317	A	A	M	94.9985	80.7436	77.4059
Ssc.658.1.S1_at	A	A	M	15.0933	15.7011	17.432	A	A	A	16.8306	12.7863	16.821
Ssc.6301.1.S1_at	P	P	P	87.945	69.5888	73.7825	P	P	P	77.8719	74.4058	67.5812
Ssc.15906.1.S1_at	A	A	A	86.8701	67.4067	60.0722	A	A	A	50.6355	72.7792	85.8124
Ssc.16629.1.S1_at	A	A	A	71.9334	64.2798	58.0714	A	A	A	52.321	50.6237	62.8722
Ssc.16633.1.S1_at	A	A	A	40.0337	31.3483	42.2739	A	A	P	37.0173	34.2391	63.721
Ssc.16240.1.S1_a_at	A	A	A	56.0808	49.1789	55.5555	A	A	A	51.0413	52.317	51.4288
Ssc.14475.3.S1_a_at	P	P	P	340.469	308.578	339.396	A	P	P	35.8147	217.624	495.684
Ssc.668.1.S1_at	A	A	A	58.0492	51.0954	41.5231	A	A	A	48.2696	44.5269	49.8872
Ssc.203.1.S1_at	A	A	A	86.4853	78.46	77.5858	A	A	A	103.932	99.2611	85.0868
Ssc.203.1.S1_s_at	A	A	A	62.0815	44.695	55.0079	P	A	A	61.1948	66.0388	51.0214
Ssc.315.1.S1_at	A	A	A	49.5175	40.0224	37.989	A	A	A	40.8746	55.6417	53.0753
Ssc.9949.1.S1_at	A	A	A	16.8259	16.4633	14.8765	A	A	A	12.1944	14.937	15.4878
Ssc.5575.1.S1_at	A	A	P	54.8755	57.5408	356.624	P	A	A	2280.55	51.0889	47.199
Ssc.17879.1.S1_at	A	A	A	87.4965	53.406	49.834	A	A	A	42.8534	72.8501	41.3551
Ssc.23489.1.S1_at	P	P	P	137.241	172.822	132.797	P	P	P	342.305	130.537	131.202
Ssc.15933.1.S1_s_at	A	A	A	42.1634	29.1052	31.2211	P	A	A	41.2	38.5554	27.7338
Ssc.44.1.S1_at	P	P	P	184.302	613.828	165.398	P	P	P	61.5973	205.003	187.149
Ssc.16370.1.S1_at	A	A	A	53.4157	55.0244	40.9416	A	A	A	45.1089	49.8548	41.6511
Ssc.14500.1.S1_at	A	A	A	115.9	124.797	154.86	A	A	P	108.655	151.381	256.819
Ssc.16055.1.S1_at	P	P	P	767.513	1400.26	1717.68	P	P	P	1142.02	758.418	830.556
Ssc.33.1.S1_at	P	P	A	66.6553	78.1799	40.3166	A	P	A	45.8319	310.726	45.624
Ssc.16316.1.S1_at	A	A	A	49.1408	46.6599	44.2237	A	A	P	47.517	52.888	61.3219
Ssc.15774.1.S1_at	A	A	A	65.4043	61.0803	48.4174	A	A	A	55.6312	63.0396	64.4081
Ssc.15887.1.S1_at	A	A	P	44.066	41.5042	38.1987	A	A	A	42.3029	63.5649	56.3109
Ssc.437.1.S1_a_at	P	A	A	121.38	107.845	107.185	A	A	A	117.432	129.218	102.543
Ssc.433.1.S1_at	M	P	P	260.224	322.259	235.814	P	P	P	333.325	244.891	228.072
Ssc.646.1.S1_at	A	A	A	5.03204	2.26317	4.24977	A	A	A	2.10403	5.31846	5.93662
Ssc.279.1.S1_at	P	P	P	10085.3	637.361	686.323	A	P	P	39.1364	10803.7	556.893
Ssc.279.1.S2_at	P	P	P	12050.9	1304.2	1515.71	A	P	P	27.02	12623.6	982.006
Ssc.16162.1.S1_at	A	A	A	16.4556	16.9822	16.309	A	A	A	17.9237	13.0416	14.4986
Ssc.18551.1.S1_at	P	P	P	787.587	462.834	583.42	P	P	P	620.392	1028.17	648.799
Ssc.18551.1.S2_at	P	P	P	3847.52	2870.37	3160.71	P	P	P	3230.11	3956.27	3249.04
Ssc.5833.1.A1_at	M	M	M	24.7163	28.3411	26.3545	A	A	A	22.6965	29.6736	25.5671
Ssc.5833.1.A2_at	A	M	A	16.618	24.8128	16.3277	M	A	A	19.9632	30.3254	21.2001
Ssc.9637.1.S1_at	P	P	P	735.295	2546.85	3440.57	P	P	P	2693.37	983.322	4112.37
Ssc.9637.1.S2_at	P	P	P	3485.07	9165.32	7249.76	P	P	P	6580.04	3517.04	7798.14
Ssc.47.1.S1_at	P	P	P	2680.92	1596.09	2308.96	P	P	P	5176.34	1025.2	2429.15
Ssc.16732.1.S1_at	P	P	P	2433.45	2034.31	1632.62	P	P	P	1909.79	2446.48	1592.51
Ssc.16732.1.S2_at	P	P	P	6035.81	5196.96	4141.18	P	P	P	4444.17	5941.29	3915.69
Ssc.4097.1.S1_at	P	P	P	332.648	240.317	263.394	P	P	P	113.357	284.322	196.988
Ssc.16350.1.S1_at	P	P	P	226.259	188.224	82.3862	P	P	P	89.9766	607.289	93.6504
Ssc.11170.1.S1_at	P	P	P	1035.5	995.375	616.438	P	P	P	1878.07	1170.35	503.461
Ssc.246.1.S1_at	P	P	P	733.024	852.131	665.771	P	P	P	2283.4	1682.36	563.151
Ssc.14541.1.S1_at	P	P	P	206.58	95.7894	85.1142	A	P	A	22.6195	5224.77	33.6871
Ssc.14541.1.S1_s_at	P	P	P	170.868	132.564	202.672	A	P	A	30.527	3388.28	139.031
Ssc.18215.1.S1_at	P	P	P	708.296	510.724	595.605	P	P	P	656.918	650.125	501.078
Ssc.11162.1.S1_at	P	P	P	615.652	1760.28	1518.06	P	P	P	1759.2	2568.98	2998.76
Ssc.6784.1.S1_at	A	A	A	140.857	67.613	125.402	A	A	A	82.9384	162.62	86.3179
Ssc.17340.1.S1_at	P	P	P	417.765	322.103	259.755	P	P	P	205.637	352.649	246.619
Ssc.15739.1.S1_at	P	P	P	64.4721	253.421	67.4622	P	A	P	56.4155	47.2354	46.6636
Ssc.664.1.S1_at	A	P	M	50.2001	53.1146	54.3591	P	A	P	55.1329	66.6775	58.6688
Ssc.519.1.S1_at	A	A	A	24.7012	25.6984	20.942	A	A	A	20.2871	20.4631	22.5194
Ssc.12114.1.S1_a_at	P	P	P	678.202	853.18	734.544	P	P	P	1100.28	676.051	856.658
Ssc.14561.1.S1_at	P	P	P	232.074	1838.69	278.671	P	P	P	218.121	242.146	469.235
Ssc.16045.1.S1_at	P	P	P	417.254	686.622	625.047	P	P	P	306.035	1140.88	760.959
Ssc.16008.1.S1_at	A	P	A	85.0362	796.498	68.6284	A	A	A	87.04	85.9213	86.6658
Ssc.20.1.S1_at	P	P	P	220.981	353.769	418.42	P	P	P	254.727	470.725	258.34
Ssc.2386.1.S1_a_at	A	A	A	67.5729	71.3433	51.5418	A	A	A	90.9527	84.1717	65.1616
Ssc.3348.1.S1_at	P	P	P	262.481	404.072	322.591	P	P	P	577.292	285.064	323.218
Ssc.27613.1.S1_at	P	P	P	910.596	986.3	1043.49	P	P	P	806.608	1101.62	774.081
Ssc.14.1.S1_at	P	P	P	1323.29	827.067	826.068	P	P	P	788.474	999.204	587.397
Ssc.11096.1.S1_at	P	P	P	347.47	493.33	651.646	P	P	P	442.529	505.059	493.814
Ssc.16363.1.S1_at	P	P	P	34.7435	61.2599	343.847	P	P	P	58.0106	23.4621	37.9352
Ssc.16363.1.S2_at	P	P	P	231.309	366.07	509.187	P	P	P	752.404	362.401	319.515
Ssc.5667.1.S1_at	P	P	P	423.001	413.654	241.324	P	P	P	247.352	271.57	208.349
Ssc.16355.1.S1_s_at	P	P	P	265.095	317.29	283.438	P	P	P	329.775	346.293	287.808
Ssc.734.1.S1_at	P	P	P	793.288	2189.39	1071.07	P	P	P	631.157	545.786	1275.8
Ssc.158.1.S1_at	P	P	P	151.939	55.5258	79.4147	A	P	P	29.9948	69.4236	90.7144
Ssc.5879.4.S1_a_at	P	P	P	464.192	564.173	433.837	P	P	P	465.908	455.613	336.293
Ssc.4210.1.S1_at	A	A	A	81.3643	64.9684	81.0249	A	A	A	77.5454	80.7933	85.1733
Ssc.16058.1.S1_at	P	P	P	288.478	398.324	376.506	P	P	P	270.875	311.804	307.627
Ssc.3517.1.S1_at	P	P	P	152.933	641.116	337.054	P	P	P	72.705	1213.37	300.694
Ssc.10429.1.S1_at	A	A	A	135.656	122.72	101.329	A	A	A	121.261	118.236	114.213
Ssc.4729.1.S1_at	A	P	P	110.454	92.4428	94.1478	P	A	A	103.501	106.015	86.7847
Ssc.4729.1.S2_at	A	A	A	27.9795	28.1043	23.6256	A	A	A	25.8108	25.7091	21.7201
Ssc.15913.1.S1_at	A	P	P	88.215	148.544	135.447	P	P	A	236.997	203.614	53.9013
Ssc.9544.1.S1_at	P	P	P	191.679	316.149	238.329	P	P	P	294.469	273.14	277.547
Ssc.16110.1.A1_at	P	P	P	178.112	416.307	533.935	P	P	P	674.329	255.738	534.48
Ssc.16161.1.S1_at	P	P	P	461.628	358.112	260.296	P	P	P	312.941	284.888	270.657
Ssc.16334.1.S1_at	A	P	P	107.593	86.8813	92.2996	A	P	A	95.2141	95.5765	103.68
Ssc.16334.1.S2_at	A	P	P	69.8382	92.0908	80.517	P	A	A	87.8264	80.4481	60.6443
Ssc.15790.1.S1_at	A	A	A	70.871	52.361	66.031	A	A	A	57.6963	83.842	53.1317
Ssc.15926.1.S1_at	A	A	A	77.6911	59.9517	57.6756	A	A	A	76.1377	68.8058	80.7571
Ssc.16303.1.S1_at	P	P	A	189.764	151.466	147.495	A	P	A	162.036	216.707	147.961
Ssc.16253.1.S1_at	P	P	P	135.354	153.417	180.163	P	P	P	246.214	149.344	194.764
Ssc.15878.1.S1_at	P	P	P	424.92	628.868	796.707	P	P	P	1900.45	717.994	754.535
Ssc.15822.1.S1_at	A	P	A	36.6817	80.2609	40.1191	A	M	P	31.4866	60.1232	99.7391
Ssc.7274.1.A1_at	P	P	P	75.3988	108.653	174.447	P	P	P	300.127	247.535	180.737
Ssc.141.1.S1_at	A	A	A	33.9729	28.4918	26.1403	A	M	A	26.5499	54.3662	23.0369
Ssc.17249.1.S1_at	P	P	P	890.149	1173.8	1126.05	P	P	P	559.978	853.328	802.769
Ssc.16353.1.S1_at	P	A	A	177.273	144.034	159.751	P	A	P	206.173	163.688	173.389
Ssc.38.1.S1_at	A	A	A	72.0227	90.9467	87.8651	A	A	A	76.5463	83.5859	127.454
Ssc.15890.1.S1_at	A	P	A	49.4642	297.944	96.2235	A	A	P	53.1885	38.3909	745.792
Ssc.16257.1.S1_at	P	P	P	251.704	164.152	183.612	P	P	P	282.093	297.027	208.206
Ssc.15817.1.S1_at	A	A	A	50.5357	51.9261	53.3225	P	A	A	65.4215	49.9601	49.1006
Ssc.1388.1.S1_at	P	P	P	699.555	460.77	571.262	P	P	P	632.075	555.8	277.968
Ssc.17226.1.S1_at	A	A	A	183.33	195.479	157.893	A	A	A	199.345	187.964	163.576
Ssc.17239.1.S1_at	P	P	P	89.8163	116.1	111.7	P	P	P	543.951	60.4429	65.7599
Ssc.243.1.S1_at	A	A	P	49.3303	47.4139	58.5422	P	A	A	366.042	47.2245	55.3459
Ssc.191.1.S1_at	A	A	A	42.7461	31.5618	34.7266	A	A	A	41.831	31.9071	34.1386
Ssc.19685.1.S1_at	A	P	P	178.766	226.682	189.433	P	P	P	202.134	203.131	212.751
Ssc.17225.1.S1_at	M	P	P	120.482	268.172	1355.76	A	A	A	82.3748	91.93	92.3985
Ssc.70.1.S1_at	A	A	A	189.146	182.251	236.321	A	A	A	107.503	190.842	304.738
Ssc.14498.1.S1_at	P	A	P	60.8136	15.493	46.7502	A	A	P	11.8502	20.7838	46.1912
Ssc.283.1.S1_at	P	P	P	120.46	1254.74	209.476	P	P	P	181.433	78.4042	284.644
Ssc.14467.2.S1_a_at	P	P	P	253.616	178.939	312.104	A	P	P	155.008	1312.22	133.602
Ssc.87.1.S1_at	P	P	P	15.5099	14.4804	13.1898	P	P	P	31.1297	18.9759	25.3241
Ssc.13585.1.S3_at	P	P	P	352.21	251.276	227.482	P	P	P	527.506	243.728	121.872
Ssc.13585.1.S1_s_at	P	P	M	30.3407	25.3581	20.9159	P	P	P	48.5887	29.0866	21.2387
Ssc.23044.1.S1_s_at	A	A	P	60.796	47.8753	49.9363	P	P	P	63.7701	61.5232	67.3647
Ssc.15992.1.S1_at	A	A	A	85.0781	63.1091	66.9871	A	A	A	68.9517	64.3086	70.6344
Ssc.153.1.S1_at	P	P	P	349.87	666.057	633.627	P	P	P	521.108	567.6	911.678
Ssc.290.1.S1_at	P	P	P	317.211	296.429	170.531	P	P	P	167.299	346.88	178.141
Ssc.240.1.S1_at	P	P	P	275.383	229.891	323.609	P	P	P	238.829	298.243	384.224
Ssc.16373.1.S1_at	A	A	A	81.5815	68.4518	75.8997	A	A	A	121.375	75.5719	78.3789
Ssc.268.1.S1_at	A	A	A	44.6223	38.0917	43.6786	A	A	A	38.2278	41.1732	44.6303
Ssc.135.1.S1_a_at	A	A	A	214.666	178.594	184.969	A	A	A	169.967	198.381	210.128
Ssc.67.1.S1_at	A	A	A	26.1652	19.8594	24.7286	A	A	A	21.8775	28.5803	21.1008
Ssc.208.1.S1_at	A	A	A	28.6367	22.4465	30.1731	A	A	A	31.7976	26.0702	26.6626
Ssc.324.1.S1_a_at	P	P	P	108.189	166.98	224.648	P	P	P	148.322	222.326	219.8
Ssc.103.1.S1_at	A	A	P	17.5076	27.1093	58.6025	P	A	A	627.946	14.65	21.1231
Ssc.23793.1.S1_at	A	P	P	65.2235	115.416	115.362	P	P	P	169.141	76.8316	64.8017
Ssc.86.1.S1_at	P	P	P	2345.11	355.384	1226.24	P	P	P	228.721	1066.95	137.402
Ssc.11181.1.S1_at	A	A	A	98.7529	99.2056	78.1011	A	A	A	99.4855	89.2905	88.0362
Ssc.11073.1.S1_at	P	P	P	459.345	882.143	576.811	P	P	P	1725.9	608.719	341.006
Ssc.23043.1.S1_at	P	P	P	1821.73	1819.01	2103.78	P	P	P	1076.18	2719.08	1617.12
Ssc.13765.1.A1_at	P	A	P	21.1937	21.188	18.8899	A	P	A	12.3279	12.9343	11.6929
Ssc.17333.1.S1_at	A	A	A	67.5197	57.336	56.8866	P	A	A	65.2479	67.5773	54.646
Ssc.3835.1.S1_at	P	P	P	159.515	221.067	287.011	P	P	P	791.789	973.989	228.682
Ssc.145.1.S1_at	A	A	A	87.2999	74.7939	71.2612	A	A	A	89.4121	100.67	79.4624
Ssc.190.1.S1_at	A	A	A	94.3503	68.5628	67.2579	A	A	A	73.008	71.0327	50.3826
Ssc.14485.1.S1_at	P	P	P	250.912	321.571	389.813	P	P	P	382.171	297.485	429.439
Ssc.14518.1.S1_at	P	P	P	162.409	284.987	237.988	P	P	P	279.922	382.459	346.086
Ssc.16364.1.S1_at	P	P	P	140.322	134.56	92.962	P	P	P	201.411	167.873	110.783
Ssc.204.1.S1_at	P	P	P	70.1944	193.568	39.9316	P	P	P	61.7833	59.9546	90.6496
Ssc.26337.1.S1_at	P	P	P	302.66	755.916	222.515	P	P	P	225.109	316.467	215.921
Ssc.15484.1.S1_at	P	P	P	259.479	415.602	247.842	P	P	P	322.175	342.431	211.19
Ssc.16086.1.S1_at	A	A	A	31.0778	34.5647	37.5312	A	A	A	33.0417	39.2818	32.8872
Ssc.16630.1.S1_at	P	P	P	242.922	377.194	282.778	P	P	P	131.618	216.93	273.341
Ssc.16160.1.S1_at	A	P	P	690.304	556.482	542.815	P	P	P	596.811	793.814	499.136
Ssc.26118.1.S1_at	P	P	P	170.688	181.836	184.01	A	P	P	126.927	167.401	173.988
Ssc.27728.1.S1_at	P	P	P	316.967	485.521	424.121	P	P	P	576.964	298.194	584.933
Ssc.79.1.S1_at	P	P	P	134.303	2335.1	218.836	P	P	P	158.943	209.203	209.54
Ssc.286.1.S1_s_at	P	P	P	31.1801	72.5818	252.605	P	P	P	178.496	54.637	99.3199
Ssc.18459.1.S1_at	A	A	A	56.2443	57.6204	47.0007	P	A	A	74.403	57.9037	47.8442
Ssc.6485.2.S1_a_at	M	P	P	110.461	107.976	99.3121	P	P	P	115.859	114.787	105.937
Ssc.23660.1.S1_at	P	P	P	243.255	632.411	282.937	P	P	P	503.89	185.473	269.445
Ssc.26338.1.S1_at	P	P	P	558.188	609.298	583.301	P	P	P	552.108	519.48	566.378
Ssc.15904.1.S1_at	P	P	P	37.8073	32.9905	26.8643	P	P	A	43.6944	48.2362	37.1767
Ssc.16324.1.S1_at	P	P	P	637.548	2302.99	1680.01	P	P	P	313.801	769.823	898.403
Ssc.676.1.S1_at	A	A	A	58.6948	46.4972	47.6387	A	A	P	52.6388	56.681	50.1665
Ssc.63.1.S1_a_at	A	A	A	33.6728	24.251	27.7669	A	A	A	27.8693	26.7022	34.1131
Ssc.18359.1.S1_at	P	P	P	174.353	1503.5	151.412	P	P	P	128.44	235.081	291.838
Ssc.23507.1.S1_at	A	A	A	191.066	149.643	142.496	A	A	A	195.712	188.444	176.836
Ssc.15919.1.A1_at	A	A	A	27.5057	99.6016	72.2439	A	A	A	164.959	44.8598	54.7509
Ssc.15885.1.S1_at	P	P	P	64.8734	84.4601	194.283	P	P	P	168.072	130.923	149.591
Ssc.10974.1.S1_at	A	P	P	12.6043	27.229	30.3273	P	A	A	108.007	14.001	18.1918
Ssc.9.1.S1_at	P	A	A	79.8761	74.8922	76.0426	A	A	A	81.5399	78.123	79.2944
Ssc.17223.1.S1_at	A	A	A	33.4928	28.957	29.1749	A	A	A	35.6591	39.5373	32.5354
Ssc.8833.1.S1_at	P	P	P	327.599	191.526	272.438	P	P	P	391.701	373.131	243.646
Ssc.4253.1.S1_at	P	P	P	105.11	99.2791	158.021	P	P	P	91.7174	124.284	155.263
Ssc.16143.1.S1_at	A	A	P	42.5239	39.2784	52.704	A	A	P	50.5808	40.4676	44.8896
Ssc.15901.1.S1_at	A	A	A	42.8617	42.7409	44.0487	A	A	A	51.5075	58.0936	44.2667
Ssc.16006.1.S1_at	A	A	A	39.379	36.9409	61.1815	P	A	A	285.051	42.1841	37.6954
Ssc.17244.1.S1_at	A	A	A	430.846	406.984	412.179	A	A	A	400.033	499.55	462.899
Ssc.8116.1.S1_at	A	A	A	97.7734	84.2765	77.2585	A	A	A	77.3771	86.3311	85.1533
Ssc.16311.1.A1_a_at	A	P	P	79.8534	180.608	128.602	A	P	A	18.4972	557.114	63.0229
Ssc.28326.1.S1_at	A	A	P	139.775	106.104	116.471	P	A	P	223.08	104.704	156.506
Ssc.15921.1.S1_at	M	A	M	39.9271	28.6299	33.1139	A	A	A	32.882	33.1306	40.045
Ssc.15871.1.S1_a_at	A	P	P	62.658	74.2453	70.5863	P	A	A	99.1587	50.6154	66.4679
Ssc.26331.1.S1_at	M	M	A	94.8474	61.3295	62.1684	A	M	A	71.6266	89.1855	85.8168
Ssc.23495.1.S2_at	P	P	P	161.207	145.832	168.387	P	P	P	151.288	184.027	117.787
Ssc.113.1.S2_at	P	A	A	77.4266	69.3926	60.6538	A	A	A	67.2332	86.7674	63.7945
Ssc.113.1.S1_at	P	M	P	151.36	120.571	131.584	A	P	A	139.07	220.611	135.531
Ssc.14513.1.S1_at	A	A	A	34.9286	45.7594	34.6984	P	A	A	68.7642	40.1299	31.6909
Ssc.16297.1.S2_at	M	A	A	23.8463	14.4545	15.6799	A	A	A	12.7591	22.3458	16.1372
Ssc.260.1.S1_at	A	A	A	8.99217	8.62167	20.4082	A	A	A	19.0897	22.0822	17.1453
Ssc.16019.1.S1_at	A	A	A	8.15209	10.3439	8.66314	P	A	A	12.0524	15.0337	11.3226
Ssc.16140.2.S1_a_at	A	A	A	27.0476	25.0422	27.6089	A	A	A	23.6114	18.455	35.783
Ssc.26334.1.S1_at	A	A	A	37.5088	24.4874	28.5281	A	A	A	28.3415	40.388	31.4791
Ssc.16634.1.S1_at	M	P	P	101.338	209.526	93.2102	P	P	P	103.597	106.497	96.6784
Ssc.16099.1.S1_at	P	P	P	179.878	116.379	130.729	A	P	P	80.5544	258.35	133.032
Ssc.761.1.S1_at	P	P	P	78.9636	99.9403	238.723	P	P	P	71.1827	153.543	285.344
Ssc.17224.1.S1_at	A	P	A	45.8226	71.481	45.1331	A	A	A	42.438	50.1966	48.7848
Ssc.14529.1.S1_at	A	A	A	153.038	112.716	105.754	A	A	A	125.267	168.434	141.572
Ssc.14527.1.S1_at	A	A	A	49.3425	47.63	47.9084	A	A	A	46.007	55.2082	42.7239
Ssc.16730.1.S1_at	P	P	P	134.238	102.243	123.941	P	P	P	120.402	274	102.488
Ssc.15972.1.S1_at	A	A	A	90.4365	68.3861	68.7799	A	A	A	73.3472	103.066	70.2722
Ssc.16178.1.S1_at	A	A	A	311.657	313.681	309.262	A	A	A	253.592	395.129	384.929
Ssc.16255.1.S1_at	A	A	A	29.6515	28.0931	25.3429	A	A	A	21.3506	22.2147	27.4993
Ssc.16302.1.S1_at	P	A	A	27.0585	22.5748	29.1483	P	A	A	29.1573	24.3947	33.1781
Ssc.14459.1.S1_a_at	A	A	A	45.5632	43.4422	54.7276	A	A	A	74.8736	45.0297	47.3767
Ssc.16627.1.S1_at	A	A	A	80.3288	56.1531	69.3342	A	A	A	58.2814	84.4604	53.4171
Ssc.717.1.S1_at	A	A	A	51.9561	47.5307	38.6344	A	A	A	42.607	41.0951	44.7163
Ssc.136.1.S1_at	P	P	P	142.862	122.402	118.462	A	P	P	140.379	183.543	189.677
Ssc.15743.1.S1_at	A	A	A	50.2054	54.5419	38.4081	A	A	A	45.6741	45.6412	56.2426
Ssc.17221.1.S1_at	P	A	M	85.4081	66.0631	63.7525	A	A	A	47.3834	87.2839	46.8574
Ssc.298.1.S1_at	P	A	A	94.7503	112.723	116.469	A	A	P	68.7939	95.5928	116.739
Ssc.14550.1.S1_at	A	A	A	13.2646	13.7885	10.8208	A	A	A	16.5741	14.3271	11.6181
Ssc.14542.1.S1_at	A	A	P	32.3492	32.6466	31.5853	A	A	A	28.0513	27.3988	28.1049
Ssc.26328.1.S1_at	P	P	P	117.245	484.369	239.519	P	P	P	204.185	205.297	213.63
Ssc.15791.1.S1_at	A	P	A	61.4768	75.6539	56.7924	A	P	A	77.7541	67.3274	63.9638
Ssc.16011.1.S1_at	P	P	P	328.118	321.71	273.885	P	P	P	328.562	259.768	297.733
Ssc.16142.1.S1_at	A	A	A	52.6973	56.5135	57.453	A	A	A	56.2049	57.9817	50.0576
Ssc.235.1.S1_a_at	P	P	P	162.114	349.778	281.93	P	P	P	433.246	293.473	339.297
Ssc.16367.2.S1_a_at	A	A	A	26.2184	23.1732	27.2428	A	A	A	23.8455	25.5872	28.5839
Ssc.16.1.S1_at	A	P	A	200.534	202.548	165.963	A	A	A	149.666	193.168	207.102
Ssc.321.1.S1_at	A	A	A	15.1195	15.6411	14.9135	A	A	A	10.7074	19.7944	20.6913
Ssc.26119.1.S1_at	A	A	A	130.273	113.573	118.389	A	A	A	100.981	167.299	89.7206
Ssc.14479.1.S1_at	A	A	A	119.398	92.3579	136.351	A	A	A	116.853	111.873	132.484
Ssc.15783.1.S1_at	A	A	A	25.0902	29.0904	22.9619	A	A	A	33.6701	34.3754	36.1731
Ssc.15888.1.S1_at	P	P	P	34.6386	133.322	35.1121	P	A	A	42.0614	19.7884	31.414
Ssc.15974.1.S1_at	A	A	A	46.1851	33.5582	35.5513	A	A	A	26.8076	41.0269	41.7296
Ssc.128.1.S1_at	A	P	A	45.7468	43.246	35.8862	A	A	A	41.5581	48.5753	50.4304
Ssc.16374.1.S1_at	A	A	A	54.7941	31.1241	53.7029	A	A	A	52.0529	63.0387	45.7022
Ssc.15918.1.S1_at	A	A	A	31.788	30.2896	30.2999	A	A	A	30.6489	27.9981	28.5613
Ssc.178.1.S1_at	A	A	A	23.5199	25.6806	18.9926	P	A	A	120.712	25.01	18.9413
Ssc.27201.1.S1_a_at	P	P	P	91.8826	364.79	111.602	P	P	P	122.203	109.566	101.868
Ssc.16107.1.S1_at	P	P	P	78.3713	69.7567	59.8407	P	P	P	76.1586	87.6447	86.1978
Ssc.19699.2.S1_a_at	A	P	A	65.4168	76.6449	56.2837	A	A	A	55.4531	57.5621	57.6749
Ssc.214.1.S1_at	A	A	A	39.9885	51.3091	32.9062	A	A	A	35.0401	36.4301	31.9394
Ssc.15879.1.S1_at	A	P	P	33.2094	42.3851	30.9508	A	M	P	33.7801	37.6724	48.712
Ssc.15768.1.S1_at	A	A	A	162.567	114.661	130.891	A	A	A	168.252	164.82	145.326
Ssc.16120.1.S1_at	P	P	P	118.765	145.326	188.486	P	P	P	200.874	196.818	205.246
Ssc.15861.1.S1_at	A	P	A	44.4632	54.1457	55.7521	A	A	A	46.2808	56.9637	41.3846
Ssc.19264.1.S1_at	P	A	P	73.8432	53.9653	65.3432	A	A	M	72.1516	69.8058	63.7605
Ssc.376.1.S1_at	A	A	A	122.244	97.8506	108.797	A	A	A	117.405	122.671	114.061
Ssc.16043.1.S1_at	A	A	A	28.5753	42.3647	34.2982	A	A	A	38.9303	31.8873	36.0872
Ssc.748.1.S1_at	A	A	A	30.7165	34.0386	23.9355	A	A	A	30.3465	39.4217	25.9342
Ssc.16114.1.S1_at	P	P	P	221.914	177.976	205.135	A	P	P	191.776	281.961	171.558
Ssc.26330.1.S1_a_at	P	P	A	340.834	232.006	211.187	P	P	P	250.226	229.871	237.592
Ssc.323.1.S1_at	A	A	A	66.7232	47.5589	54.6683	A	A	A	53.3218	58.3374	53.8434
Ssc.195.1.S1_at	A	A	A	72.2594	71.4723	73.1185	M	A	A	55.8627	67.0355	80.8369
Ssc.17339.1.S1_at	A	A	A	178.113	140.152	148.955	P	A	A	191.95	199.759	172.445
Ssc.17774.1.S1_at	A	P	A	68.5938	234.603	76.6984	A	A	A	48.6136	77.2117	84.476
Ssc.14497.1.S1_at	A	A	A	75.7068	82.7957	76.763	A	A	A	99.1716	95.9831	73.929
Ssc.77.1.S1_at	A	A	A	67.0919	56.0338	54.5632	A	P	M	62.0626	68.4852	64.5725
Ssc.5485.1.S1_at	A	P	A	43.093	50.77	38.2452	P	A	A	75.6141	45.5952	40.9684
Ssc.165.1.S1_at	P	A	P	38.8421	32.4858	35.3402	A	P	M	37.9723	39.7904	39.3398
Ssc.1.1.S1_at	A	P	P	27.7649	33.515	32.2736	A	P	P	30.5184	46.2433	31.1012
Ssc.26329.1.S1_at	A	M	P	137.699	106.473	104.2	P	A	P	100.579	120.808	104.655
Ssc.28474.1.S1_at	A	A	A	22.3867	19.3063	18.446	A	A	A	13.5978	16.2094	22.1285
Ssc.15062.1.S1_at	A	A	A	257.782	239.839	258.341	M	A	A	245.308	258.578	262.466
Ssc.17349.1.S1_at	A	P	A	39.5739	25.2108	26.4502	A	A	A	27.1953	31.6508	27.7519
Ssc.16091.1.S1_at	A	A	A	50.1157	34.469	44.7401	A	A	A	46.3073	54.231	42.6723
Ssc.287.1.S1_a_at	A	A	M	66.3314	56.4364	47.8339	A	A	M	64.8537	54.9387	51.179
Ssc.16170.1.S1_at	P	P	P	95.098	78.1876	87.5123	P	P	P	84.5	106.467	90.8895
Ssc.85.1.S1_at	A	A	A	51.5734	55.3291	53.7809	A	A	A	60.9404	52.5068	63.6685
Ssc.15915.1.S1_at	P	P	P	133.421	121.315	118.174	P	P	P	137.875	124.837	136.107
Ssc.272.1.S1_a_at	P	P	P	224.776	199.491	315.399	P	P	P	919.714	1141.09	181.796
Ssc.14471.1.S1_at	A	A	A	117.195	118.257	116.181	A	A	A	126.846	129.683	86.5376
Ssc.140.1.S1_at	P	P	P	235.349	3074.45	284.31	A	P	P	81.3498	204.113	305.161
Ssc.12.1.S1_at	A	A	P	9.57986	13.889	125.759	P	A	P	298.49	3.9484	78.8571
Ssc.17335.1.S1_at	A	A	P	33.5373	28.7144	37.8819	A	A	A	42.8449	27.7001	30.4979
Ssc.19686.1.S1_at	A	P	M	35.43	57.2896	46.6613	A	A	A	29.1427	57.7874	47.9095
Ssc.23800.1.S1_at	A	A	A	31.9183	27.2662	31.6461	A	A	A	37.4012	38.983	37.6693
Ssc.15792.1.S1_at	P	A	P	48.2703	40.393	39.4162	P	A	P	48.9029	45.1163	47.8131
Ssc.16251.1.S1_at	A	A	A	51.1515	37.4441	59.3843	A	A	A	41.644	49.2611	47.1452
Ssc.8562.2.S1_a_at	P	P	P	1408.46	3785.26	3358.07	P	P	P	1815.96	1576.7	3387.43
SscAffx.5.1.S1_at	A	A	A	60.7357	55.0421	57.7372	A	A	A	61.6678	70.2926	59.6184
Ssc.15891.1.S1_at	A	A	A	22.0505	17.593	22.068	A	A	A	15.9719	17.4333	19.3992
Ssc.719.1.S1_a_at	P	A	A	73.5179	21.6546	7.3022	P	P	A	9.79822	34.965	1.39326
Ssc.719.1.S1_at	P	P	P	153.704	41.5634	20.1691	P	P	A	34.8297	65.7142	15.9428
Ssc.13.1.S1_at	A	A	A	62.2122	53.4156	54.5362	A	A	A	29.1368	51.886	48.9134
Ssc.17336.1.S1_at	A	A	A	92.8871	71.4008	76.4833	A	A	A	64.7064	77.8981	77.1225
Ssc.319.1.S1_at	A	A	P	191.306	168.347	130.316	A	A	M	158.137	212.623	146.302
Ssc.14476.1.S1_at	A	A	A	60.0603	48.5327	41.3606	A	A	A	39.1957	36.6958	30.5109
Ssc.15836.1.S1_at	A	A	A	81.3758	50.7561	57.2862	A	A	A	72.2529	62.5987	62.527
Ssc.23795.1.S1_at	A	A	A	34.3582	46.2384	32.0618	A	A	A	35.8751	34.766	37.7114
Ssc.26339.1.S1_a_at	P	P	P	95.4815	87.0187	85.3867	P	P	P	97.7369	88.4031	86.1316
Ssc.16010.1.S1_at	A	A	A	34.3355	30.888	30.1105	A	A	A	25.1774	22.3911	29.4219
Ssc.16150.1.S1_at	A	A	A	53.2756	44.3711	46.7113	A	A	A	37.5723	48.6556	53.4353
Ssc.312.1.S1_at	P	P	A	139.704	144.58	99.818	M	A	A	128.696	108.242	92.1874
Ssc.11.1.S1_at	A	A	A	121.628	113.252	142.284	A	A	A	203.329	118.034	140.416
Ssc.23498.1.S1_s_at	A	A	A	29.6838	27.9774	35.0915	A	A	A	31.2117	31.8625	33.8591
Ssc.15805.1.S1_at	A	A	A	14.5582	17.7589	15.8997	A	A	A	9.85447	16.4327	18.8312
Ssc.16309.1.S1_at	A	A	A	28.8346	28.4865	28.0606	A	A	A	25.1211	16.6833	24.3269
Ssc.202.1.S1_at	P	P	P	140.112	137.639	124.607	P	P	P	141.877	145.184	126.866
Ssc.227.1.S1_at	A	A	A	61.6168	56.911	56.9495	A	A	A	57.2901	56.6531	67.8809
Ssc.15764.1.S1_at	A	A	A	25.6512	17.9371	24.2697	A	A	A	18.9567	20.1534	17.7256
Ssc.15880.1.S1_at	P	P	P	187.677	138.578	128.902	P	P	A	134.277	159.959	112.397
Ssc.17242.1.S1_at	A	A	A	5.37022	6.68629	5.84131	A	A	A	4.82685	5.08433	3.66227
Ssc.16301.1.S1_at	P	A	A	23.4342	13.8745	20.0396	M	M	A	24.6647	16.6081	16.0363
Ssc.15833.1.S1_at	A	A	A	58.2583	54.1457	49.4992	A	A	A	45.46	62.6156	43.3907
Ssc.23788.1.S1_at	A	P	P	179.942	143.401	139.854	A	A	A	129.86	137.912	155.782
Ssc.26332.1.S1_at	A	A	A	62.6337	60.1349	64.2447	A	A	A	49.2706	46.6763	54.9756		NM_001362	deiodinase; iodothyronine; type III
Ssc.26333.1.S1_at	A	A	A	93.6407	93.0548	73.8594	A	A	A	93.7654	84.535	111.703
Ssc.12288.1.A1_a_at	P	P	P	15483.4	16206.9	12819.1	P	P	P	13548.1	14411.4	14146.7
Ssc.27596.1.S1_at	P	P	P	202.801	248.161	252.045	P	P	A	229.056	170.977	212.333
Ssc.645.1.S1_at	A	A	A	35.2952	35.963	28.9495	A	A	A	36.2391	41.5723	34.0414
Ssc.15877.1.S1_at	A	A	A	47.8635	48.1379	44.1714	A	A	A	43.6514	48.5026	59.2271
Ssc.14551.1.S1_at	A	A	P	64.3152	14.2761	73.4799	A	A	M	14.9216	24.8301	50.269
Ssc.14551.1.S1_s_at	A	A	A	97.8249	78.567	76.1916	A	A	A	131.305	99.4397	91.402
Ssc.713.1.S1_at	A	A	A	29.0057	18.6514	18.9696	A	P	A	20.7127	57.3947	22.5926
Ssc.15845.1.S1_at	A	A	P	37.889	28.2395	41.5897	A	A	A	33.3643	39.9186	29.1214
Ssc.5.1.S1_a_at	A	P	A	12.1795	239.566	19.5405	A	A	P	12.0067	16.5713	89.5673
Ssc.18558.1.S1_at	A	A	A	53.4894	45.712	52.7205	A	A	A	42.9801	52.8811	54.2845
Ssc.15765.2.S1_a_at	A	P	A	60.6735	52.2343	46.361	A	A	A	47.1788	60.7712	46.3654
Ssc.27609.1.S1_at	A	P	A	76.3055	105.583	49.389	A	A	A	39.4483	77.7417	54.8306
Ssc.579.1.S1_at	P	P	P	2337.04	2939.05	2720.52	A	A	P	31.7386	54.0488	4615.43
SscAffx.1.1.S1_at	A	A	P	58.8458	49.8623	64.2896	P	P	P	78.0863	66.3947	60.2098
Ssc.15751.1.S1_a_at	A	A	A	68.5318	50.0019	75.8531	A	A	A	73.1183	69.5213	70.4201
Ssc.15988.1.S1_at	A	A	A	15.473	15.8219	11.6789	A	A	A	18.8982	18.0938	15.0695
Ssc.15796.1.S1_at	A	A	A	81.8771	86.993	82.6461	A	A	A	76.9959	86.7697	79.9409
Ssc.23801.1.S1_at	A	A	A	46.157	54.8112	37.525	A	A	A	41.5517	44.5167	49.9019
Ssc.15989.1.S1_at	A	A	A	73.9918	63.2239	53.7614	A	A	A	50.9232	81.5424	65.7602
Ssc.26323.1.S1_at	A	A	A	52.1169	47.301	44.4238	A	A	A	57.8546	54.4755	52.577
Ssc.15983.1.S1_at	A	A	A	308.716	324.878	265.152	A	A	A	337.213	421.243	352.416
Ssc.15995.1.S1_at	A	A	A	261.869	217.705	235.586	A	A	A	269.172	274.214	304.8
Ssc.16109.1.S1_at	A	A	P	122.244	110.096	130.207	P	A	A	532.531	120.585	90.7729
Ssc.725.1.S1_at	A	A	A	63.9901	61.3013	49.7929	A	A	A	60.9698	79.0978	59.5142
Ssc.15773.1.S1_at	P	A	P	75.4883	73.6914	70.3591	M	A	A	70.5363	84.0578	73.3347
Ssc.16315.1.S1_at	P	P	P	3492.34	2600.24	2154.73	P	P	P	1982.72	3675.36	1932.83
Ssc.16315.1.S2_at	P	P	P	3158.16	2367.38	1970.3	P	P	P	1807.78	3368.42	1669.78
Ssc.9365.1.S1_at	A	A	A	97.0515	90.0372	84.388	A	A	A	93.0121	114.869	86.1673		IGF2	NM_000612	insulin-like growth factor 2
Ssc.16083.1.S1_at	P	P	P	476.213	593.136	579.349	P	P	P	647.711	549.327	475.119
Ssc.16083.1.S2_at	P	P	P	914.827	1186.1	990.757	P	P	P	1472.71	1169.8	883.242
Ssc.16187.1.S1_at	P	P	P	1117.69	4233.35	4979.31	P	P	P	1822.99	1675.73	5263.91
Ssc.23781.1.S1_at	P	P	P	589.414	435.553	339.735	P	P	P	262.165	712.683	226.855
Ssc.15973.1.S1_at	P	P	P	174.338	411.886	405.114	P	P	P	106.861	411.705	436.62
Ssc.3706.1.S1_at	P	P	P	504.605	556.888	322.283	P	P	P	294.878	678.434	408.448
Ssc.3706.1.S2_at	P	P	P	1542.08	1516.48	959.906	P	P	P	785.4	1678.48	1104.43
Ssc.16210.1.S1_at	P	P	P	651.624	688.171	632.338	P	P	P	681.111	452.066	771.46
Ssc.16210.1.S2_at	P	P	P	1571.35	1552.09	1293.17	P	P	P	1328.88	1103.88	1383.48
Ssc.16245.1.S1_at	A	A	A	54.3272	48.2431	45.4959	A	P	A	40.6405	49.8483	43.6427
Ssc.6966.2.S1_a_at	P	P	P	85.6085	94.3412	162.894	P	P	P	110.783	80.9349	190.908
Ssc.46.1.S1_at	P	P	P	624.366	457.142	625.428	P	P	P	588.541	521.612	592.919
Ssc.5053.1.S1_at	P	P	P	484.724	1874.7	811.297	P	P	P	532.814	507.519	1492.34
Ssc.14532.1.S1_at	P	P	P	88.0845	137.824	147.741	P	P	P	95.9188	87.0061	152.075
Ssc.14532.1.S2_at	P	P	P	259.087	399.064	430.849	P	P	P	147.314	229.248	390.196
Ssc.16209.1.S1_at	M	P	P	91.0095	253.631	82.8124	P	A	P	614.81	52.6788	88.4111
Ssc.16357.1.S1_at	P	P	P	209.428	238.976	253.832	P	P	P	241.186	218.32	208.252
Ssc.14558.1.S1_at	P	P	P	398.224	578.35	362.918	P	P	P	411.159	494.054	420.046
Ssc.232.1.S1_at	P	A	P	76.9994	51.6781	59.1931	P	A	A	46.6323	44.8383	49.7062
Ssc.21256.1.S2_at	P	A	A	365.545	30.4264	24.2042	P	P	A	87.0326	204.923	23.672
Ssc.11287.1.S1_at	P	P	P	153.594	43.1924	123.226	A	A	P	22.5217	29.1124	63.2616
Ssc.7286.1.S1_at	P	P	P	173.491	100.839	151.744	P	P	P	63.6096	133.283	89.6213
Ssc.15513.1.S1_at	P	P	P	950.455	644.327	992.374	P	P	P	1826.7	1022.53	1023.28
Ssc.16864.1.S1_at	A	P	P	41.3355	51.8951	54.4561	A	P	A	44.0653	65.3384	33.7361
Ssc.11909.1.S1_at	A	P	P	373.805	375.859	380.862	M	A	M	397.282	595.941	515.193
Ssc.16151.1.S1_at	A	A	A	99.382	99.2066	84.6441	A	A	A	107.052	115.324	80.2369
Ssc.4150.1.S1_at	A	A	A	597.499	606.815	581.095	A	A	A	433.11	550.004	644.977
Ssc.15835.2.S1_a_at	A	A	A	85.4709	70.6075	69.5252	A	A	A	77.5061	92.3084	84.1622
Ssc.13769.1.S1_at	A	A	P	27.2476	38.3209	559.927	P	A	A	6205.33	23.2736	24.8835
Ssc.21327.1.S1_at	P	P	P	86.6077	65.9567	78.8676	P	P	P	39.6851	72.4478	58.9219
Ssc.19656.1.S1_at	P	A	A	256.532	228.514	352.571	A	A	A	268.111	238.11	263.771
Ssc.16243.1.S1_at	A	P	A	52.9109	132.463	45.7799	A	P	P	55.6812	55.5027	79.1702
Ssc.15804.1.S1_at	A	A	A	100.299	88.8201	100.59	A	A	P	102.654	122.957	116.245
Ssc.11109.1.S1_at	P	P	P	139.598	208.775	135.219	P	A	P	152.652	111.216	160.765
Ssc.16189.1.S1_at	P	P	P	418.793	399.681	471.919	P	P	P	434.137	540.125	496.378
Ssc.528.1.S1_at	A	A	A	39.2584	34.2699	35.2481	A	A	A	35.4963	39.6779	38.4892
Ssc.100.1.S1_at	A	A	A	108.16	98.0417	95.9764	A	A	A	78.2216	96.1579	95.1348
Ssc.6713.1.S1_at	P	P	P	34.4991	38.7539	62.9717	P	A	A	42.7905	37.8489	33.7367
Ssc.18549.1.S1_at	A	P	A	47.3543	42.4131	37.7977	P	A	A	32.0161	39.7654	37.4558
Ssc.15742.2.S1_a_at	P	P	P	189.628	177	196.412	A	A	P	148.215	90.1721	221.876
Ssc.382.1.S1_at	A	A	A	76.419	73.9534	65.0065	A	A	A	74.8086	61.6098	67.4816
Ssc.216.1.S1_at	P	A	A	51.4053	50.0187	52.1752	A	P	P	27.3732	193.721	135.641
Ssc.16241.1.S1_at	P	P	P	178.722	220.551	206.181	P	P	P	177.112	174.885	318.015
Ssc.16376.1.S1_at	A	A	P	208.812	195.071	201.29	A	A	A	150.427	202.083	169.932
Ssc.16224.1.S1_at	A	A	A	37.5118	25.4942	29.2203	A	A	A	31.6244	33.6837	38.8482
Ssc.16144.1.S1_at	P	P	P	249.747	227.698	190.648	P	P	P	259.541	217.261	235.73
Ssc.14537.1.S1_at	A	A	A	24.3333	16.0485	14.037	A	A	A	18.4699	13.1136	16.7317
Ssc.129.1.S1_at	A	A	A	96.2871	102.766	72.3008	A	A	A	95.1709	122.215	88.4038
Ssc.16631.1.S1_at	A	A	A	6.00735	6.09229	4.99698	P	M	A	11.7054	9.65815	8.7608
Ssc.9364.1.S1_at	P	P	P	61.5433	146.79	73.7923	P	P	P	284.684	71.3238	101.822
Ssc.27597.1.S1_at	A	A	A	10.693	18.3646	9.41762	A	A	A	16.9714	16.9076	10.139
Ssc.16247.1.S1_at	A	P	A	29.5551	30.9965	21.3268	A	A	A	23.0019	24.969	26.2612
Ssc.16141.1.S1_at	A	A	P	59.6557	61.0048	65.2885	A	A	P	52.867	55.1487	59.8206
Ssc.420.1.S1_a_at	A	P	A	37.9631	221.62	29.8348	A	A	A	35.958	30.4869	37.3643
Ssc.420.1.S1_x_at	A	P	A	122.944	156.715	92.2784	A	A	A	101.48	111.024	101.543
Ssc.16098.1.S1_at	A	A	A	89.8498	89.9959	75.3458	A	A	A	76.13	92.7592	96.4937
Ssc.16222.1.S1_at	A	A	A	68.8359	60.0588	65.3052	A	A	A	55.6787	70.8034	63.1183
Ssc.16310.1.S1_at	A	A	A	15.9118	12.7515	12.2081	A	A	A	11.7388	14.4791	15.2399
Ssc.16044.1.S1_at	A	A	A	32.8183	19.5247	26.7202	A	A	A	37.1222	38.5873	27.1764
Ssc.16022.1.S1_at	A	P	P	15.3091	10.2766	18.9709	P	P	P	98.7289	19.0755	8.82415
Ssc.6675.1.S1_a_at	P	P	P	8408.42	9280.83	8479.98	P	P	P	8518.03	9092.52	9607.4
Ssc.15787.2.S1_a_at	A	A	A	51.6056	33.6404	32.483	A	A	A	39.3471	40.5408	37.2915
Ssc.15787.1.S2_at	A	A	A	103.143	89.931	80.5701	A	A	A	90.2103	130.845	96.7953
Ssc.27595.1.S1_at	P	A	P	47.2667	39.3427	50.53	P	M	A	28.273	34.6466	36.746
Ssc.27599.1.S1_at	A	A	A	74.5784	74.1661	83.4199	A	A	P	94.9576	71.4841	76.8373
Ssc.296.1.S1_at	A	A	A	70.0078	59.8587	63.8732	A	A	A	54.7969	77.2377	53.0119
Ssc.17775.1.S1_a_at	A	P	P	51.1959	39.4355	39.0776	P	A	P	47.7023	47.2511	44.6719
Ssc.14545.1.S1_at	A	A	A	51.2605	48.8824	47.3235	A	A	A	55.7003	49.4257	57.9458
Ssc.16226.1.S1_at	A	A	A	66.5608	59.7192	59.9103	A	A	A	63.1132	64.0148	55.3381
Ssc.714.1.S1_at	A	A	A	117.453	101.51	106.958	A	A	A	126.269	117.172	129.885
Ssc.27598.1.S1_at	A	A	A	57.315	59.2819	61.1192	A	A	A	58.0644	70.8832	54.1913
Ssc.16223.1.S1_at	A	A	A	29.1305	31.3611	31.1737	A	A	A	26.7256	34.5675	42.0359
SscAffx.8.1.S1_s_at	P	P	P	610.689	678.596	851.747	P	P	P	1562.48	497.294	761.296
SscAffx.19.1.S1_at	A	A	A	68.604	46.8857	44.5497	A	A	A	48.3413	68.233	58.021
SscAffx.21.1.S1_at	A	P	A	29.0705	308.331	29.1432	A	A	A	41.3173	32.5324	35.664
Ssc.115.1.S1_s_at	P	P	P	1272.97	3336.69	1394.22	A	P	P	231.28	814.669	1071.98
SscAffx.9.1.S1_at	P	P	P	893.146	981.89	1771.95	P	P	P	1407.51	699.399	2566.21
SscAffx.12.1.S1_at	A	A	A	38.4599	25.3752	29.3162	A	A	A	30.3826	30.6501	28.8481
SscAffx.22.1.S1_s_at	P	P	P	5252.28	6256.11	4138.27	P	P	P	3261.56	4337.21	3061.96
SscAffx.24.1.S1_at	A	A	A	90.3069	62.5923	72.5508	A	A	A	73.7497	80.1605	89.5364
SscAffx.11.1.S1_a_at	A	A	A	54.8769	42.9571	44.705	A	A	A	57.629	74.1171	65.6251
SscAffx.10.1.S1_at	A	A	A	34.0885	35.7592	31.9571	A	A	A	39.812	30.7668	34.8351
SscAffx.13.1.S1_at	A	A	A	11.9121	11.668	7.11992	P	A	A	15.2503	13.9023	10.5616
Ssc.4093.1.A1_at	A	A	A	33.6659	22.6788	28.213	A	A	A	34.0546	27.5769	27.0629
Ssc.21074.1.A1_at	P	P	P	7476.23	9245.94	6611.97	P	P	P	6843.62	10283.3	8333.49
Ssc.12191.1.A2_at	P	P	P	11689	11243.4	10118.8	P	P	P	9662.86	8609.69	10464.4
Ssc.12191.1.A1_at	P	P	P	3437.08	3503.19	2920.64	P	P	P	3165.9	2197.9	3258.34
Ssc.807.1.S1_at	P	P	P	5652.21	5674.01	5998.22	P	P	P	2656.05	7004.14	5975.4
Ssc.8046.1.A1_at	P	P	P	12261.5	11265.8	9433.75	P	P	P	9127.43	11922.6	8224.61
Ssc.784.1.S1_at	P	P	P	15007.2	13800.7	14543.5	P	P	P	14285.5	15199.9	14859
Ssc.1283.1.S1_at	A	P	P	92.1761	152.633	127.222	P	P	A	879.505	209.774	105.576
Ssc.11103.1.S1_at	P	P	P	3655.89	3024.96	2765.97	P	P	P	2755.26	4903.07	2341.09
Ssc.1829.1.S1_at	P	P	P	3897.6	4152.65	3253.8	P	P	P	4289.52	3870.56	3047.01
Ssc.1829.1.S2_at	P	P	P	5737.16	5970.62	4741.9	P	P	P	5770.69	5602.03	4208.86
Ssc.6352.1.S1_at	P	P	P	10535.2	12387	6619.55	P	P	P	6335.79	8361.07	5936.36
Ssc.6696.1.A1_at	P	P	P	7305.31	6733.47	8305.3	P	P	P	5378.74	9523.08	6603.68
Ssc.6696.1.S1_at	P	P	P	617.129	580.7	876.691	P	P	P	606.579	990.015	717.364
Ssc.11079.1.A1_at	P	P	P	2276.29	3021.19	4213.21	P	P	P	6303.22	2990.15	5218.41
Ssc.26318.1.S1_at	P	P	P	5747.45	4794.75	3996.1	P	P	P	7326.28	5459.12	3561.31
Ssc.7314.1.A1_at	P	P	P	22.6814	150.313	602.793	A	A	P	14.8137	14.9517	1165.52
Ssc.5451.1.S1_at	P	P	P	3615.12	2910.27	2634.94	P	P	P	2546.46	3244.46	2757.53
Ssc.1039.1.S1_at	A	A	A	28.7338	17.5468	22.7566	A	A	A	14.4173	15.7381	17.9587
Ssc.18531.1.S1_at	P	P	P	3756.91	3465.12	3019.88	P	P	P	1824.84	3720.6	2498.26
Ssc.15715.1.S1_at	A	A	A	408.044	388.386	357.591	A	A	A	401.934	436.05	389.726
Ssc.12963.1.S1_at	P	P	P	4504.53	7230.81	5452.73	P	P	P	3412.47	4918.24	5108.06
Ssc.12963.1.S2_at	P	P	P	3745.28	6204.42	4384.77	P	P	P	2825.14	3923.17	3782.67
Ssc.8774.1.S1_at	P	P	P	6826.63	939.177	1326.9	P	P	P	1230.99	7558.98	1188.38
Ssc.12528.1.S1_at	P	P	P	3746.79	4265.6	3276.01	P	P	P	4097.63	3580.03	3564.3
Ssc.1020.1.S1_at	P	P	P	1966.79	5714.65	1776.46	P	P	P	2412.06	3421.04	3951.3
Ssc.10499.1.S1_at	A	P	A	59.0273	63.66	53.5388	P	A	A	63.8817	110.934	44.7597
Ssc.3593.1.S1_at	P	P	P	5535.01	12266.3	3871.78	P	P	P	2187.25	6543.96	5148.24
Ssc.3059.1.S1_at	P	P	P	3055.12	2329.01	1578.16	P	P	P	1322.67	3235.11	2200.55
Ssc.2609.1.S1_at	A	A	A	80.1977	56.8644	64.0917	A	A	A	57.2471	53.9028	93.6015
Ssc.16041.1.S1_at	P	P	P	2710.24	811.008	820.479	P	P	P	817.338	1910.24	588.636
Ssc.5551.1.S1_at	P	P	P	1965.41	2187.29	1826.9	P	P	P	1706.89	1619.09	1557.3
Ssc.13817.1.A1_at	P	P	P	2181.58	1884.9	2015.13	P	P	P	1926.63	2093.64	2003.65
Ssc.13778.1.S1_at	P	P	P	570.027	6412	1167.54	P	P	P	1812.57	709.914	1031.35
Ssc.7484.1.S1_at	A	A	A	34.3422	26.8857	21.4495	A	A	A	31.7148	31.2012	27.3095
Ssc.2867.1.S1_at	A	A	A	87.5721	66.8277	70.3782	A	A	A	91.1597	91.9079	74.4719
Ssc.5145.1.S1_a_at	P	P	P	1483.05	1642.62	1803.21	P	P	P	2618.71	1107.39	2080.58
Ssc.5145.1.S1_at	P	P	P	2606.7	2622.09	2594.37	P	P	P	4139.67	1912.5	2935.93
Ssc.8640.1.S1_at	P	P	P	1668.02	983.552	1035.64	P	P	P	1159.15	1318.09	1299.9
Ssc.11064.1.S1_at	P	P	P	2552.24	2799.77	2394.43	P	P	P	2761.81	2085.75	2690.2
Ssc.2730.1.S1_at	P	P	P	2967.99	2705.26	1621.08	P	P	P	1434.1	2910.39	1339.48
Ssc.7176.1.A1_at	P	P	P	2895.87	1986.74	1295.24	P	P	P	784.415	5456.66	891.136
Ssc.248.1.S1_at	P	P	P	109.212	1125.22	162.661	P	P	P	110.535	165.837	283.19
Ssc.2635.1.S1_at	P	P	P	2129.5	94.9008	111.183	P	P	P	167.321	397.625	219.019
Ssc.6149.1.S1_at	P	P	P	561.731	507.233	475.12	P	P	P	314.159	547.748	542.23
Ssc.94.1.A1_at	P	P	P	283.95	321.068	403	P	P	P	510.233	366.597	438.955
Ssc.10940.1.S1_at	P	P	P	6589.4	7875.87	6864.52	P	P	P	8235.55	7490.92	7215.22
Ssc.4674.1.S1_at	P	P	P	1329.65	2035.92	1514.75	P	P	P	1511.14	1717.11	1342.8
Ssc.12842.1.S1_at	P	P	P	525.639	755.287	975.248	P	P	P	2630.03	694.931	705.052
Ssc.12842.1.S2_at	P	P	P	261.494	383.82	620.658	P	P	P	1972.72	482.963	563.236
Ssc.1533.1.S1_at	P	P	P	3074.25	2069.36	1011.6	P	P	P	303.859	4193.37	1066.95
Ssc.23505.1.S1_at	P	P	P	1077.47	1294.32	1935.51	P	P	P	4579.22	1138.51	1922.84
Ssc.16012.1.S1_at	P	P	P	108.346	424.2	174.179	P	P	P	215.78	125.308	165.846
Ssc.51.1.S1_at	P	P	A	21.7837	28.7562	13.9848	A	P	P	11.7872	1369.13	106.659
Ssc.17347.1.S1_at	P	P	P	347.531	177.403	192.17	P	P	A	153.037	949.179	196.386
Ssc.15886.1.S1_at	P	P	P	85.8358	157.666	165.821	P	P	P	184.097	194.406	191.869
Ssc.212.1.S1_at	A	A	P	31.9114	35.2696	42.6107	A	A	A	49.8074	29.3892	31.9879
Ssc.4747.1.S1_at	P	P	P	2049.03	502.007	1540.67	A	P	P	173.753	2837.1	2039.69
Ssc.870.1.S1_at	P	P	P	1409.04	2279.36	3561.93	P	P	P	588.636	1215.9	3124.07
Ssc.15816.1.S1_at	A	A	A	31.255	30.8115	32.4228	A	A	A	33.5347	38.3664	29.525
Ssc.16366.1.S1_at	P	P	P	1296.94	1057.28	2069.32	P	P	P	760.275	1201.19	1865.47
Ssc.15916.1.S1_at	P	P	P	33.61	39.4773	26.8157	P	P	P	28.8877	42.1512	28.6074
Ssc.16048.1.S1_at	A	A	A	100.172	68.9868	80.3777	P	A	A	96.9079	97.9821	78.5744
Ssc.15965.1.S1_at	P	P	P	35.5524	31.6158	25.9881	A	M	A	26.9192	27.4775	29.1791
Ssc.16097.1.S1_at	P	P	P	143.436	129.037	78.7302	A	P	A	45.6326	354.533	62.7152
Ssc.15815.1.S1_at	A	A	A	44.7686	41.6261	35.0156	A	A	A	44.2066	48.961	41.1243
Ssc.14031.1.S1_at	P	P	M	161.52	418.483	134.677	P	P	P	155.933	163.63	316.615
Ssc.23797.1.S1_at	P	P	P	133.748	382.379	200.425	P	P	P	125.919	165.661	167.819
Ssc.1783.1.S1_at	P	P	P	907.413	796.921	734.528	P	P	P	1426.68	690.528	622.118
Ssc.6025.1.S1_at	P	P	P	368.789	432.593	494.191	P	P	P	399.004	419.4	482.11
Ssc.11381.1.S1_at	P	P	P	609.885	1094.8	1106.69	P	P	P	902.294	756.641	1482.06
Ssc.20042.1.S1_at	P	P	P	295.036	204.826	256.193	P	P	P	239.314	202.054	267.798
Ssc.8278.1.S1_at	P	P	P	876.12	419.888	606.932	P	P	P	1288.22	916.41	1118.9
Ssc.5232.1.S1_a_at	P	P	P	1066.26	1094.51	1443.11	P	P	P	1387.89	1160.03	1796.28
Ssc.3566.1.S1_at	P	P	P	108.478	100.145	107.955	A	P	P	78.5836	99.1076	126.352
Ssc.16228.1.S1_at	A	A	A	15.9303	16.58	19.4418	M	P	A	19.9513	72.7396	14.8812
Ssc.15917.1.S1_at	P	P	P	646.815	697.234	626.477	P	P	P	377.921	255.107	295.306
Ssc.6222.1.S1_a_at	P	P	P	543.318	2950.09	857.671	P	P	P	1840.12	887.305	705.581
Ssc.19673.1.S1_at	A	P	A	187.428	178.656	155.418	A	A	A	193.473	183.75	172.807
Ssc.22011.1.S1_at	A	P	P	77.783	145.851	142.019	P	A	P	123.138	112.278	159.714
Ssc.16057.2.S1_a_at	A	P	A	45.3759	298.57	58.4227	A	A	M	46.793	51.0668	102.676
Ssc.16348.1.S1_at	P	P	P	1225.61	1016.1	529.78	P	P	P	128.326	1172.9	567.416
Ssc.27205.1.S1_at	A	A	A	174.986	127.012	133.102	M	A	A	181.484	142.111	159.17
Ssc.15770.1.S1_at	A	A	A	55.3637	60.2792	51.1818	P	A	A	320.991	41.3092	40.0234
Ssc.27594.1.S1_at	A	P	P	55.4469	51.5431	44.0196	A	A	A	54.9713	44.8774	46.2008
Ssc.15963.1.S1_at	A	A	A	45.999	50.2952	52.9306	A	A	A	37.4484	67.518	64.2045
Ssc.17338.1.S1_at	A	A	A	19.7918	20.8903	25.8307	A	A	A	23.2278	23.3638	30.8915
Ssc.17245.1.S1_at	P	P	P	93.8616	118.673	121.332	P	P	P	195.555	117.112	147.331
Ssc.2073.1.A1_at	P	P	P	5183.15	4373.87	3132.22	P	P	P	1000.2	5473.73	2570.46
Ssc.17250.1.S1_a_at	P	P	P	4465.41	2199.54	2361.2	P	P	P	3963.35	3472.9	2334.6
Ssc.17250.1.S1_at	P	P	P	1576.09	736.208	925.197	P	P	P	1084.03	885.427	622.766
Ssc.16084.1.S2_at	P	P	P	1453.93	2598.39	2635.73	P	P	P	1768.73	1578.91	2067.68
Ssc.16337.1.S2_at	P	P	P	1007.04	1111.53	794.63	P	P	P	953.648	988.771	768.698
Ssc.820.1.S1_at	P	P	P	332.06	291.649	260.627	P	P	P	670.548	217.794	382.105
Ssc.529.1.S1_at	P	P	P	5185.13	9429.46	4441.48	P	P	P	3627.92	10198.9	5147.84
Ssc.11742.1.S1_at	P	P	P	7775.57	6078.75	4285.81	P	P	P	4301.69	6986.14	3859.33
Ssc.2599.1.S1_at	P	P	P	216.378	440.252	587.54	P	P	P	2368.52	205.025	771.968
Ssc.15740.1.S2_at	P	P	P	2682.18	500.482	244.679	P	P	P	479.729	1087.55	287.153
Ssc.11779.1.S1_at	P	P	P	798.219	2954.27	1121.28	P	P	P	1455.82	934.713	1919.58
Ssc.6609.1.S1_at	A	A	A	46.2858	45.8896	38.887	A	A	A	47.1781	44.9308	47.2855
Ssc.14556.1.S1_at	P	A	P	39.17	28.4857	46.54	P	A	P	42.9353	25.2268	37.372
Ssc.245.1.A1_at	A	A	P	136.15	116.184	2382.27	P	A	M	11903.5	147.64	167.194
Ssc.11123.1.A1_at	P	P	P	4310.18	4959.04	6163.42	P	P	P	6612.44	3979.29	6434.94
Ssc.13780.6.S1_a_at	P	P	P	6936.54	8666.14	6787.26	P	P	P	7198.12	6403.62	6715.65
Ssc.13780.6.S1_x_at	P	P	P	5136.22	8157.87	6341.97	P	P	P	7283.31	5572.91	5303.57
Ssc.13780.1.S1_x_at	P	P	P	6648.67	9970.46	7467.52	P	P	P	8628.82	5992.74	6183.87
Ssc.935.1.S1_at	P	P	P	6642.6	6174.05	4210.48	P	P	P	3790.98	6165.03	4862.86
Ssc.10583.1.A2_at	P	P	P	1825.19	2657.1	4091.25	P	P	P	4795.1	3402.38	4209
Ssc.10583.1.A1_at	P	P	P	715.865	903.24	1614.03	P	P	P	2304.41	1508.03	2008.06
Ssc.11063.1.S1_at	P	P	P	1676.76	6812.06	1956.46	P	P	P	3415.35	2934.5	2674.18
Ssc.2115.1.S1_at	P	P	P	4822.72	7296.62	4889.39	P	P	P	4462.5	5431.14	3736.46
Ssc.14393.1.S1_at	P	P	P	4773.84	805.68	520.123	A	P	P	129.47	6316.22	446.255
Ssc.11074.1.S1_at	P	P	P	572.905	1981.47	1373.43	P	P	P	6278.35	692.544	1164
Ssc.11100.1.S2_at	P	P	P	1419.09	2075.52	3218.62	P	P	P	2475.28	1612.23	2857.3
Ssc.11100.1.S1_at	P	P	P	4097.71	5417.02	6608.02	P	P	P	5408.73	4954.93	6053.54
Ssc.2887.1.S1_at	P	P	P	2092.71	1720.23	1365.85	P	P	P	571.238	3697.92	1140.62
Ssc.222.1.S1_at	P	P	P	1512.81	7397.94	1830.12	P	P	P	3190.33	2270.8	2713.81
Ssc.311.1.S1_at	A	A	A	49.1018	55.4236	48.6341	A	P	A	55.6931	63.4349	53.2634
Ssc.13777.1.S1_at	P	P	P	318.41	2271.51	472.006	P	P	P	1025.58	418.438	482.673
Ssc.11070.1.S1_at	P	P	P	226.848	3971.14	456.5	P	P	P	1310.75	320.558	536.824
Ssc.149.1.S1_at	P	P	P	2073.28	3073.37	2501.34	P	P	P	1920.35	2238.42	2607.4
Ssc.13826.1.S1_at	P	P	P	7295.57	4066.72	2415.3	P	P	P	2341.32	2380.37	2293.74
Ssc.11102.1.S1_at	P	P	P	1867.64	8319.15	1824.1	P	P	P	3463.47	2592.68	2889.55
Ssc.210.1.S1_a_at	P	P	P	1444.81	4146.43	1702.03	P	P	P	3910.5	2959.56	2937.42
Ssc.1544.1.S1_at	P	P	P	113.68	122.205	128.992	P	A	P	109.101	122.809	111.698
Ssc.155.1.S1_at	P	P	P	1149.42	1068.35	1157.84	P	P	P	1893.27	296.93	595.985
Ssc.14533.1.S1_at	P	P	P	449.487	1083.67	303.508	P	P	P	580.889	310.85	395.605
Ssc.8974.1.S1_at	P	P	P	1561.66	1910.25	817.482	P	P	P	831.641	1665.84	936.25
Ssc.309.1.S1_at	P	P	P	163.325	135.113	143.838	M	M	P	102.315	144.746	156.792
Ssc.13780.2.S1_x_at	P	P	P	4705.05	9390.82	7197.46	P	P	P	9022.58	5875.47	5580.39
Ssc.13780.3.S1_at	P	P	P	791.545	996.026	1053.66	P	P	P	1482.59	818.011	1199.82
Ssc.18535.1.S1_a_at	A	A	A	51.9976	63.9243	45.5483	A	A	A	61.7479	53.7233	53.9591
Ssc.210.2.S1_a_at	P	P	P	2001.53	6451.99	2281.39	P	P	P	4032.68	2998.79	3116.09
Ssc.335.1.S2_at	A	A	A	19.4253	15.9493	18.5689	A	A	A	16.9314	15.7522	11.9015
Ssc.16335.1.S1_at	A	P	P	92.3498	476.549	170.057	M	A	P	238.106	173.935	319.809
Ssc.16335.1.S2_at	P	P	P	94.525	835.748	273.379	P	P	P	255.301	230.083	398.93
Ssc.8.1.S1_at	A	A	A	29.1968	29.327	27.926	A	A	A	33.3434	33.7607	29.8558
Ssc.420.2.S1_x_at	A	P	A	107.279	265.006	91.4527	A	A	A	108.997	124.558	122.099
Ssc.429.1.A1_at	A	A	P	32.1318	32.1181	67.7041	A	A	A	36.5086	27.401	25.3448
Ssc.11187.1.S1_at	P	P	P	278.4	548.266	203.272	P	P	P	1168.78	405.587	276.417
Ssc.26122.1.A1_at	P	P	P	141.588	216.43	301.349	P	P	P	369.613	261.831	226.524
Ssc.15837.1.S1_at	A	A	A	33.1007	30.4077	30.6855	A	A	A	37.8522	37.9864	42.724
Ssc.13780.4.S1_x_at	P	P	P	5034.96	8846.86	7174.32	P	P	P	9878.05	5352.28	5681.19
Ssc.14544.1.S1_at	P	P	P	765.076	1124.6	1494.03	P	P	P	1513.56	831.472	1389.94
Ssc.15909.1.S1_at	A	A	A	15.2135	14.363	7.32778	A	A	A	14.5587	21.137	14.8047
Ssc.7535.1.S1_at	A	A	A	54.1692	47.3645	43.886	A	A	A	39.7071	41.6595	42.1494
Ssc.11626.1.S1_at	A	A	A	213.971	175.382	240.605	A	A	A	240.367	270.871	260.286
Ssc.16624.1.S1_at	A	A	A	106.355	83.786	119.561	A	A	P	96.9202	111.455	197.218
Ssc.13773.1.S1_at	M	P	A	210.084	213.629	176.745	A	P	A	178.71	229.473	207.742
Ssc.17995.1.S1_at	A	A	A	7.05868	9.30603	9.96697	P	A	A	77.7589	5.21721	8.00076
Ssc.19058.1.S1_at	P	P	P	583.236	568.635	550.173	P	P	P	606.929	494.822	582.489
Ssc.14474.1.S1_at	A	P	A	68.5948	88.6992	70.6325	A	A	A	65.2124	73.0287	69.3414
Ssc.14053.1.A1_at	P	A	P	37.501	24.398	27.2852	A	A	A	26.9113	23.7655	25.5527
Ssc.15748.3.S1_a_at	A	P	A	24.9981	36.8845	24.0289	A	A	P	23.7822	27.5114	31.951
Ssc.10245.2.A1_a_at	P	P	P	8459.91	9969.01	10483.4	P	P	P	10400.5	8073.72	12014.7		DCN	NM_001920	decorin
Ssc.3831.1.S1_at	M	A	A	158.343	162.738	123.813	A	A	A	132.542	184.551	148.919
Ssc.26221.1.S1_at	P	P	P	1450.88	1513.78	1224.23	P	P	P	276.297	1511.07	509.322
Ssc.833.1.S1_at	P	P	P	424.675	1875.51	833.822	P	P	P	565.63	766.821	990.32
Ssc.15588.1.S1_at	P	P	P	162.92	103.305	118.819	P	P	P	146.342	99.2396	150.835
Ssc.15588.1.S2_at	P	P	P	859.252	496.197	534.238	P	P	P	790.051	652.991	1111.3
Ssc.16047.1.S1_at	P	P	P	557.96	407.011	335.199	P	P	P	322.214	844.653	438.983
Ssc.4623.1.S1_at	P	P	P	1105.55	1078.58	820.769	P	P	P	576.767	968.402	772.323
Ssc.235.2.S1_at	P	P	P	880.517	1139.81	1492.27	P	P	P	1685.3	1243.33	1738.2
Ssc.235.2.S2_at	P	P	P	98.8093	164.607	142.017	P	P	P	274.614	124.043	120.992
Ssc.16351.1.S1_at	P	P	P	170.173	141.897	153.839	P	P	P	190.055	195.505	187.755
Ssc.16351.1.S2_at	P	P	P	327.159	291.182	297.51	P	P	P	234.643	517.506	370.928
Ssc.14470.1.S1_at	P	P	P	280.769	552.312	338.59	P	P	P	209.924	296.32	303.353
Ssc.14470.1.S2_at	P	P	P	3030.39	4741.79	2967.15	P	P	P	2456.15	3409.01	2976.24
Ssc.2108.1.S1_at	P	P	P	127.612	268.369	146.632	P	P	P	133.405	152.583	225.444
Ssc.2108.1.S2_at	P	P	P	527.277	847.291	498.421	P	P	P	454.315	567.308	685.912
Ssc.11742.2.S1_at	P	P	P	70.198	326.813	85.8018	P	P	P	125.892	100.999	108.638
Ssc.66.1.S1_at	P	P	P	42.5785	57.1766	94.8996	P	P	P	142.786	140.415	159.405
Ssc.66.1.S2_at	P	P	P	178.484	210.429	310.094	P	P	P	607.894	578.191	519.675
Ssc.66.1.S3_at	P	P	P	520.57	600.107	1020.09	P	P	P	1216.87	1123.42	903.254
Ssc.14517.1.S1_at	A	A	A	39.5142	35.5655	32.3299	A	A	A	33.308	39.4072	40.1869
Ssc.16250.1.S1_at	A	P	A	420.57	436.95	374.63	P	P	A	530.193	376.553	438.801
Ssc.16250.1.S2_at	P	P	P	108.471	1222.83	105.49	P	P	P	662.53	85.8074	110.073
Ssc.21016.1.S1_at	P	P	P	123.765	171.558	455.019	P	P	P	110.137	211.342	997.47
Ssc.16207.1.S1_at	P	A	P	111.531	84.2429	158.258	A	A	A	58.4697	98.1058	95.3033
Ssc.16106.1.S1_at	A	A	A	106.127	82.8003	105.201	A	A	A	88.2958	108.075	91.3406
Ssc.12781.1.A1_at	P	P	P	30.2826	190.446	49.101	P	P	P	143.824	39.6539	97.6127
Ssc.12781.1.A1_s_at	A	P	A	107.412	419.726	122.735	P	A	P	312.418	109.661	244.144
Ssc.12781.1.A2_at	P	P	P	155.551	833.185	207.378	P	P	P	695.95	186.083	418.571
Ssc.13780.5.S1_x_at	P	P	P	5794.93	9943.86	7742.86	P	P	P	10400	6866.06	6016.58
Ssc.16369.1.S1_at	A	A	A	62.0812	42.9833	55.1594	A	A	A	30.5613	55.2734	57.3962
Ssc.16038.1.S1_at	A	P	P	134.998	653.774	208.667	P	A	A	232.495	116.569	102.46
Ssc.19684.1.S1_at	A	A	A	352.452	305.857	311.257	A	A	A	240.642	357.787	305.116
Ssc.19684.1.S2_at	P	P	A	99.4984	84.2944	61.9686	A	P	A	54.495	103.096	71.7776
Ssc.428.6.S1_a_at	A	P	P	28.1005	69.0161	41.7936	P	A	P	99.8196	29.9141	27.1807
Ssc.507.1.A1_at	P	P	P	647.972	5138.22	791.387	P	P	P	534.454	905.936	1011.15
Ssc.15744.1.S1_at	A	A	A	52.5072	42.6405	45.1796	A	M	A	42.3503	48.631	44.7361
Ssc.75.2.S1_a_at	P	P	P	180.006	163.164	176.106	P	P	P	166.769	137.605	160.769
Ssc.15696.1.S1_at	A	P	P	20.4366	103.141	248.841	A	A	A	15.0002	14.8089	69.4046
Ssc.265.1.S2_at	A	A	A	99.7755	83.5005	90.7301	A	A	A	88.4694	98.4348	97.3347
Ssc.265.1.S3_at	A	A	A	23.5434	18.1863	18.4561	A	A	A	22.0955	19.7301	19.333
Ssc.7158.2.A1_a_at	P	P	P	3590.99	4000.01	3377.45	P	P	P	3028.2	2811.3	2484.4
Ssc.302.1.S1_at	A	A	A	20.0104	19.7307	20.5467	A	A	A	23.63	24.9323	23.443
Ssc.263.1.S1_at	A	A	A	20.973	24.1969	15.0836	A	A	A	23.8826	20.5628	26.3669
Ssc.15748.2.S2_at	A	A	A	13.4339	13.828	14.1493	A	A	A	10.113	12.6371	10.4384
Ssc.16081.1.S1_at	A	A	A	44.3032	35.6961	29.4659	A	A	A	38.4632	52.0634	29.8017
Ssc.16375.1.S1_at	A	A	A	34.3944	44.6201	49.1224	A	A	A	37.6893	36.2398	49.1437
Ssc.14486.1.S1_at	A	A	A	48.87	52.8254	47.8982	A	A	A	49.3874	47.3007	51.6485
Ssc.26325.1.S1_at	A	A	A	35.9087	29.0902	33.9432	P	A	A	41.5818	32.9354	33.2122
Ssc.16192.1.S1_at	A	A	A	148.554	112.494	85.5021	A	A	A	87.5515	111.943	99.3584
Ssc.16042.1.S1_at	P	P	P	280.672	317.195	541.999	P	P	P	1498.85	290.275	764.767
Ssc.77.2.S1_a_at	A	A	A	30.5584	35.7979	31.6215	A	A	A	34.4014	37.6194	40.5312
Ssc.15993.1.S1_at	A	P	A	93.2862	102.075	74.6235	A	A	M	74.9677	71.6825	116.979
Ssc.508.1.S1_at	P	P	P	411.756	3745.01	658.991	P	P	P	440.088	683.201	968.671
Ssc.420.3.S1_at	A	P	A	11.0064	17.5912	12.837	A	A	A	10.7514	7.94061	10.3023
SscAffx.6.1.S1_at	A	A	A	97.6807	122.133	109.634	A	A	A	106.944	105.909	120.405
SscAffx.15.1.S1_s_at	P	P	P	198.634	764.781	843.064	P	P	P	614.966	422.798	665.952
Ssc.324.3.S1_a_at	P	P	P	49.427	85.0521	118.014	P	P	P	77.966	127.857	138.226
Ssc.16308.1.S1_at	A	A	A	53.5332	43.5003	56.5772	A	A	A	55.922	52.2162	54.2681
Ssc.76.1.S1_a_at	P	P	P	274.932	698.69	282.648	P	P	P	434.724	302.154	331.185
Ssc.18555.1.S1_at	P	P	P	113.357	90.6649	136.352	P	P	P	93.4252	114.135	108.306
Ssc.2370.1.S1_a_at	P	P	P	1634.85	1245.98	1632.52	P	P	P	914.857	1134	1426.31
SscAffx.2.1.S1_a_at	P	M	P	59.2498	47.9213	84.696	P	P	P	66.7826	95.96	89.6645
Ssc.71.1.S1_at	A	A	A	31.9988	23.6727	28.8614	A	A	A	21.967	42.6809	40.2999
Ssc.15901.2.S1_at	P	P	A	37.9506	35.761	32.1267	P	P	P	35.4455	42.6932	36.2354
Ssc.16311.4.S1_a_at	P	P	P	88.6908	144.941	122.696	A	P	P	30.8921	568.222	66.4172
Ssc.14478.1.S1_at	A	A	A	264.494	241.167	211.475	A	A	A	221.829	241.743	294.017
Ssc.750.1.S1_at	A	A	A	28.491	23.2603	29.7489	A	A	A	35.5448	31.3835	33.6941
Ssc.16157.1.S1_at	A	A	A	44.1896	46.7114	42.9311	A	A	A	41.379	43.0597	47.6244
Ssc.929.1.S1_at	P	P	P	132.189	126.406	119.382	P	P	P	148.026	157.127	198.966
SscAffx.4.1.S1_at	A	A	A	120.531	110.23	110.628	A	A	A	109.548	119.727	121.564
Ssc.28475.1.S1_at	A	A	A	48.1048	43.1538	38.5222	A	A	A	38.6827	46.6982	39.1372
Ssc.77.3.S1_a_at	A	A	A	96.5033	97.3648	92.3332	A	A	A	99.8538	119.174	111.325
SscAffx.23.1.S1_at	P	A	A	16.2188	16.9574	12.3181	A	A	A	13.6228	12.4741	10.1869
Ssc.11075.1.S1_a_at	M	P	P	89.019	228.632	141.965	P	A	P	303.825	99.2001	102.504
Ssc.11075.1.S1_x_at	A	A	A	224.657	311.385	256.844	M	A	A	313.034	258.453	260.115
Ssc.14484.3.A1_a_at	A	A	A	99.2904	99.6299	97.8777	A	A	A	119.285	88.3618	116.96
Ssc.14484.3.A1_at	A	A	A	79.59	66.7401	70.3092	A	A	A	81.1686	103.092	93.2236
Ssc.11075.11.S1_x_at	A	P	A	74.1613	188.058	123.376	P	A	A	228.688	80.8751	84.3113
SscAffx.20.1.S1_at	A	P	P	32.1474	55.6736	53.6537	P	P	A	84.0953	43.3747	35.8436
Ssc.27609.2.S1_at	A	A	A	12.8926	14.4782	16.9253	A	A	A	14.6752	12.7765	14.064
Ssc.15979.1.S1_at	A	A	A	29.7647	28.9344	32.7751	A	A	A	36.4118	41.8156	32.1323
Ssc.19683.1.S1_at	A	A	A	61.5375	63.0884	48.6758	A	A	A	50.2053	51.3747	60.5233
Ssc.420.4.S1_a_at	A	P	A	67.3572	170.546	56.4383	A	A	A	49.6863	62.4144	55.0447
Ssc.420.4.S1_at	A	P	A	26.1328	37.5082	29.7231	P	A	A	34.8952	28.2904	31.0411
Ssc.29006.1.S1_at	A	A	A	31.4721	26.6252	22.0608	A	A	A	36.4143	30.0072	30.3283
Ssc.710.1.S1_at	A	A	A	90.4911	85.2561	83.8596	M	A	A	80.3339	94.3716	84.2691
Ssc.381.1.S1_at	A	A	A	37.8437	36.4885	39.7428	A	A	A	48.4443	49.505	41.589
Ssc.14942.1.S1_at	P	P	P	17774.6	14303.8	12733.4	P	P	P	10870.9	15627.5	11145.2
Ssc.14942.1.S1_s_at	P	P	P	12262.6	8455.3	6705.89	P	P	P	4891.24	9326.71	5393.17
Ssc.1320.1.A1_at	P	P	P	9888.36	14185.5	11167.1	P	P	P	6644.42	13413.6	8673.83
Ssc.7701.1.A1_at	P	P	P	4084.81	3587.82	3607.67	P	P	P	2288.92	2775.37	4184.32
Ssc.236.1.A1_at	P	P	P	2642.69	3921.75	3433.87	P	P	P	3486.46	2449.27	3273.17
Ssc.12417.1.S1_at	P	P	P	3597.57	2450.12	2309.59	P	P	P	1356.46	3853.04	1936.5
Ssc.9544.2.S1_a_at	P	P	P	1025.12	841.087	695.709	P	P	P	1259.98	1803.13	545.173
Ssc.1177.1.S1_at	P	P	P	4629.19	5087.86	5069.07	P	P	P	4798.74	4336.47	6291.81
Ssc.455.1.S1_at	P	P	P	258.822	1885.76	370.383	P	P	P	360.21	423.674	511.271
Ssc.23221.1.S1_at	P	P	P	138.432	49.5842	62.0171	P	P	P	57.4552	75.752	144.503
Ssc.18613.1.S1_at	P	P	P	1009.23	962.032	959.165	P	P	P	491.853	2086.87	516.705
Ssc.17274.1.S1_at	P	P	P	1239.16	809.64	660.849	P	P	P	529.326	1143.63	539.286
Ssc.15966.1.S1_at	A	P	A	106.535	130.919	103.179	A	A	A	120.772	116.616	118.151
Ssc.1198.1.S1_at	P	P	P	1234.8	2043.12	1378.13	P	P	P	1065.78	1118.48	1227.62
Ssc.13780.7.S1_at	P	P	P	1461.96	1718.43	1523.72	P	P	P	1005.63	1207.01	1245.12
Ssc.30833.1.S1_at	A	A	A	196.517	186.897	162.161	A	A	A	151.994	172.676	184.397
Ssc.16007.1.S1_at	P	P	P	564.057	797.154	456.145	P	P	P	808.578	579.997	318.439
Ssc.13961.1.A1_at	P	P	P	16656.4	15977.1	16938.2	P	P	P	17741.8	16691.5	18532.7
Ssc.1202.1.A1_at	P	P	P	12105.7	12421.4	13567.6	P	P	P	13573	11913.5	13073.7
Ssc.12373.1.S1_at	P	P	P	14963.7	16497.7	13237.6	P	P	P	12429	14741.6	15164.6
Ssc.11302.1.S1_at	P	P	P	13865.5	14719.6	13478.8	P	P	P	6984.86	15207.1	14873
Ssc.11302.1.S2_at	P	P	P	7273.49	9217.24	7939.92	P	P	P	2761.32	9722.65	8858.6
Ssc.395.1.A1_at	P	P	P	2134.65	1780.62	1613.73	P	P	P	1346.89	1633.14	1068.6
Ssc.7101.1.A1_at	P	A	A	388.911	244.77	281.776	A	A	A	194.327	353.789	240.363
Ssc.16651.1.S1_at	P	P	P	15551.3	14919.2	15601	P	P	P	14956.3	14636.2	15241.4
Ssc.14593.1.S1_at	P	P	P	6376.33	8220.59	7773.16	P	P	P	5799.33	5979.85	9398.32
Ssc.11937.1.S1_at	P	P	P	11975.4	12232.9	12082.7	P	P	P	11943.5	11591.8	12930.9
Ssc.20036.1.S1_at	P	P	P	13882.4	14043.6	14530.2	P	P	P	15117.7	13968.6	14615.4
Ssc.13874.1.S1_at	P	P	P	13881.5	14495.8	13092.3	P	P	P	12828.8	13417.6	14303
Ssc.11913.1.S1_at	P	P	P	1906.97	4613.28	4716.52	P	P	P	4501.19	2935.15	1971.04
Ssc.11099.1.S1_at	P	P	P	10870.6	11449.3	11097.1	P	P	P	11822	9865.36	11493.2
Ssc.6728.1.S1_at	P	P	P	8625.55	7878.14	7549.53	P	P	P	6763.62	6753.34	7339.11
Ssc.939.1.A1_at	P	P	P	11485.1	11291.9	11939.6	P	P	P	12830.6	11020.6	12223.8
Ssc.939.1.S1_at	P	P	P	1852.81	1946.98	2207.01	P	P	P	2686.62	2446.14	2608.91
Ssc.13017.1.A1_at	P	P	P	9517.11	8444.59	8677.24	P	P	P	8911.95	8649.31	8923.24
Ssc.806.1.S1_at	P	P	P	9486.85	9507.04	8904.99	P	P	P	9453.71	8867.03	9342.25
Ssc.806.1.A1_at	P	P	P	1558.51	1401.13	1703.73	P	P	P	1967.51	1811.72	2237.85
Ssc.3842.1.A1_at	P	P	P	8856.12	9048.25	10043.1	P	P	P	11223.8	9982.27	11264.3
Ssc.11270.1.S1_at	P	P	P	9692.33	10011.6	9751.85	P	P	P	10481.3	9698.82	9856.74
Ssc.4360.1.A1_at	P	P	P	10874.1	605.35	636.392	P	P	P	73.9869	6662.02	408.113
Ssc.13909.1.A1_at	P	P	P	8023.59	7310.92	6888.92	P	P	P	5754.85	6839.42	6398.9
Ssc.4222.1.S1_at	P	P	A	215.918	173.805	143.03	P	P	A	198.528	162.083	163.457
Ssc.6413.1.A1_at	P	P	P	2408.55	2101.71	1509.49	P	P	P	1688.54	2213.47	1206.44
Ssc.16743.1.S1_at	P	P	P	1868.05	9490.9	2316.14	P	P	P	3824.57	1759.53	3153.86
Ssc.16743.1.A1_at	A	P	A	51.2118	64.637	41.6995	A	A	A	36.2674	54.5559	40.606
Ssc.10541.1.S1_a_at	P	P	P	15790.7	15722.5	15384.2	P	P	P	13327.3	14851.4	17288.1
Ssc.8177.1.A2_at	A	A	A	141.154	141.962	96.4414	A	A	A	113.047	141.566	184.755
Ssc.8177.1.A1_at	A	A	A	119.32	154.283	60.8681	P	A	P	98.2338	143.139	120.661
Ssc.14559.1.S1_at	P	P	P	2308.5	2982.99	2920.06	P	P	P	5241.73	4791.59	3058.44
Ssc.7100.1.S1_at	A	A	A	136.755	112.775	128.509	A	A	A	98.6233	97.4248	124.729
Ssc.20080.1.S1_at	P	P	P	10396.3	11386.2	8344.52	P	P	P	7480.7	10089.4	8204.86
Ssc.551.1.S1_at	P	P	P	11160.9	5635.37	4726.62	P	P	P	3596.95	7548.44	3766.94
Ssc.3118.2.S1_a_at	P	P	P	11386.1	12910.2	11838.4	P	P	P	10103.6	11446	8990.39
Ssc.14246.1.S1_at	P	P	P	5361.08	6961.54	6659.75	P	P	P	8918.39	5407.61	8369.15
Ssc.9992.1.S1_at	P	P	P	1164.01	1028.62	1174.39	P	P	P	773.479	1575.96	860.633
Ssc.4908.1.S1_at	P	P	P	1889.46	1290.55	1146.96	P	P	P	956.422	1580.26	887.835
Ssc.6356.1.S1_at	P	P	P	4124.43	2844.98	2418.27	P	P	P	3871.53	4747.01	1968.34
Ssc.19946.1.S1_at	P	P	P	1057.96	8825.75	2697.09	P	P	P	11141.1	1318.25	1417.28
Ssc.6742.1.A1_at	P	P	P	1828.26	2329.68	1784.09	P	P	P	2194.05	6906.36	1818.2
Ssc.17316.1.S1_at	P	P	P	2845.5	7872.18	3968.56	P	P	P	3614.14	3556.23	5161.85
Ssc.11858.1.S1_at	P	P	P	2142.31	3028.65	3348.38	P	P	P	2850.46	2861.15	4030.13
Ssc.4003.1.S1_at	P	P	P	6176.27	7241.51	6301.78	P	P	P	7772.78	7372.76	8646.02
Ssc.5792.1.S1_at	P	P	P	2548.05	3214.73	3141.38	P	P	P	4305.14	2867.77	3625.21
Ssc.1459.1.S1_at	P	P	P	2124.9	1380.77	1394.59	P	P	P	949.22	2548.71	1757.44
Ssc.11257.1.S1_at	P	P	P	5986.79	7627.63	4346.19	P	P	P	2542	7605.68	4146.04
Ssc.11235.1.S1_at	P	P	P	8565.14	7321.05	7050.26	P	P	P	2286.08	6734.19	5755.9
Ssc.5846.1.S1_at	P	P	P	3333.95	4138.29	3862.01	P	P	P	5689.93	2829.35	4053.3
Ssc.16347.1.S1_at	P	P	P	3019.41	2798.45	2304.24	P	P	P	1749.64	2573.04	1898.1
Ssc.3917.1.S1_at	A	A	A	25.9411	20.9454	17.9258	A	A	A	22.8037	21.1308	20.9173
Ssc.10148.1.S1_at	P	P	P	1386.06	847.793	679.562	P	P	P	767.34	950.81	703.948
Ssc.2957.1.S1_at	P	P	P	7865.66	6181.57	5620.6	P	P	P	4376.28	7208.04	4189.96
Ssc.2957.1.S2_at	P	P	P	138.072	60.1214	98.5196	P	P	P	68.1282	124.236	71.3665
Ssc.11190.1.S1_at	A	P	P	237.721	1017.09	311.211	P	M	P	1836.71	269.576	227.412
Ssc.17718.1.S1_at	A	P	P	160.812	2045.5	1536.24	P	A	A	10932.8	203.023	334.536
Ssc.2405.1.A1_at	P	P	P	2571.05	2696.91	2143.74	P	P	P	2517.96	2742.44	2743.64
Ssc.8939.1.S1_at	P	P	P	3373.01	3003.97	2484.02	P	P	P	2502.65	3554.81	2093.31
Ssc.8939.1.S2_at	P	P	P	445.961	506.335	736.779	P	P	P	787.297	601.561	721.969
Ssc.16046.1.S1_s_at	P	P	P	5259.87	4622.21	4800.37	P	P	P	4884.13	6002.93	4876.75
Ssc.15736.1.S1_at	P	P	P	5398.91	6186.51	4552.73	P	P	P	4591.33	6065.26	4569.72
Ssc.15736.1.S2_at	P	P	P	4609.43	5617.53	4725.24	P	P	P	5756.54	5546.85	5111.83
Ssc.415.1.S1_at	P	P	P	145.203	60.2762	64.4179	P	P	P	74.9059	140.296	77.7256
Ssc.2449.1.S1_at	P	P	P	3049.44	3617.14	2915.4	P	P	P	2473.44	1911.83	1771.49
Ssc.13776.1.S1_at	P	P	P	969.113	1329.34	1040.84	P	P	P	1150.67	1023.24	1081.81
Ssc.7538.1.S1_at	P	P	P	221.261	219.758	1033.81	P	P	P	4833.65	106.174	185.076
Ssc.4158.1.S1_at	P	P	P	1280.08	2309.04	2308.47	P	P	P	1328.4	1439.96	1616.32
Ssc.17186.1.S1_a_at	P	P	P	1119.79	1196.65	1358.17	P	P	P	1643.44	1129.79	1435.4
Ssc.17026.1.S1_at	P	P	P	5148.2	2948.54	3641.55	P	P	P	1554.69	3643.18	4277.3
Ssc.2306.1.S1_at	P	P	P	3217.47	3387.51	2950.46	P	P	P	1778.01	3416.65	2617.43
Ssc.17300.1.S1_at	P	P	P	2558.94	3961.87	4240.34	P	P	P	1165.56	4225.4	3131.44
Ssc.2926.1.S1_at	P	P	P	677.014	722.854	721.079	P	P	P	1209.43	606.427	632.229
Ssc.4157.1.A1_at	P	P	P	1386.69	972.832	881.995	P	P	P	878.932	1043.45	848.486
Ssc.7506.1.S1_at	P	P	P	1216.36	1008	822.084	P	P	P	825.328	1129.44	1250.74
Ssc.68.1.A1_at	P	P	P	497.086	436.342	565.179	P	P	P	465.695	826.7	581.217
Ssc.10439.1.S1_at	A	A	A	52.8575	59.1067	45.3139	A	A	A	52.1744	59.2561	48.9064
Ssc.2034.1.S1_at	P	P	P	3638.16	3776.32	3225.82	P	P	P	3108.77	4020.56	3030.31
Ssc.11004.1.S1_at	P	P	P	1595.72	6845.47	2910.84	P	P	P	2216.65	2180.59	3919.15
Ssc.5604.1.S1_at	P	P	P	1934.63	3048.7	4080.26	P	P	P	4638.42	3263.47	4110.09
Ssc.5943.1.S1_at	P	P	P	902.038	1523.01	1218.71	P	P	P	614.686	1028.67	885.201
Ssc.13262.1.S1_at	P	P	P	1711.76	1255.27	754.235	P	P	P	293.179	1352.52	445.548
Ssc.639.1.A1_at	P	P	P	247.456	476.443	493.797	P	P	P	401.033	603.063	269.443
Ssc.27244.1.S1_at	P	P	P	335.096	292.177	263.434	P	P	P	332.496	341.038	272.372
Ssc.7096.1.S1_at	P	P	P	5399.28	7033.86	5543.83	P	P	P	4510.75	5807.59	6096.86
Ssc.30.1.S1_at	P	P	P	2405.63	2178.29	1962.93	P	P	P	2009.04	2133.15	1605.69
Ssc.3720.1.S1_at	P	P	P	833.579	1080.44	1046.58	P	P	P	755.176	754.257	1058.53
Ssc.13880.1.A1_at	P	P	P	280.648	315.436	353.181	P	P	P	378.187	217.475	419.133
Ssc.13880.1.A2_at	P	P	P	774.078	781.487	1069.44	P	P	P	987.736	698.651	1094.59
Ssc.1005.1.S1_a_at	P	P	P	2847.95	5726.44	4105.83	P	P	P	4298.81	4103.17	3396.42
Ssc.1005.1.S1_at	P	P	P	2824.68	3651.83	2500.66	P	P	P	3697.82	3472.71	2549.68
Ssc.13269.1.S1_at	P	P	P	2551.58	1999.02	1600.14	P	P	P	1822.7	2486.07	1739.16
Ssc.4111.1.S1_at	P	P	P	3839.85	748.708	733.986	P	P	P	417.872	2925.89	591.132
Ssc.20571.1.S1_a_at	P	P	P	2249.1	4825.02	6570.97	P	P	P	3072.18	3201.34	3814.37
Ssc.983.1.S1_at	P	P	P	3078.86	4163.99	4416.42	P	P	P	3803.87	2806.52	5396.06
Ssc.12108.1.S1_at	P	P	P	1270.75	1313.51	1796.91	P	P	P	1602.37	1919.28	1636.11
Ssc.12390.1.S1_at	P	P	P	5702.65	4337.97	4296.28	P	P	P	5253.97	7256.02	4121.63
Ssc.17717.1.S1_at	P	P	P	222.268	269.946	371.865	P	P	P	195.475	1095.38	239.282
Ssc.17001.1.S1_at	P	P	P	751.376	492.413	577.716	A	P	P	472.694	546.379	622.756
Ssc.810.1.S1_at	P	P	P	1882.53	6245.79	4954.27	P	P	P	1099.68	3770.53	3442.38
Ssc.810.1.S2_at	P	P	P	1013.68	1007.66	1474.24	P	P	P	1101.65	1954.45	2303.21
Ssc.17602.1.S1_at	P	P	P	618.141	480.504	382.617	P	P	P	447.004	581.319	447.34
Ssc.6097.1.S1_a_at	P	P	P	778.517	1013.94	728.9	P	P	P	734.741	1006.57	1085.95
Ssc.6097.1.S1_at	P	P	P	1709.03	2097.67	1376.71	P	P	P	1653.65	2106.31	2060.98
Ssc.494.1.S2_at	P	P	P	2596.9	828.42	1684.01	P	P	P	91.9758	6620.45	4352.94
Ssc.494.1.S1_at	P	P	P	1994.05	594.864	1186.44	P	P	P	82.845	6652.31	3645.76
Ssc.2393.1.S1_at	A	A	A	119.37	89.9426	117.111	A	A	A	132.354	97.9598	112.316
Ssc.19992.1.S1_at	P	P	P	2399.2	2313.68	2292.01	P	P	P	2469.4	2236.46	2140.29
Ssc.1006.1.S1_at	P	P	P	2728.12	1715.02	2002.01	P	P	P	1215.89	2290.42	1676.17
Ssc.4741.1.S1_at	P	P	P	538.154	324.625	358.173	P	P	P	531.134	416.752	469.818
Ssc.6391.1.S1_at	P	P	P	604.535	1108.13	289.977	P	P	P	771.711	331.297	227.859
Ssc.11630.1.S1_at	P	P	P	952.205	464.905	460.238	P	P	P	119.034	383.572	240.297
Ssc.16345.1.S1_at	P	P	P	716.448	707.615	826.553	M	P	P	426.747	599.827	611.401
Ssc.17140.1.A1_at	P	P	P	306.959	477.153	511.923	P	P	P	386.807	849.554	556.919
Ssc.604.1.S1_at	A	A	A	40.9127	30.2749	36.8242	A	A	A	40.9763	29.4522	30.9969
Ssc.978.1.S1_at	P	P	P	432.392	424.705	356.234	P	P	P	565.249	563.78	348.546
Ssc.650.1.S1_at	A	A	A	47.4565	39.5964	37.3575	A	A	A	51.4555	40.2669	46.8326
Ssc.1091.1.S1_at	P	P	P	4944.49	7096.89	6857.73	P	P	P	2310.73	5583.76	5423.41
Ssc.841.1.S1_at	P	P	P	3149.67	4479.96	3057.81	P	P	P	2797.95	3192.09	2715.41
Ssc.9102.1.A1_at	A	A	P	219.548	199.252	213.44	P	A	A	1026.33	170.411	203.028
Ssc.3675.1.A1_at	P	P	P	1834.37	851.944	684.653	P	P	P	427.01	2182.63	563.19
Ssc.16336.1.S1_at	P	P	P	1587.54	803.007	539.254	P	P	P	185.259	1948.55	662.711
Ssc.16336.1.S2_at	P	P	P	569.557	144.624	83.4504	P	P	P	31.3398	794.389	224.943
Ssc.1450.1.S1_at	P	P	P	1173.4	767.669	645.548	P	P	P	738.952	893.125	651.21
Ssc.10536.1.S1_at	P	P	P	449.177	309.177	304.174	P	P	P	288.725	223.914	296.789
Ssc.731.1.S1_at	P	P	P	1006.26	1012.58	645.53	P	P	P	616.859	821.084	924.387
Ssc.18382.1.S1_at	P	P	P	2389.9	2143	1805.32	P	P	P	1527.9	1809.06	1391.99
Ssc.726.1.A1_at	P	P	P	877.074	939.908	737.638	P	P	P	960.469	590.219	759.41
Ssc.4466.1.S1_at	A	P	P	43.966	75.5944	61.459	P	A	P	196.406	41.772	48.3313
Ssc.8698.1.S1_at	P	P	P	1172.5	1402.78	1547.35	P	P	P	421.524	1224.02	1708.25
Ssc.295.1.A1_at	P	P	P	367.889	506.742	506.271	P	P	P	408.789	413.09	525.324
Ssc.17573.1.S1_at	P	A	P	224.642	114.162	157.237	P	P	M	174.056	233.39	138.085
Ssc.167.4.S1_at	P	P	P	252.174	1005.31	353.545	P	P	P	324.553	361.524	498.015
Ssc.104.1.S1_at	P	P	P	1724.19	1231.57	1443.84	P	P	P	1575.36	1528.96	1272.12
Ssc.19691.1.S1_at	P	P	P	1443.63	2747.96	903.48	P	P	P	1273.88	1821.43	1014.83
Ssc.1465.1.S1_at	P	P	P	488.523	474.247	582.045	P	P	P	748.35	868.715	499.918
Ssc.6873.1.S1_at	P	P	P	653.344	796.98	1112.28	P	P	P	769.673	743.848	963.853
Ssc.9467.1.S1_at	A	A	A	43.033	49.5666	60.7838	P	A	A	134.175	44.609	35.0931
Ssc.16125.1.S1_x_at	P	P	P	792.801	816.087	748.467	P	P	P	5120.17	2933.34	678.066
Ssc.2753.1.S1_at	P	A	P	430.333	231.777	273.15	A	M	A	264.581	294.665	236.745
Ssc.7258.1.S1_at	P	P	P	1038.25	1269.96	1623.22	P	P	P	1113.07	972.208	1753.48
Ssc.340.1.S1_at	A	A	A	745.313	624.129	679.397	A	A	A	899.534	709.64	826.022
Ssc.27208.1.S1_at	P	A	P	68.0785	42.0858	47.4579	A	A	A	47.456	62.9171	70.5682
Ssc.19494.1.S1_at	P	P	P	400.684	791.76	551.375	P	P	P	1635.86	510.185	397.296
Ssc.11208.1.S1_at	P	P	P	237.414	1991.53	336.352	P	P	P	1358.35	241.37	313.63
Ssc.2173.1.A1_at	P	P	P	190.933	192.595	131.401	P	P	P	123.235	202.599	141.346
Ssc.11075.3.S1_a_at	P	P	P	257.809	615.796	278.108	P	P	P	671.616	273.733	203.881
Ssc.16033.1.S1_at	P	P	P	114.765	118.229	202.44	P	P	P	357.043	217.691	163.58
Ssc.26084.1.S1_at	P	P	P	143.371	237.566	199.507	P	P	P	397.603	176.942	222.333
Ssc.2720.1.S1_at	P	P	P	639.882	776.939	870.822	P	P	P	897.233	674.192	1084.93
Ssc.21499.1.S1_at	P	P	P	729.061	378.013	278.868	P	P	P	450.096	549.716	303.517
Ssc.19914.1.S1_at	P	P	P	144.003	274.926	264.18	A	A	P	82.2814	101.698	211.572		MEST	NM_002402	mesoderm specific transcript homolog
Ssc.181.1.S1_at	A	A	A	105.351	133.737	93.5877	A	A	A	111.788	107.932	98.0244
Ssc.181.1.S1_s_at	P	P	P	44.9269	79.007	70.5705	P	P	P	142.314	52.5658	53.7011
Ssc.542.1.S1_at	A	A	A	29.9787	23.1554	28.58	A	A	A	22.566	34.8244	22.6112
Ssc.9365.2.S1_a_at	P	P	P	334.071	398.817	579.132	P	M	A	244.089	404.826	182.774
Ssc.902.1.S1_a_at	P	P	P	3633.35	2709.44	2450.8	P	P	P	2153.46	3295.32	2400.5
Ssc.936.1.S1_at	P	P	P	646.699	1119.46	967.057	P	P	P	307.113	523.689	415.72
Ssc.16365.1.S1_at	P	P	P	76.2817	72.841	130.871	P	A	A	729.089	67.3074	49.9003
Ssc.16163.1.S1_at	A	A	P	66.576	37.2721	328.863	P	P	A	2653.18	174.385	70.4741
Ssc.23474.1.S1_at	P	P	P	509.42	409.242	428.831	P	P	P	478.641	436.174	401.134
Ssc.15640.1.S1_at	P	P	P	2069.79	1730.47	2785.72	P	P	P	6035.61	6181.72	3341.81
Ssc.14456.1.S1_at	P	P	P	7973.71	6139.12	6090.39	P	P	P	6616.49	6077.58	7085.14
Ssc.13872.1.S1_at	P	P	P	301.123	314.874	279.274	P	P	P	269.333	327.476	251.538
Ssc.22119.1.S1_at	P	P	P	108.24	108.126	113.205	P	P	P	109.54	121.352	125.416
Ssc.15843.1.S1_at	P	P	P	385.226	321.083	275.608	P	A	A	471.636	357.49	265.695
Ssc.16352.1.S1_at	P	P	P	645.043	579.75	385.139	P	P	P	396.338	405.935	296.628
Ssc.19638.1.S1_at	P	P	P	329.857	254.326	297.447	P	P	P	847.252	251.934	434.466
Ssc.956.1.S1_at	A	A	A	32.5099	31.6959	33.9167	A	A	A	28.1273	48.6527	19.5258
Ssc.12724.1.S1_at	P	P	P	4334.3	4720.74	4477.16	P	P	P	4235.27	4605.83	4545.19
Ssc.16180.1.S1_at	A	P	P	43.9928	58.749	52.8665	P	A	M	53.6652	37.1728	42.5557
Ssc.21802.1.S1_at	A	A	A	325.006	271.015	235.955	A	A	A	230.274	317.324	253.159
Ssc.16346.1.S1_at	P	P	P	251.694	243.969	219.733	P	P	P	443.271	300.313	236.572
Ssc.22769.1.S1_at	A	P	P	271.311	379.617	317.071	P	A	A	678.62	308.636	248.561
Ssc.161.1.S1_at	A	P	P	27.3617	31.4816	44.6519	P	P	P	67.597	29.0002	38.4578
Ssc.15907.1.S1_at	A	A	A	181.56	166.986	141.458	A	A	A	164.883	184.66	156.807
Ssc.76.3.S1_a_at	P	P	P	150.3	469.623	162.94	P	P	P	172.287	194.195	139.848
Ssc.11056.2.S1_a_at	A	A	A	47.0546	55.8314	45.9629	A	A	A	47.9095	44.2571	41.1043
Ssc.16314.1.S1_at	P	P	A	26.1487	26.0665	24.0451	A	A	A	28.9477	25.7836	23.8659
Ssc.16024.1.S1_at	A	A	A	35.9389	28.5374	30.7478	A	A	A	27.0431	40.9436	32.587
Ssc.15899.1.S1_at	P	P	P	451.167	327.234	255.74	P	P	P	365.762	280.496	290.038
Ssc.493.1.S1_at	A	A	A	41.1799	36.8751	37.3211	A	A	A	39.7857	42.7367	38.554
Ssc.16104.1.A1_at	A	A	A	99.0507	85.1559	77.1712	A	A	A	90.1954	103.03	73.8565
Ssc.16323.1.S1_at	A	A	A	154.911	132.173	113.716	A	A	A	162.399	147.822	128.37
Ssc.20728.1.S1_at	P	P	P	59.001	30.8937	21.206	P	P	P	26.2836	33.6921	32.4545
Ssc.1894.1.S1_at	A	A	A	66.5002	64.7246	64.3926	A	A	A	63.6924	71.4344	56.7544
Ssc.20600.1.S1_at	P	P	P	1165.53	1577.85	1568.09	P	P	P	1570.58	1456.91	1281.46
Ssc.1089.1.S1_at	P	P	P	214.045	4288.25	240.194	P	P	P	131.445	45.4724	290.907
Ssc.1717.1.S1_at	P	P	P	7184.38	7269.7	5878.7	P	P	P	3711.03	7306.12	5530.41
Ssc.670.2.S1_at	P	P	P	190.743	6364.98	424.838	P	P	P	169.18	355.39	1881.99
Ssc.211.1.S1_at	A	A	A	149.27	164.723	131.979	A	P	A	140.044	164.772	124.814
Ssc.18736.1.S1_at	P	P	P	1022.52	794.689	691.202	P	P	P	784.826	677.815	515.003
Ssc.5630.1.S1_at	P	A	A	1042.45	755.683	688.792	M	P	A	615.809	814.285	523.785
Ssc.4984.1.S1_at	P	P	P	649.166	10455.4	3248.2	P	P	P	759.792	337.194	1492.68
Ssc.15893.1.S1_at	P	P	P	73.419	232.62	1571.26	P	P	P	58.6225	77.3312	109.527
Ssc.19390.1.S1_at	P	P	P	1285.54	1358.22	813.607	P	P	P	506.289	852.841	414.552
Ssc.3502.1.S1_at	P	P	P	757.728	1553.41	1006.48	P	P	P	737.423	559.772	559.954
Ssc.23478.1.A1_at	A	A	A	28.5441	24.9955	32.0897	A	A	A	29.2675	35.9458	21.1794
Ssc.16248.1.S1_at	P	P	P	686.339	646.513	642.373	P	P	P	543.464	800.061	735.189
Ssc.17613.1.S1_at	P	P	P	573.747	559.603	420.778	P	P	P	386.536	635.025	461.171
Ssc.19694.1.S1_at	P	P	P	11731.4	9435.13	7328.63	P	P	P	235.341	10789.3	7234.15
Ssc.1735.1.S1_at	P	P	P	284.394	627.953	216.965	P	P	P	417.184	264.328	195.154
Ssc.12021.1.S1_at	P	P	P	716.211	819.446	744.049	P	P	P	528.349	794.914	1021.34
Ssc.5249.1.S1_at	P	P	P	366.254	212.418	177.857	P	P	P	205.302	300.859	140.643
Ssc.17108.1.S1_at	P	P	P	1935.76	1888.65	1946.44	P	P	P	1282.18	1716.75	2330.79
Ssc.422.1.S1_at	P	P	P	2512.51	3836.08	1881.07	P	P	P	1375.96	1932.44	1685.61
Ssc.16635.1.S1_at	P	P	P	472.462	309.817	375.279	P	P	P	2274.25	321.038	205.311
Ssc.24387.1.S1_at	P	P	P	1754.5	1614.81	1852.79	P	P	P	1672.92	1789.9	1618.09
Ssc.331.1.A1_at	A	A	A	102.304	67.2041	94.4528	A	A	A	79.1757	91.1157	46.2846
Ssc.14243.1.S1_at	P	P	P	694.626	215.978	314.167	P	P	P	65.9143	304.024	208.401
Ssc.16312.1.S1_at	P	P	P	1475.91	1604.22	964.194	P	P	P	514.422	2036.38	1038.33
Ssc.5822.1.S1_at	P	P	P	437.929	693.494	673.651	P	P	P	646.261	402.447	528.817
Ssc.1296.1.S1_at	P	P	P	2400.11	3349.8	3329.14	P	P	P	3459.76	2910.67	3360.56
Ssc.6691.1.S1_at	P	P	P	407.447	521.603	448.21	P	P	P	1432.93	450.741	629.873
Ssc.4040.1.S1_at	A	A	A	13.9032	11.3422	14.2125	A	A	A	14.2865	15.179	14.434
Ssc.7870.1.S1_at	P	P	P	1163.53	1338.93	1143.8	P	P	P	1061.72	989.426	944.729
Ssc.9738.1.A1_at	P	P	P	5637.73	3774.74	1889.65	P	P	P	3189.61	4862.83	2495.79
Ssc.349.1.S1_at	P	P	P	173.041	320.102	126.404	P	P	P	104.854	197.999	154.419
Ssc.6685.1.S1_at	P	P	P	594.07	1004.02	963.604	P	P	P	457.062	914.669	1027.51
Ssc.7537.1.S1_at	P	P	P	614.287	764.168	746.89	P	P	P	1036.2	592.773	996.449
Ssc.21111.1.S1_at	P	P	P	578.198	813.541	880.065	P	P	P	835.047	689.413	1154.08
Ssc.4656.1.S1_at	P	P	P	719.716	632.047	577.651	P	P	P	512.186	528.971	583.295
Ssc.16130.1.S1_at	A	A	A	160.869	130.828	140.319	A	A	A	160.267	165.019	148.45
Ssc.10947.1.S1_at	A	A	A	62.5735	53.9697	49.6359	A	A	A	63.2591	46.7453	60.4378
Ssc.15803.1.S1_at	P	A	P	177.713	149.644	389.997	P	A	A	1529.26	165.083	143.428
Ssc.12017.1.A1_at	P	P	P	1028.02	1973.5	1309.47	P	P	P	1400.51	996.629	1768.41
Ssc.5569.1.S1_at	P	P	P	661.65	720.128	1073.31	P	P	P	1747.73	649.807	1023.21
Ssc.19700.1.S1_at	P	P	P	290.869	240.826	298.104	P	P	P	223.406	263.116	337.912
Ssc.607.1.S1_at	P	P	P	135.32	102.069	82.2133	A	P	P	85.8079	115.691	109.737
Ssc.21988.1.S1_at	A	A	A	53.5146	50.9481	56.223	A	A	A	53.2475	59.9945	55.1088
Ssc.24401.1.A1_at	A	A	A	84.2927	85.8094	74.9975	P	A	A	124.315	98.9414	90.7212
Ssc.24401.1.A1_s_at	A	A	A	31.8582	53.6801	41.8455	P	A	P	183.982	29.7226	80.0754
Ssc.19696.1.S1_at	P	P	P	2576.55	522.052	418.849	A	P	A	38.4143	2617.56	61.6327
Ssc.26124.1.S1_at	P	P	P	545.411	1048.18	2007.24	P	P	P	538.733	702.616	2412.74
Ssc.180.1.S1_at	P	P	P	44.7656	91.6415	76.912	P	P	P	144.65	61.8944	55.2904
Ssc.295.2.A1_at	P	P	P	193.019	321.272	269.941	P	P	P	176.852	186.692	290.833
Ssc.25045.1.S1_at	P	P	P	724.751	464.375	498.589	P	P	P	1052.06	726.671	434.876
Ssc.118.1.S1_at	P	P	P	302.86	521.551	303.678	P	P	P	294.081	399.443	392.278
Ssc.274.1.S1_at	P	P	P	309.029	252.226	250.404	P	P	P	214.969	327.069	284.938
Ssc.16129.1.S1_at	A	A	A	43.337	36.3259	35.9527	A	A	A	33.6085	42.4139	38.989
Ssc.15823.1.S1_at	P	P	P	265.599	271.048	329.485	P	P	P	252.028	411.768	268.078
Ssc.15818.1.S1_at	A	M	P	145.747	205.86	115.505	A	A	A	92.3494	128.929	101.283
Ssc.27614.1.S1_at	P	P	P	901.887	220.629	300.097	P	P	P	168.602	563.979	246.068
Ssc.16088.1.S1_at	P	P	P	2741.33	224.831	241.808	P	P	P	302.733	2288.21	200.521
Ssc.16349.1.S1_at	A	A	P	34.3423	31.7265	35.1045	A	A	A	31.7024	38.0562	32.4758
Ssc.21206.1.S1_at	P	P	P	264.251	230.708	214.556	P	P	P	311.07	242.3	224.725
Ssc.307.1.S1_at	P	P	P	363.222	723.738	626.199	P	P	P	527.362	435.809	573.671
Ssc.121.1.S1_at	P	P	A	31.1592	39.2675	30.8349	A	A	P	35.1029	36.2097	34.644
Ssc.23789.1.S1_at	P	P	P	105.221	204.361	201.573	P	P	P	166.221	139.496	123.801
Ssc.16052.1.S1_at	P	P	P	94.706	189.165	236.755	P	P	P	135.413	238.679	382.8
Ssc.610.1.S1_at	P	P	P	165.913	286.131	300.276	P	P	P	192.563	259.411	259.706
Ssc.5982.1.A1_at	P	P	P	235.939	1113.52	358.854	P	P	P	278.169	535.883	322.689
Ssc.15892.1.S1_at	P	P	P	305.908	224.698	199.434	P	P	P	158.782	252.226	180.54
Ssc.12892.1.S1_at	P	P	P	2269.29	1920.3	1363.92	P	P	P	2059.11	2180.43	1180.35
Ssc.15302.1.S1_at	P	P	P	98.4727	102.595	108.667	P	P	P	125.695	117.188	135.644
Ssc.3921.1.S1_at	A	A	A	114.797	115.683	131.917	A	A	A	89.7099	145.201	117.145
Ssc.15932.1.S1_at	P	P	P	617.271	1493.61	1213.16	P	P	P	575.935	1408.94	1628.35
Ssc.15866.1.S1_at	P	P	P	71.989	123.739	111.439	P	P	P	92.9875	86.1913	133.312
Ssc.16002.1.S1_at	A	A	A	102.886	84.7032	85.1445	A	A	A	82.454	120.75	90.7517
Ssc.30760.1.S1_at	P	P	P	182.038	159.962	146.2	P	P	P	258.438	175.32	201.805
Ssc.350.1.S1_at	A	A	A	16.0453	15.545	19.9565	A	A	A	28.5233	23.4571	25.8642
Ssc.3287.1.S1_at	P	P	P	49.0662	38.9016	47.6924	P	P	P	35.1471	41.3318	38.6365
Ssc.13787.1.A1_at	A	A	A	40.7582	39.1787	32.3443	A	A	A	47.8004	43.5132	44.2253
Ssc.9229.1.S1_at	P	P	P	608.892	842.317	1081.14	P	P	P	409.64	578.813	988.002
Ssc.125.1.S1_at	P	A	P	62.31	44.3903	41.9815	P	P	P	41.7753	54.3453	50.5646
Ssc.15955.1.S1_at	A	A	A	154.482	116.587	89.3488	A	A	A	118.197	114.793	112.855
Ssc.16220.1.S1_at	P	P	P	548.58	160.923	155.552	M	P	P	128.799	1079.67	440.451
Ssc.16169.1.S1_x_at	A	A	P	11.6069	34.4553	472.783	A	A	P	11.7698	12.6522	98.0856
Ssc.16154.1.S1_at	P	P	P	519.568	300.111	382.357	P	P	P	208.491	744.226	322.595
Ssc.16105.1.S1_at	A	A	A	27.3244	25.9361	27.8062	A	A	A	30.8537	31.8753	26.5461
Ssc.16359.2.S1_s_at	P	P	P	938.094	4746.67	1318.53	P	P	P	5718.16	994.33	1041.49
Ssc.15795.1.S1_at	P	P	P	111.304	65.7153	118.583	P	A	P	108.292	58.9912	103.367
Ssc.210.6.S1_x_at	P	P	P	423.344	3334.11	502.759	P	P	P	515.557	479.187	546.008
Ssc.16354.1.S1_at	P	P	P	630.445	2310.8	608.272	P	P	P	576.614	621.808	658.724
Ssc.4227.1.S1_at	P	P	P	1052.3	1210.8	1307.99	P	P	P	950.159	1240.47	1071.67
Ssc.12803.1.S1_at	P	P	P	664.658	536.059	632.771	P	P	P	571.596	588.138	683.72
Ssc.15824.1.S1_at	P	P	P	713.737	539.341	480.098	P	P	P	231.415	599.761	404.852
Ssc.19364.1.S1_at	P	P	P	127.154	440.239	169.004	P	P	P	509.819	147.565	127.377
Ssc.16096.2.S1_a_at	P	P	P	1541.21	1303.42	2234.93	P	P	P	375.89	341.036	580.082
Ssc.11075.6.S1_a_at	A	P	A	87.96	263.716	125.678	P	A	A	245.038	106.106	96.7369
Ssc.11075.6.S1_x_at	A	A	A	140.892	216.729	180.809	M	A	A	241.638	163.003	124.206
Ssc.16037.1.S1_at	A	A	A	39.6291	39.1859	30.2366	A	A	A	35.1342	35.415	35.984
Ssc.22030.1.S1_at	A	P	A	302.694	452.244	315.506	P	A	A	478.237	320.007	263.367
Ssc.27951.1.S1_at	A	P	M	67.4982	77.0577	73.276	P	A	A	102.378	59.5677	56.5751
Ssc.26335.1.S1_at	A	A	A	72.8268	65.5629	62.5854	A	A	A	59.114	81.4536	56.9151
Ssc.17032.1.S1_at	P	P	P	171.189	152.839	154.894	P	P	P	166.716	173.924	177.312
Ssc.491.1.S1_at	A	A	A	45.0151	40.8251	40.2792	A	A	A	41.7681	41.8705	39.0742
Ssc.15894.1.S1_at	P	P	P	355.556	428.104	329.185	P	P	P	313.043	313.426	313.223
Ssc.428.5.S1_at	P	P	P	194.654	750.938	278.539	P	P	P	673.766	176.734	133.452
Ssc.17345.1.S1_at	P	P	P	2312.16	935.7	345.137	A	P	P	77.9174	2045.97	451.561
Ssc.15264.1.S1_at	A	P	A	47.2829	70.9003	40.0385	A	A	M	45.7589	43.169	47.3518
Ssc.16341.1.S1_at	A	P	P	51.7004	51.3388	49.0414	A	A	A	51.2066	56.3239	52.1785
Ssc.15942.3.S1_x_at	A	P	P	19.4512	84.3463	33.2367	P	A	P	331.695	19.2507	29.413
Ssc.16221.1.S1_at	P	P	P	147	161.144	121.918	A	P	P	120.768	149.26	138.058
Ssc.17344.1.S1_at	P	P	P	216.892	213.647	257.647	P	P	P	182.076	190.097	230.994
Ssc.15960.1.S1_at	A	P	A	57.7521	71.5583	68.5513	P	P	A	87.4949	71.4951	102.803
Ssc.16004.1.S1_at	A	A	A	126.749	101.222	114.881	A	A	A	112.516	121.685	128.654
Ssc.23404.1.S1_at	A	P	A	125.444	432.348	139.398	A	A	A	104.492	166.285	126.25
Ssc.16227.1.S1_at	A	P	A	445.761	386.685	360.065	P	P	A	444.215	599.217	411.855
Ssc.27603.1.S1_at	A	P	P	48.0871	62.4562	132.143	P	P	P	79.9988	631	100.2
Ssc.16339.1.S1_at	A	A	A	146.366	125.998	93.6753	A	A	A	89.3036	102.901	88.0243
Ssc.23470.1.S1_at	P	P	P	371.809	503.152	338.481	P	P	P	181.383	147.803	154.89
Ssc.15850.1.S1_a_at	A	A	A	12.0518	8.31281	12.2385	A	A	A	12.8506	13.1246	10.9671
Ssc.15850.1.S1_at	A	A	A	55.8276	43.2399	49.5184	A	A	A	67.5292	44.8749	51.415
Ssc.15850.1.S1_x_at	A	P	A	6.01038	7.00415	6.69807	A	A	A	10.5283	7.38312	10.5638
Ssc.15900.1.S1_at	P	A	P	147.29	130.499	122.792	P	P	P	166.144	131.107	146.021
Ssc.16229.1.S1_at	P	P	P	18.622	19.6055	82.7874	P	P	P	14.9079	18.2207	68.7986
Ssc.19608.1.S1_at	A	A	A	60.96	51.0948	51.0764	A	A	P	61.1355	54.4576	62.4485
Ssc.17227.1.S1_at	P	P	P	29.9831	56.8735	79.8503	A	P	P	13.8376	34.9043	45.8792
Ssc.427.1.S1_at	P	P	P	59.504	93.9406	89.6905	P	P	P	238.713	42.337	69.1205
Ssc.19692.1.S1_at	P	P	P	59.2873	53.5159	68.5688	P	P	P	489.577	64.0318	57.4087
Ssc.873.1.S1_at	P	P	P	310.945	201.455	237.892	A	P	P	102.918	228.311	222.845
Ssc.15793.2.S1_a_at	P	A	A	76.6095	49.8799	70.1263	P	A	A	79.8864	57.5201	63.8164
Ssc.16368.1.S1_at	A	A	A	62.1463	60.2506	55.8491	A	A	A	53.7325	61.6962	49.4218
Ssc.16326.1.S1_at	A	A	A	73.8564	71.3733	66.6189	A	A	A	67.6479	93.8835	65.925
Ssc.1579.1.S1_at	M	P	A	171.337	196.722	119.385	A	P	A	82.9214	141.652	152.024
Ssc.9365.3.S1_a_at	P	P	P	745.882	680.933	771.614	P	P	P	772.485	757.011	611.892
Ssc.9365.3.S1_x_at	A	A	A	723.579	640.827	717.675	A	A	A	731.885	793.854	672.912
Ssc.4653.1.S1_at	A	A	A	68.3777	49.5399	57.9194	A	A	A	51.6244	60.4877	63.5857
Ssc.16013.1.S1_at	A	P	P	76.5457	79.4027	72.0613	P	P	P	53.9014	55.1007	50.3915
Ssc.1868.1.S1_at	M	A	P	583.267	500.086	573.849	P	M	M	641.05	656.403	649.626
Ssc.819.1.A1_at	P	A	A	255.628	238.938	289.649	P	A	A	317.526	255.413	295.374
Ssc.26063.1.S1_at	P	P	A	221.357	102.861	48.7049	P	P	P	43.7776	167.918	72.4282
Ssc.5105.2.S1_a_at	P	P	P	2160.5	2046.75	905.061	P	P	P	939.922	3260.25	612.803
Ssc.123.1.S1_at	A	A	A	22.7921	16.3761	17.4134	A	A	A	16.8686	19.2184	21.5588
Ssc.19703.1.S1_s_at	P	P	P	208.328	316.573	199.999	P	P	P	277.082	213.431	244.426
Ssc.15788.1.S1_at	A	A	A	38.0452	45.8533	35.4706	A	A	A	62.9817	37.9644	44.7052
Ssc.15829.1.S1_at	A	A	P	62.5525	52.3074	55.3089	P	P	A	34.1275	58.0393	41.4943
Ssc.540.1.S1_at	A	A	A	93.2895	96.3793	90.6311	A	A	A	75.0059	111.207	97.167
Ssc.16080.1.S1_at	P	P	P	103.481	102.394	108.602	P	P	P	511.783	86.3043	121.58
Ssc.18348.1.S1_at	A	A	A	23.4105	21.0771	19.0475	P	A	A	30.213	13.8411	12.6027
Ssc.17783.1.S1_a_at	A	A	A	47.3327	37.9712	33.6536	A	A	A	40.3311	37.106	37.9076
Ssc.17783.1.S1_at	A	A	A	7.64733	5.6538	10.7666	A	A	A	7.8797	11.0633	11.2045
Ssc.16225.1.S1_at	A	A	P	138.324	125.973	175.592	A	A	P	117.255	143.518	197.423
Ssc.16009.1.S1_at	P	P	P	103.968	100.023	78.2872	P	M	P	111.203	95.3759	78.0547
Ssc.16155.1.S1_at	A	A	A	23.1433	21.0483	23.3229	A	A	A	25.9759	27.0804	20.0742
Ssc.15831.1.S1_at	A	A	A	40.5098	35.6183	33.3163	A	A	A	36.4369	38.1246	41.3801
Ssc.22840.1.S1_at	P	P	P	591.835	842.538	1558.93	P	P	P	503.436	832.826	1399.83
Ssc.15784.1.S1_at	A	A	A	92.2421	71.8438	73.8041	A	A	A	72.2091	71.5369	92.3563
Ssc.16108.1.S1_at	A	A	A	101.12	83.2741	69.249	A	A	A	70.2668	78.0115	84.2772
Ssc.16131.1.S1_at	A	A	A	188.971	140.957	160.73	A	A	A	114.57	219.596	145.934
Ssc.15812.1.A1_at	A	A	A	127.865	129.66	104.262	A	A	A	125.199	136.66	129.78
Ssc.237.1.A1_at	P	P	P	618.918	361.364	473.093	A	M	A	278.504	417.107	446.922
Ssc.16183.1.A1_at	A	A	A	226.981	206.889	189.935	A	A	A	198.016	240.313	170.877
Ssc.390.1.A1_at	P	P	P	98.4056	112.267	142.309	P	P	P	134.643	146.262	211.517
Ssc.21343.1.S1_at	A	P	P	394.517	349.611	546.131	A	A	A	330.818	426.275	406.898
Ssc.108.1.S1_at	A	P	P	189.939	178.914	190.358	P	A	A	195.088	152.87	159.413
Ssc.583.1.S1_at	A	A	A	81.2804	88.7214	84.1712	A	A	A	75.9831	69.9925	73.5826
Ssc.483.1.S1_at	A	A	A	35.8714	37.3575	33.1262	A	A	A	38.7535	39.2917	39.9871
Ssc.456.1.S1_at	A	A	A	26.2523	26.554	24.1828	A	A	A	20.6035	30.2953	26.0298
Ssc.9365.4.S1_a_at	A	A	A	104.247	89.9471	84.4839	A	A	A	96.0407	96.9169	90.4092
Ssc.16219.1.S1_at	P	M	A	132.985	109.895	97.434	A	P	A	124.545	145.072	112.537
Ssc.19698.1.S1_at	P	P	P	197.068	229.388	301.648	P	P	P	176.67	256.185	385.14
Ssc.19729.1.S1_at	P	A	A	32.1575	20.7563	15.0889	P	P	A	23.4331	26.4827	28.172
Ssc.15986.1.S1_at	P	P	P	156.557	134.241	145.923	P	P	P	203.746	225.902	231.495
Ssc.16252.1.S1_at	A	A	A	32.3434	27.1609	22.7004	A	A	A	23.8996	25.9928	18.2678
Ssc.15950.1.S1_at	P	P	P	204.525	1132.39	182.473	A	P	P	203.296	229.119	296.32
Ssc.114.1.S1_at	P	P	P	147.526	420.816	155.887	P	P	P	179.431	199.534	219.253
Ssc.15869.1.S1_at	A	A	A	74.5028	60.2998	69.3533	A	A	A	45.4064	78.6097	79.8462
Ssc.15813.1.S1_at	A	A	A	31.4693	29.6077	24.0619	A	A	A	24.6922	43.4574	27.4695
Ssc.384.1.A1_a_at	P	P	P	86.3085	126.159	60.2726	P	P	P	77.2478	85.3928	75.5003
Ssc.16095.1.S1_at	A	A	A	211.957	181.015	179.214	A	A	A	178.909	224.185	158.932
Ssc.16164.1.S1_at	A	A	A	107.917	106.496	140.413	P	A	P	156.131	124.375	154.621
Ssc.16332.1.S1_at	A	A	A	117.013	73.3647	111.051	A	A	A	100.826	67.3566	99.3849
Ssc.15971.1.S1_at	A	P	M	59.2434	67.0913	62.9013	M	A	A	77.4182	65.3802	66.0081
Ssc.15997.1.S1_at	P	P	P	145.162	70.6961	90.131	P	P	P	126.486	66.4607	74.3317
Ssc.15984.1.S1_at	A	A	A	51.7645	45.9512	39.9399	A	A	A	45.8496	45.3801	42.025
Ssc.338.1.S1_at	A	A	A	241.533	220.259	241.463	A	A	A	216.312	233.505	222.32
Ssc.490.1.S1_at	P	A	P	71.1904	48.873	57.9559	P	P	P	72.1599	82.9423	58.075
Ssc.496.1.S1_at	A	A	A	5.13359	7.88527	7.26897	A	A	A	2.44518	4.16278	5.32948
Ssc.492.1.S1_at	A	A	A	53.3065	52.2982	42.9366	A	A	A	54.8356	68.2501	51.097
Ssc.15896.1.S1_at	A	A	A	50.8756	48.292	51.9907	A	A	A	51.4413	54.1868	50.8543
Ssc.126.1.S1_at	A	P	P	37.6808	39.2829	35.8427	P	P	P	47.0254	30.2753	47.0193
Ssc.488.1.S1_at	A	P	A	28.6408	37.2368	28.3795	A	A	A	27.4781	19.3955	19.0159
Ssc.16087.1.S1_at	A	A	A	67.6144	51.2363	41.9441	A	A	A	40.0699	58.9375	44.5896
Ssc.15750.1.S1_a_at	A	A	A	94.871	129.555	103.783	A	A	A	90.4294	160.904	117.381
Ssc.23501.1.S1_s_at	P	P	P	1848.88	3962.02	3068.24	M	P	P	42.8033	738.453	1518.87
Ssc.489.1.A1_at	P	P	P	65.2514	68.8082	601.797	P	P	P	75.3961	63.4743	619.654
Ssc.109.1.S1_at	A	A	A	155.776	131.864	111.39	A	A	A	82.1186	153.529	130.417
Ssc.5569.2.S1_at	A	P	P	195.254	235.67	151.866	P	P	P	193.528	176.311	184.052
Ssc.16217.1.S1_at	A	A	A	58.3479	55.6459	44.8573	A	A	A	40.7446	54.3241	50.5442
Ssc.761.2.S1_a_at	A	A	A	83.7186	77.1149	75.4302	A	A	A	80.1151	73.5758	60.4548
Ssc.16216.1.S1_at	A	A	A	207.538	197.717	192.162	A	A	A	290.745	218.142	223.244
Ssc.13780.9.S1_a_at	P	P	P	1333.34	2750.39	2531.95	P	P	P	4349.9	2667.41	2487.14
Ssc.16182.1.S1_at	A	A	A	178.951	154.389	152.848	A	A	A	154.527	189.768	167.427
Ssc.444.1.S1_at	P	P	P	152.446	105.178	120.664	P	P	P	110.773	115.566	158.169
Ssc.644.1.S1_at	A	A	A	84.8929	75.4983	66.7192	A	A	A	70.9746	87.2028	55.2219
Ssc.15841.1.S1_at	A	P	P	173.47	233.961	226.134	A	A	A	155.416	167.856	177.683
Ssc.331.2.S1_at	P	A	P	520.162	96.3766	125.467	A	P	P	72.9717	1008.53	120.199
Ssc.16234.1.S1_at	P	P	P	44.8631	1110.93	46.627	A	P	P	25.5135	63.2748	842.571
Ssc.16234.1.A1_at	A	P	P	23.0469	258.116	29.4011	A	P	P	20.9037	28.2313	175.975
Ssc.16026.1.A1_at	P	P	P	75.3651	110.853	128.372	P	P	P	80.0128	68.5898	93.0097
Ssc.16026.1.S1_at	P	P	P	28.0967	34.9581	39.2443	P	P	P	38.0773	26.1698	39.2409
Ssc.16031.1.S1_at	P	A	A	220.013	209.845	193.811	A	A	A	207.638	198.832	181.744
Ssc.16031.1.A1_at	A	A	A	190.151	169.469	131.15	A	A	A	155.953	172.865	174.138
Ssc.15898.1.A1_at	A	A	A	57.0116	45.229	44.5694	A	A	A	46.5719	45.3849	39.2607
Ssc.15898.1.S1_at	A	M	A	73.6851	100.625	53.7755	M	A	A	81.6106	66.6707	54.5125
Ssc.92.1.A1_at	A	A	A	57.1433	45.7479	47.7523	A	A	A	55.387	58.4218	53.0607
Ssc.92.1.S1_at	P	P	P	209.553	181.295	254.899	P	P	P	297.693	221.285	232.049
Ssc.15928.1.A1_at	A	A	A	262.249	242.105	245.165	A	A	A	208.853	269.453	211.245
Ssc.15928.1.S1_at	A	A	A	104.348	136.622	127.684	A	A	A	94.3986	117.881	127.634
Ssc.16092.1.A1_at	A	A	A	86.8769	86.7563	87.2885	P	P	M	91.6632	91.8105	105.777
Ssc.16092.1.S1_at	A	A	A	108.165	100.189	95.219	A	A	A	112.073	107.645	113.607
Ssc.15968.1.A1_at	A	P	A	15.9026	16.2413	19.3897	M	P	A	25.6105	19.7766	17.5448
Ssc.15968.1.S1_at	A	A	A	44.6342	40.4649	33.3006	A	A	A	38.6978	38.4928	33.5366
Ssc.15956.1.A1_at	A	A	A	25.0556	26.3065	27.3477	A	A	A	23.309	23.1346	21.6089
Ssc.15956.1.S1_at	P	P	P	94.6864	91.1774	102.788	P	A	A	101.185	95.8711	86.1073
Ssc.451.1.A1_at	A	A	A	28.145	23.1914	21.933	A	P	P	22.8145	21.1619	32.6017
Ssc.451.1.S1_at	A	A	A	80.9662	69.8111	67.3186	A	A	A	66.4963	80.5388	78.9101
Ssc.11075.10.A1_a_at	A	A	A	33.9328	33.0446	34.5671	A	A	A	38.0779	30.3246	28.2926
Ssc.16056.1.A1_at	A	P	P	17.2334	24.2801	26.23	P	P	A	26.6444	24.113	19.4628
Ssc.16056.1.S1_at	A	A	M	40.1286	46.6782	46.1484	A	A	A	49.7558	48.9332	43.0663
Ssc.19728.1.A1_at	A	A	A	27.4031	25.4646	25.5357	A	A	A	38.8943	34.2487	32.6263
Ssc.19728.1.S1_at	M	P	P	62.8657	64.8219	79.8369	P	A	A	65.091	57.0599	51.8184
Ssc.17343.1.A1_at	P	P	P	54.0966	47.9848	42.8969	P	P	P	44.8424	49.284	37.9914
Ssc.17343.1.S1_at	P	P	P	328.932	305.55	281.52	P	P	P	345.532	312.012	305.069
Ssc.16123.1.A1_at	A	A	A	66.5226	48.1145	41.5942	A	A	A	49.4398	57.2833	53.7958
Ssc.16123.1.S1_at	A	A	A	43.8088	48.1912	41.0796	A	A	A	37.7017	41.0714	40.4342
Ssc.15778.1.A1_s_at	A	A	A	34.8008	41.1401	20.714	A	A	A	39.6674	35.0698	33.2149
Ssc.15778.1.S1_s_at	A	P	A	197.108	284.718	170.9	P	A	A	299.367	253.24	115.725
Ssc.15959.1.A1_at	P	P	P	17.4191	35.8347	49.756	P	P	P	19.4328	39.5074	65.0383
Ssc.15959.1.S1_at	P	P	P	79.062	112.994	136.445	P	P	P	96.7288	129.649	253.267
Ssc.15999.1.S1_at	A	A	A	95.6994	68.718	71.9794	A	A	A	89.5477	116.374	86.789
Ssc.15999.1.A1_at	A	A	A	37.1302	39.3898	25.3454	A	A	A	36.392	36.7336	34.0664
Ssc.11942.1.A1_at	A	A	A	81.2637	54.1531	65.1041	A	A	A	52.6095	77.0474	60.7126
Ssc.11942.1.S1_at	P	P	P	575.331	375.423	348.063	P	P	P	204.929	524.809	348.608
Ssc.16167.1.A1_at	P	P	P	84.3312	115.796	180.415	P	P	P	185.231	149.376	187.824
Ssc.16167.1.S1_at	P	P	P	166.842	149.404	172.114	P	P	P	189.444	185.046	220.01
Ssc.13990.1.A1_at	P	P	P	2681.04	1501.28	1196.08	P	P	P	690.896	3063.36	1112.01
Ssc.13990.1.S1_at	P	P	P	4379.78	2528.78	1874.49	P	P	P	1124.08	4386.72	2030.18
Ssc.16030.1.A1_at	A	A	A	38.7161	43.8483	35.782	A	A	A	40.6607	55.0608	39.9028
Ssc.16030.1.S1_at	A	A	A	36.2223	34.2322	40.4211	A	A	A	42.1795	39.3917	44.7039
Ssc.27608.2.A1_a_at	A	A	A	23.9876	20.7102	21.7397	A	A	A	26.0538	26.9696	26.2764
Ssc.27608.1.S1_at	A	A	A	6.25943	3.10062	3.4186	A	A	A	1.69175	3.1409	6.31546
Ssc.16092.2.A1_at	A	A	A	18.7725	15.2733	15.1665	A	A	A	16.473	18.8416	19.7512
Ssc.16092.2.S1_at	A	A	A	36.6665	35.8907	42.9376	A	A	A	38.8532	36.3367	36.4838
Ssc.16075.1.A1_at	A	A	A	64.9079	60.0638	52.7709	A	A	A	66.9942	66.4529	68.7575
Ssc.16075.1.S1_at	P	P	P	120.861	134.303	110.929	P	P	P	140.751	121.149	129.816
Ssc.18557.1.A1_at	A	P	A	59.2781	45.222	45.6033	P	A	M	87.9243	53.8747	51.8343
Ssc.18557.1.S1_at	A	A	A	44.0065	51.1268	44.6299	A	A	A	59.0249	42.8336	51.5031
Ssc.26342.1.A1_at	A	A	A	38.6751	42.9263	37.2292	A	A	A	38.5225	60.3216	44.9529
Ssc.26342.1.S1_at	M	P	P	55.2774	96.5201	52.1443	P	P	P	52.3131	225.499	45.4505
Ssc.17807.2.A1_a_at	A	A	A	49.4853	34.6035	41.5053	A	A	A	46.9698	45.6612	52.1422
Ssc.17807.1.S1_a_at	A	A	A	85.8101	62.2879	72.9602	A	A	A	92.4841	84.9644	69.687
Ssc.17792.1.A1_at	A	A	A	82.0232	67.6681	78.6523	A	A	A	75.8896	72.7059	67.4943
Ssc.17792.1.S1_at	A	A	A	95.099	90.6339	79.7029	A	A	A	90.5717	90.4476	102.645
Ssc.17795.1.A1_at	A	A	A	10.2307	13.1953	11.2607	A	A	A	14.4195	8.84339	11.3773
Ssc.17795.1.S1_at	A	A	A	28.1863	36.109	28.89	A	A	A	35.3935	35.428	27.7683
Ssc.16212.1.A1_s_at	A	A	A	115.394	80.8714	90.2803	A	A	A	78.3123	116.348	86.9148
Ssc.16212.1.S1_x_at	A	A	A	41.4213	41.1883	34.9469	A	A	A	42.5655	44.6385	48.3563
Ssc.26321.1.A1_s_at	M	A	A	118.07	23.4938	53.0436	A	A	A	95.0864	67.7193	24.0667
Ssc.26321.1.S1_at	A	A	A	357.701	297.568	326.652	A	A	A	340.209	391.575	286.187
Ssc.26321.1.S1_s_at	P	A	P	44.8415	12.7989	24.6599	P	P	A	58.1188	31.2653	13.6961
Ssc.17786.1.A1_at	A	A	A	10.0463	9.47391	6.55547	A	A	A	9.49011	13.3451	11.8036
Ssc.17801.1.S1_s_at	A	P	A	57.8773	45.5289	55.8729	P	A	A	76.1411	66.1539	53.6068
Ssc.17801.1.A1_s_at	A	A	A	97.7964	93.926	94.5346	A	A	A	111.576	98.617	105.012
Ssc.15942.2.S1_x_at	A	P	A	41.7167	95.9869	49.8394	P	A	A	78.9777	45.8261	42.3051
Ssc.16211.1.A1_at	A	A	A	151.795	134.148	114.742	A	A	A	114.701	147.647	105.258
Ssc.16211.1.S1_at	A	A	A	12.4359	24.1623	13.8083	A	A	A	24.1485	14.2185	25.4871
Ssc.15903.1.A1_at	A	A	A	170.86	134.232	144.578	A	A	A	161.068	155.599	166.634
Ssc.15903.1.S1_at	A	A	A	81.0129	74.8274	77.2008	A	A	A	77.4073	104.875	67.4432
Ssc.15819.1.A1_at	A	A	A	19.7454	22.8789	22.7542	A	A	A	22.0038	16.0365	24.588
Ssc.15819.1.S1_at	P	P	M	60.3036	38.5447	49.7247	A	A	M	41.4551	38.675	48.5342
Ssc.26326.1.A1_at	A	A	A	116.066	58.3363	44.2453	P	A	A	63.054	136.722	69.5298
Ssc.26326.1.S1_at	P	P	P	41.9516	58.9033	52.7291	P	A	A	87.7754	18.8563	9.1534
Ssc.16371.1.A1_at	A	A	A	55.3178	36.5413	42.3912	A	A	A	38.4351	53.2944	38.3175
Ssc.16371.1.S1_at	A	A	A	111.798	98.7168	86.1237	A	A	A	92.435	111.328	96.7223
Ssc.15920.1.A1_at	P	P	P	87.9416	73.781	82.1759	P	P	P	103.957	115.025	126.066
Ssc.15920.1.S1_at	P	P	P	60.0398	46.3351	65.4376	P	P	P	59.8478	104.092	98.5356
Ssc.16063.1.A1_at	A	A	A	25.8306	25.6853	19.9117	A	A	A	24.6972	34.4363	26.8913
Ssc.16063.1.A1_s_at	A	A	A	49.6733	49.9562	41.6387	A	A	A	54.0912	49.7649	39.5647
Ssc.16063.1.S1_at	M	P	A	1018.87	790.746	752.828	A	A	A	817.35	897.7	933.889
Ssc.16063.1.S1_s_at	A	A	A	23.2494	22.7535	18.7061	A	A	A	27.2807	25.5576	22.5839
Ssc.17796.1.A1_at	A	A	A	68.2033	44.9941	39.0777	A	A	A	60.9025	68.0206	61.757
Ssc.17796.1.S1_at	A	A	A	12.3862	16.4367	13.4745	A	A	A	14.7775	17.6899	24.5029
Ssc.17783.2.A1_s_at	A	A	A	50.247	47.9205	44.0546	A	A	A	41.4575	56.7722	58.0727
Ssc.17783.2.S1_s_at	A	A	A	21.1967	21.9832	14.0365	A	A	A	20.1632	17.3305	17.1592
Ssc.15860.1.A1_s_at	A	A	A	37.4207	42.666	24.5564	A	A	A	46.7668	36.1639	32.0931
Ssc.15860.1.A1_x_at	A	A	A	4.84259	4.63254	4.45439	A	A	A	5.83636	2.22308	4.293
Ssc.15860.1.S1_s_at	A	A	A	4.23791	5.25168	7.67329	P	A	A	11.1763	6.40729	5.31175
Ssc.210.7.A1_x_at	A	A	A	45.7071	21.7995	56.4122	P	A	P	74.5906	68.3524	97.9067
Ssc.210.7.S1_x_at	P	P	P	203.709	436.019	553.54	P	P	P	1592.28	1375.17	1084.21
Ssc.15889.1.A1_at	P	A	A	72.8841	59.8551	53.4723	P	A	M	56.5811	61.3477	70.4495
Ssc.15889.1.S1_at	P	A	A	137.72	88.3921	87.5809	A	A	A	91.7478	113.497	87.2663
Ssc.486.1.A1_at	P	P	A	32.1975	25.3558	18.7592	A	A	A	32.1497	25.4622	32.9159
Ssc.486.1.S1_at	P	A	A	102.528	99.5927	90.707	A	P	A	93.4405	115.787	100.323
Ssc.497.1.A1_at	A	A	A	47.7044	46.3752	46.1684	A	A	A	48.0137	59.5606	46.4536
Ssc.497.1.S1_at	P	A	A	76.7374	68.1672	68.9177	A	A	A	72.4254	76.0735	84.7766
Ssc.17241.1.A1_at	A	A	A	14.757	12.8255	10.9661	A	A	A	11.4844	16.1407	13.3186
Ssc.17241.1.S1_at	A	A	A	32.2488	29.5428	28.3693	A	A	A	32.1201	24.7069	25.7587
Ssc.15958.1.A1_at	A	A	A	37.3948	33.3568	36.1608	A	A	A	40.7668	34.3171	28.9978
Ssc.15958.1.S1_at	A	A	A	95.2724	83.9454	83.9461	A	A	A	88.259	99.6176	81.4268
Ssc.23494.2.A1_a_at	A	A	A	29.8435	40.223	37.4401	A	A	A	31.8439	32.0741	38.9747
Ssc.23494.1.S1_a_at	P	P	P	38.4747	83.2393	69.4615	P	P	P	56.8103	50.1153	74.5171
Ssc.16329.1.A1_at	A	A	A	142.985	84.0913	87.5162	A	A	A	114.286	174.254	118.927
Ssc.16329.1.S1_at	A	A	A	51.8196	44.6114	39.2597	A	A	A	44.8194	53.5849	55.0624
Ssc.495.1.A1_at	P	A	A	32.3733	24.2778	29.4187	P	A	A	35.3993	39.0964	20.4206
Ssc.495.1.S1_at	A	A	A	284.998	245.987	241.541	A	A	A	257.155	282.404	264.359
Ssc.15961.1.A1_at	A	A	A	33.4207	29.3326	27.5236	A	A	A	24.4362	35.1653	21.4395
Ssc.15961.1.S1_at	A	A	A	33.1559	31.4765	39.6714	A	A	A	32.6571	36.2517	32.2537
Ssc.15874.1.A1_at	A	A	A	47.2404	41.349	31.0983	A	A	A	31.8721	30.7613	36.7828
Ssc.15874.1.S1_at	A	A	A	31.4919	29.8591	28.2842	A	A	A	26.0456	29.903	34.7215
Ssc.16124.1.A1_a_at	A	A	A	130.793	87.9063	106.959	A	A	A	100.257	107.347	109.093
Ssc.16124.1.S1_a_at	A	A	A	34.5515	26.4235	27.4147	A	A	A	32.5755	37.9212	32.3095
Ssc.16261.1.A1_at	A	A	A	61.4228	43.9298	56.9728	A	A	A	56.4554	65.1743	48.4821
Ssc.16261.1.S1_at	A	A	A	152.205	142.061	94.9924	A	A	A	130.42	136	118.893
Ssc.15842.1.A1_at	A	A	A	86.338	80.8232	73.8806	A	A	A	58.0497	87.9184	56.7691
Ssc.15842.1.S1_at	A	A	A	50.3723	42.6156	59.1851	A	A	A	46.8262	59.1695	51.4557
Ssc.15840.2.A1_a_at	A	A	A	48.3657	51.277	49.8626	P	A	A	55.3063	52.5891	50.3329
Ssc.15840.1.S1_a_at	P	P	A	102.328	105.89	85.4575	P	P	M	136.279	86.6873	109.3
Ssc.978.2.A1_at	A	A	A	63.1636	61.1482	57.0546	A	A	A	65.9161	74.1898	66.2578
Ssc.978.2.S1_at	A	A	A	200.184	153.583	170.438	A	M	P	147.875	252.349	195.746
Ssc.11075.11.A1_at	A	A	A	135.561	113.477	102.342	A	A	A	108.476	133.272	120.198
Ssc.17248.1.A1_at	A	A	A	124.286	113.914	125.272	A	A	A	105.054	122.041	112.171
Ssc.17248.1.S1_at	A	A	A	137.936	150.252	118.865	A	A	A	143.886	136.862	172.262
Ssc.19706.1.A1_at	A	P	P	69.6929	60.5224	72.0217	P	P	P	55.9582	76.3931	92.0327
Ssc.19706.1.S1_at	P	P	P	41.5811	48.8269	59.1983	A	A	P	32.1541	35.7951	48.9144
Ssc.16622.1.A1_at	A	A	A	116.225	110.07	112.811	A	A	A	103.135	108.98	105.516
Ssc.16622.1.S1_at	A	A	A	654.731	532.598	551.426	A	A	A	642.571	713.56	697.107
Ssc.23796.1.A1_at	P	A	P	115.184	99.8371	75.5979	P	P	A	86.2457	105.725	85.9711
Ssc.23796.1.S1_at	A	A	P	30.4849	24.5195	24.6672	P	P	P	29.3049	35.8538	29.6956
Ssc.16179.1.A1_at	M	P	A	29.7593	29.6129	30.2957	A	P	A	31.7802	30.6443	34.1274
Ssc.16179.1.S1_at	P	P	P	226.472	177.279	186.323	A	P	P	196.988	243.095	246.934
Ssc.428.6.A1_a_at	A	A	A	31.0212	26.1522	23.5152	A	A	A	26.8158	24.5591	24.8851
Ssc.15821.1.A1_at	A	A	A	28.5468	25.9902	20.5681	A	A	A	27.7178	42.5657	18.1367
Ssc.15821.1.S1_at	A	A	A	9.07198	8.48858	7.6138	A	A	A	8.82931	7.88934	11.0852
Ssc.15801.1.A1_at	P	P	P	47.8693	29.6863	28.2265	A	P	P	31.0384	38.7293	26.4249
Ssc.15801.1.S1_at	P	P	P	57.0842	76.5637	41.6396	P	P	P	44.1184	54.5642	56.7397
Ssc.16231.2.A1_a_at	A	A	A	93.6167	84.8544	85.9373	A	A	A	79.8798	105.589	94.0526
Ssc.15967.1.A1_at	A	A	P	70.9469	58.7798	136.97	P	P	P	82.2871	117.425	103.168
Ssc.15967.1.S1_at	M	P	P	70.9761	50.648	130.499	P	P	P	67.0881	122.949	105.589
Ssc.16126.1.A1_at	A	A	A	141.479	110.851	144.722	A	A	A	167.091	169.395	130.629
Ssc.16126.1.S1_at	A	A	A	62.3642	54.7418	61.9526	A	A	A	114.618	68.5213	70.5145
Ssc.16102.1.A1_at	A	A	A	66.4515	46.168	50.9969	A	A	A	45.0873	50.7501	43.6958
Ssc.16102.1.S1_at	A	A	A	25.875	22.2955	24.1982	A	A	A	27.0021	32.8963	24.3487
Ssc.29002.1.A1_at	P	P	P	83.5133	114.269	118.322	P	P	P	337.068	116.944	125.83
Ssc.29002.1.S1_at	A	P	P	44.4062	48.0086	57.0697	P	P	P	126.874	65.5576	54.6745
Ssc.15793.2.A1_at	A	A	A	46.3665	37.8003	33.0343	A	A	A	36.7092	34.4221	38.096
Ssc.16051.1.A1_at	P	P	P	74.4261	196.062	149.959	P	P	P	99.8218	162.697	131.909
Ssc.16051.1.S1_at	P	P	P	143.813	437.328	294.371	P	P	P	175.067	284.467	261.874
Ssc.15923.1.A1_at	A	A	A	44.7177	40.5009	50.7124	P	P	A	62.4501	68.2061	53.1212
Ssc.15923.1.S1_at	A	A	A	20.8878	27.0775	28.81	A	A	A	39.387	41.5587	24.5539
Ssc.17222.1.A1_at	A	A	A	86.4318	54.9006	71.0888	P	A	A	352.516	88.6273	69.7493
Ssc.17222.1.S1_at	P	P	P	85.6934	54.0971	96.4217	P	P	P	1359.72	89.9312	72.9824
Ssc.17346.1.A1_at	P	P	P	57.7281	104	106.796	A	M	P	46.4358	80.2501	146.48
Ssc.17346.1.S1_at	P	P	P	51.9467	119.371	111.804	P	P	P	26.2252	59.6732	137.644
Ssc.16175.1.A1_at	A	A	A	18.7278	22.3545	18.5875	A	P	P	17.403	24.3652	21.0287
Ssc.16175.1.S1_at	A	A	A	40.3053	41.3796	59.9939	A	A	P	41.5596	55.3885	62.3677
Ssc.15788.2.A1_a_at	A	A	A	167.402	162.328	122.842	A	A	A	182.215	178.598	167.145
Ssc.15788.2.A1_at	A	A	A	122.454	182.026	115.767	A	A	A	239.575	125.39	124.576
Ssc.15788.2.S1_at	P	A	A	72.481	66.1196	54.135	P	P	A	64.9382	68.6951	51.6988
Ssc.23488.1.A1_at	A	A	A	132.195	118.232	108.387	P	A	A	218.471	136.962	140.392
Ssc.23488.1.S1_at	P	P	P	146.836	167.868	146.557	P	P	P	294.838	173.305	175.969
Ssc.15914.1.A1_at	A	A	A	102.542	106.319	110.278	A	A	A	111.291	119.315	168.936
Ssc.15914.1.S1_at	P	P	P	141.076	134.074	127.824	P	P	P	138.33	163.118	129.221
Ssc.116.2.A1_at	A	A	A	167.272	133.043	142.775	A	A	A	163.973	187.251	161.02
Ssc.116.2.S1_a_at	P	P	P	416.342	216.653	226.746	A	P	P	97.9903	991.811	208.127
Ssc.16246.1.A1_at	A	A	A	55.8131	43.8221	40.4151	A	A	A	47.0385	55.3336	52.0208
Ssc.16246.1.S1_at	A	A	A	27.8904	27.3155	23.5991	A	A	A	31.0699	30.327	23.7779
Ssc.16132.1.A1_at	A	A	A	75.0575	66.3632	64.7463	A	A	A	52.8221	75.3329	73.1302
Ssc.16132.1.S1_at	A	A	A	87.4756	66.2388	66.0914	P	A	M	61.6752	90.5883	84.0733
Ssc.27601.1.A1_at	A	M	A	79.4094	108.62	84.5241	A	A	P	95.9093	90.4847	119.436
Ssc.27601.1.S1_at	P	P	P	105.782	328.28	190.706	P	P	P	182.902	149.507	272.743
Ssc.9365.6.A1_a_at	A	A	A	56.9017	53.5157	56.6803	A	A	A	53.3405	65.5057	50.6837
Ssc.9365.6.A1_x_at	A	A	A	51.3675	51.2053	52.7736	A	A	A	52.8243	50.944	48.6072
Ssc.9365.5.A1_at	A	A	P	84.2369	83.8858	81.0495	P	A	P	108.243	79.7857	83.1761
Ssc.9365.5.S1_a_at	P	P	P	497.258	504.652	596.42	P	P	P	501.775	542.144	415.511		NM_000612	insulin-like growth factor 2
Ssc.9365.5.S1_at	A	A	A	216.488	170.465	176.702	A	A	A	182.954	221.761	178.942
Ssc.29007.1.A1_at	A	A	A	94.7981	95.5565	75.8391	A	A	A	102.385	119.243	91.0749
Ssc.29007.1.A1_x_at	P	P	P	66.6654	65.5616	56.1077	P	P	A	70.6814	72.5512	48.7464
Ssc.16062.1.A1_at	A	A	A	40.6428	31.3917	31.4741	A	A	A	40.2036	37.1288	33.283
Ssc.16062.1.S1_at	A	A	A	48.5079	47.2701	34.7653	A	A	A	43.8717	35.6691	44.8862
Ssc.29000.1.A1_at	M	A	A	83.258	64.8176	78.5111	A	A	A	107.243	77.005	78.3552
Ssc.29000.1.S1_at	P	A	A	248.816	70.5916	44.6363	A	P	A	33.6834	198.635	44.678
Ssc.16173.1.A1_at	A	A	A	101.478	65.1051	89.1564	A	A	A	77.1635	95.0772	104.983
Ssc.16173.1.S1_at	A	A	P	55.0584	51.8249	65.1545	A	P	A	54.1545	66.3008	52.9893
Ssc.15848.1.A1_at	A	A	A	74.5246	59.1499	67.7385	A	A	A	62.3891	67.744	67.1717
Ssc.15848.1.S1_at	A	A	A	19.8839	19.1347	17.4635	A	A	A	21.1818	22.3355	17.042
Ssc.15849.1.A1_a_at	P	A	P	32.9431	16.6893	23.732	A	M	A	34.3828	28.8124	24.6153
Ssc.15849.2.S1_a_at	A	A	A	61.9539	57.6727	63.3626	A	A	A	67.471	70.6464	63.2795
Ssc.15859.1.A1_at	A	A	A	30.2714	24.2144	23.2376	A	A	A	28.5066	22.9262	26.3172
Ssc.15859.1.S1_at	A	A	A	28.9343	26.5505	29.813	A	A	A	27.0994	29.2196	31.6908
Ssc.15864.1.A1_at	A	A	A	30.7057	28.5065	27.0211	A	A	A	36.3023	24.6296	26.0397
Ssc.15864.1.S1_at	A	A	A	41.422	29.0326	34.862	A	A	A	45.5912	35.9972	36.2798
Ssc.16260.1.A1_at	A	A	A	121.33	503.087	189.229	A	A	A	940.844	168.517	243.939
Ssc.17780.1.A1_s_at	A	A	P	76.6415	59.0344	61.3286	P	P	P	51.6391	92.6745	42.7246
Ssc.17780.1.S1_s_at	A	A	A	47.7705	34.1513	38.6468	P	A	A	45.0691	40.4278	44.8681
Ssc.17797.1.A1_at	A	A	A	93.81	72.9965	63.983	A	A	M	71.1965	95.1422	86.0696
Ssc.17797.1.S1_at	A	M	A	67.3873	56.1061	55.7538	M	A	A	69.6883	61.5656	63.8473
Ssc.17787.1.A1_at	A	A	A	71.8737	86.1024	61.5544	A	A	M	66.7447	76.3094	60.9273
Ssc.17787.1.S1_at	A	A	A	79.0751	61.096	72.4342	A	A	A	77.5644	87.9402	72.8575
Ssc.17781.1.A1_s_at	A	A	A	77.5438	107.69	80.2226	A	A	A	88.458	91.5525	88.404
Ssc.17781.1.S1_s_at	A	A	A	29.2082	22.1591	19.6671	A	A	A	26.2153	33.8044	27.969
Ssc.15853.1.A1_s_at	A	M	A	197.438	155.449	141.023	P	P	P	128.461	196.564	151.856
Ssc.15853.1.S1_s_at	A	A	A	8.67049	8.68235	8.46024	A	A	A	11.8265	5.85974	9.67671
Ssc.17778.1.A1_at	A	A	A	77.5589	56.8639	57.297	A	A	A	61.5268	71.9803	60.3817
Ssc.17778.1.S1_at	A	A	A	33.3013	29.0054	31.7913	A	A	A	29.7274	33.0074	36.1819
Ssc.28998.1.A1_at	A	P	A	24.0091	63.7904	27.1143	A	A	A	63.4087	37.2618	49.2084
Ssc.15912.1.A1_at	P	P	P	63.538	78.8899	70.7866	A	P	P	29.1644	60.9702	58.2707
Ssc.15912.1.S1_at	P	P	P	482.557	369.096	372.195	P	P	P	580.319	404.935	380.389
Ssc.15846.1.A1_a_at	A	A	A	43.1763	35.8668	43.2994	P	M	A	46.1734	44.2049	48.4978
Ssc.15846.1.S1_a_at	A	A	A	22.4325	25.5504	20.4745	A	A	A	26.7096	24.9133	22.1029
Ssc.15910.1.A1_at	P	P	P	94.8886	84.6309	65.1311	P	P	P	64.4711	89.7074	72.0393
Ssc.15910.1.S1_at	A	A	A	38.1724	39.2268	43.9399	A	A	A	36.4611	29.1534	40.0952
Ssc.15856.1.A1_at	A	P	A	29.0955	29.7732	27.8598	A	A	A	27.4777	23.2581	26.9312
Ssc.15856.1.S1_at	A	A	A	238.904	199.361	163.411	A	A	A	178.681	200.415	196.174
Ssc.16074.1.A1_at	P	P	P	61.0806	61.5731	53.9961	M	P	M	67.8904	67.9896	51.4292
Ssc.16074.1.S1_s_at	A	A	A	135.138	143.328	137.754	A	A	A	157.869	150.429	153.7
Ssc.15942.3.A1_x_at	A	A	A	15.6817	18.1467	19.7925	P	A	A	35.6499	28.998	24.6764
Ssc.17811.1.A1_at	A	A	A	1.64666	2.61417	2.14444	A	M	P	3.59196	11.0877	7.20536
Ssc.17811.1.S1_at	A	A	A	25.5278	21.4606	26.9733	A	A	A	31.4638	27.0313	27.0164
Ssc.15927.1.A1_at	A	A	A	72.1831	54.4652	61.7866	P	A	P	73.3867	98.1333	58.878
Ssc.15927.1.S1_at	A	A	A	16.0303	12.8056	7.98515	A	A	A	17.7712	19.4603	18.9503
Ssc.16338.1.A1_at	A	A	A	46.2245	45.6415	40.3917	A	A	A	46.929	50.9546	47.2727
Ssc.16338.1.S1_at	P	P	P	482.829	429.536	413.077	P	P	P	484.859	445.765	473.01
Ssc.18559.1.A1_at	A	A	A	51.9661	49.4889	40.9316	A	A	A	37.7807	57.8028	45.183
Ssc.18559.1.S1_at	A	A	A	42.7009	40.0647	32.7918	A	A	A	40.9062	47.9292	34.6628
Ssc.15788.3.A1_at	A	A	A	65.9281	63.5491	51.8028	A	A	A	58.8259	71.2803	53.7892
Ssc.15788.3.A1_x_at	A	A	A	50.1703	59.2483	39.7305	A	A	A	48.1599	53.7691	58.1396
Ssc.15788.3.S1_x_at	A	A	A	214.356	186.671	205.79	A	A	A	218.299	226.979	213.122
Ssc.16632.1.A1_at	A	A	A	192.965	180.292	194.721	P	P	A	203.88	208.83	224.183
Ssc.16632.1.S1_at	A	M	M	396.874	391.701	445.213	A	A	A	346.536	452.817	377.473
Ssc.15991.1.A1_at	A	A	A	204.647	213.691	175.303	A	A	A	190.529	182.088	162.529
Ssc.15991.1.S1_at	A	P	A	94.2352	173.27	92.4361	A	A	A	80.748	102.503	90.1094
Ssc.23798.1.A1_at	A	A	A	14.7779	13.096	21.6302	P	A	A	26.042	14.3927	13.0081
Ssc.23798.1.S1_at	A	A	A	48.2309	46.1375	49.0007	P	A	A	89.9448	53.6445	51.9413
Ssc.15902.1.A1_at	A	A	A	25.5226	25.9523	25.5301	A	A	A	24.3835	30.8206	28.9916
Ssc.15902.1.S1_at	A	A	A	66.3259	57.3108	57.4975	A	A	A	61.8588	65.6849	69.782
Ssc.16000.1.A1_at	A	A	A	98.2179	85.3122	70.1089	A	A	A	84.8539	79.6082	76.9389
Ssc.16000.1.S1_at	A	A	A	193.589	182.167	186.119	A	A	A	217.198	218.149	265.638
Ssc.23492.1.A1_at	A	A	A	194.704	335.102	199.917	A	A	A	179.276	158.692	214.042
Ssc.23492.1.S1_at	A	A	A	34.0964	27.4819	28.5922	A	A	A	29.706	34.4079	26.6405
Ssc.16420.1.A1_at	A	A	A	42.6388	40.315	39.0821	A	P	A	50.7096	54.8293	44.6588
Ssc.16420.1.S1_at	A	A	A	151.253	105.185	138.56	A	A	A	102.746	214.214	160.677
Ssc.15838.1.A1_at	A	A	A	149.367	126.189	119.717	A	A	A	157.445	147.158	161.366
Ssc.15838.1.S1_at	A	A	A	115.817	89.0616	88.9718	A	M	A	75.3422	98.9641	101.15
Ssc.15785.1.A1_at	P	A	A	624.901	522.511	507.32	A	A	A	587.54	542.241	497.895
Ssc.15785.1.S1_at	A	A	A	64.9385	64.9169	55.7113	A	A	A	63.0955	72.8111	63.3088
Ssc.210.8.A1_at	A	A	A	47.8708	63.7568	42.1583	A	A	P	47.5317	51.2852	134.122
Ssc.16325.1.A1_at	A	A	A	59.0133	53.0639	57.9475	A	A	A	59.1659	68.3243	52.9839
Ssc.16325.1.S1_at	A	P	A	226.756	103.743	71.2844	A	P	P	21.7536	219.948	155.318
Ssc.21.1.A1_at	A	A	A	28.4213	29.0697	31.383	A	A	A	36.9907	30.9072	30.9883
Ssc.21.1.S1_s_at	A	A	P	50.734	55.4702	123.137	P	P	P	102.823	89.4241	108.478
Ssc.16206.1.A1_at	A	A	A	32.4868	28.9871	28.9819	A	A	A	30.2668	33.3237	29.806
Ssc.16206.1.S1_at	A	P	P	48.7568	85.8745	76.1825	A	A	A	36.6718	28.8819	59.6972
Ssc.14477.1.A1_at	A	P	P	152.343	115.91	99.4162	M	P	A	117.64	142.846	111.218
Ssc.14477.1.S1_at	A	A	A	61.2944	31.6209	34.5461	A	A	A	34.1206	53.6659	30.0443
Ssc.14511.1.A1_at	P	P	A	66.6049	51.4165	54.0071	A	P	P	60.8383	62.755	63.2948
Ssc.14511.1.S1_at	A	A	A	35.5116	41.7325	51.6341	A	P	A	29.4384	39.5861	27.3808
Ssc.485.1.A1_at	A	A	A	34.1145	32.8844	33.9571	A	A	A	42.9308	32.74	34.1411
Ssc.485.1.S1_at	A	A	A	32.8139	28.5844	36.8951	A	A	A	39.0856	37.7403	35.6096
Ssc.15957.1.A1_at	A	A	A	122.347	99.9986	125.229	A	A	A	92.313	84.193	79.2906
Ssc.15957.1.S1_at	A	A	A	52.4634	42.0511	47.6702	A	A	A	65.7491	49.7931	51.56
Ssc.16230.1.A1_at	A	A	A	52.4634	48.3269	50.0383	A	A	A	55.552	64.5038	54.0271
Ssc.16230.1.S1_at	A	A	A	45.5568	38.3615	33.2005	A	A	A	32.6165	69.026	33.4371
Ssc.220.1.A1_at	A	P	A	40.8766	45.9298	42.6953	A	A	A	45.1152	43.5607	41.8968
Ssc.220.1.S1_at	A	A	A	24.5223	22.6405	19.2643	A	A	A	20.1782	19.2843	20.4026
Ssc.16256.1.A1_at	A	A	A	95.1719	71.5465	71.2776	A	A	A	81.9212	78.2709	76.0975
Ssc.16256.1.S1_at	A	A	A	64.8895	51.5802	53.7988	A	A	A	62.1636	55.6688	58.4062
Ssc.15771.1.A1_at	A	A	A	43.7792	40.2613	37.4032	A	A	A	56.8371	37.8849	35.3211
Ssc.15771.1.S1_at	A	A	A	41.8103	43.4664	42.9315	A	A	A	38.4296	35.9216	38.0317
Ssc.23497.1.A1_at	A	A	A	58.7667	56.0278	60.9846	A	A	A	53.7748	94.2257	53.3582
Ssc.23497.1.S1_at	A	A	A	131.531	104.375	98.646	A	A	A	117.1	127.835	114.486
Ssc.16208.1.A1_at	A	A	A	33.1789	33.3975	36.6772	A	A	A	33.1098	38.2096	34.8296
Ssc.16208.1.S1_at	A	A	A	192.982	155.491	168.318	A	A	A	181.012	172.557	184.412
Ssc.13780.10.A1_at	P	P	P	89.1261	89.8148	136.649	P	P	P	138.028	148.558	154.8
Ssc.13780.10.S1_x_at	P	P	P	4840.69	8644.07	6427.05	P	P	P	7242.26	5181.84	4661.34
Ssc.6966.3.A1_at	A	M	P	62.4979	58.459	76.5086	P	A	A	73.8556	63.983	103.649
Ssc.6966.3.S1_a_at	P	P	P	954.946	1064.3	1500.87	P	P	P	1379.69	852.967	1693.8
Ssc.99.1.A1_at	A	A	A	38.8012	42.2146	28.0256	A	A	A	37.6714	37.7195	34.8505
Ssc.99.1.S1_at	A	A	A	133.423	116.46	122.616	A	A	A	141.192	160.802	148.801
Ssc.23794.1.A1_at	A	A	A	30.2882	37.9218	23.6108	A	A	A	31.4455	33.5134	31.0125
Ssc.23794.1.S1_at	P	P	P	71.2255	117.254	72.0024	P	P	P	81.9101	93.6503	96.8914
Ssc.16035.1.A1_at	A	A	A	25.3524	17.7364	22.2438	A	P	P	15.8049	25.5759	25.6337
Ssc.16035.1.S1_at	A	A	A	67.1232	56.9981	54.0287	A	A	A	58.5082	59.8215	62.8321
Ssc.28473.1.A1_at	A	A	A	32.2095	28.9505	28.9943	A	A	A	43.5193	30.8005	26.4981
Ssc.28473.1.S1_at	A	A	A	29.5946	33.109	33.3364	A	A	A	34.3895	28.1879	37.8806
Ssc.15984.2.A1_at	A	A	A	221.812	205.419	188.057	A	A	A	190.691	239.214	181.711
Ssc.15984.2.S1_at	A	A	A	36.9845	25.5317	25.1276	A	A	A	31.6409	35.2002	32.2825
Ssc.5020.1.A1_at	A	A	A	64.4312	65.2409	47.0941	A	A	A	56.5326	60.9383	55.276
Ssc.5020.1.S1_at	P	A	P	247.219	228.297	189.53	P	M	P	216.489	252.425	217.323
Ssc.16085.1.A1_at	M	M	A	33.7968	25.7513	33.0535	A	P	A	29.766	30.2403	39.8151
Ssc.16085.1.S1_at	A	M	A	81.2935	93.4214	93.2784	A	A	P	96.6341	81.5636	98.443
Ssc.17350.1.A1_at	A	A	A	56.809	50.1058	69.111	A	A	A	59.3903	54.0629	78.0543
Ssc.17350.1.S1_at	P	A	M	122.272	116.358	86.2916	P	M	P	79.1715	117.976	117.457
Ssc.18560.1.A1_at	P	A	A	13.9359	11.522	12.852	P	A	A	17.4259	9.41343	12.0527
Ssc.18560.1.S1_at	A	A	A	46.4012	34.9783	30.2259	A	A	A	36.8803	41.2567	39.3063
Ssc.15802.1.A1_at	A	A	A	50.5438	47.6532	47.9117	A	A	A	48.0217	55.6024	40.8448
Ssc.15802.1.S1_at	A	A	A	88.7732	76.5955	79.7183	A	A	A	69.7282	85.0578	87.1916
Ssc.23491.1.A1_at	P	P	P	62.2923	74.4053	75.1953	P	A	P	94.9012	51.3512	50.6653
Ssc.23491.1.S1_at	P	P	P	146.221	138.169	118.773	P	P	P	128.415	116.323	118.771
Ssc.428.7.A1_a_at	A	A	A	256.062	278.795	264.192	A	A	A	194.023	285.402	246.722
Ssc.19702.1.A1_at	A	A	A	100.08	84.7508	83.4201	A	A	A	92.8005	106.142	82.4867
Ssc.17246.1.A1_at	A	P	A	47.7369	39.2986	39.7856	P	P	A	55.9493	50.0714	47.2842
Ssc.17246.1.S1_at	P	P	P	63.5782	77.5985	112.117	A	A	A	88.1847	57.7661	70.1275
Ssc.23496.1.A1_at	A	A	A	91.5207	83.0365	76.8655	A	A	A	82.2059	102.413	86.5228
Ssc.23496.1.S1_at	A	A	A	123.125	100.137	83.856	A	A	A	110.971	121.683	103.771
Ssc.428.9.A1_a_at	A	A	A	73.0068	84.0475	67.0778	A	A	A	69.3295	94.4184	79.8894
Ssc.428.9.A1_at	A	A	A	50.2072	43.681	38.9606	A	A	A	43.1426	37.3726	47.8745
Ssc.428.8.A1_x_at	A	A	A	170.592	161.094	140.302	A	A	A	154.113	176.901	140.24
Ssc.16328.1.A1_at	P	A	P	91.6079	89.7598	92.9508	A	A	P	108.611	100.3	108.746
Ssc.16328.1.S1_at	A	A	A	166.492	168.693	137.131	A	A	A	192.507	170.072	166.697
Ssc.16158.1.A1_at	P	P	P	57.9021	44.8721	46.815	A	A	P	50.1333	49.6339	54.8777
Ssc.16158.1.S1_at	A	A	A	54.6744	50.105	43.6116	A	A	A	43.0774	47.5459	49.5398
Ssc.16003.1.A1_at	A	A	A	40.1009	33.5844	39.5971	A	A	A	47.1512	41.2331	52.4506
Ssc.16003.1.S1_at	A	A	A	10.5995	14.8081	15.6826	A	A	A	14.7411	10.036	12.5383
Ssc.16072.1.A1_at	A	A	A	76.9381	92.4315	51.7533	A	A	M	49.8243	94.3866	59.0517
Ssc.16072.1.S1_at	A	A	A	125.241	128.129	92.3141	M	A	A	122.492	141.57	110.212
Ssc.16072.1.S1_s_at	A	A	A	42.5016	32.4206	30.2633	A	A	A	38.8393	43.8926	33.0785
Ssc.16073.1.A1_at	A	A	A	26.2458	23.0333	23.3551	A	A	P	25.1057	30.5305	25.3754
Ssc.16073.1.S1_at	A	A	A	97.8701	73.2801	52.9057	A	A	A	60.5238	102.613	58.2843
Ssc.235.3.A1_at	P	P	P	40.0346	38.189	60.1547	P	P	P	49.9057	52.4728	41.8514
Ssc.235.3.S1_a_at	P	P	P	158.011	121.057	315.197	P	P	P	266.848	335.593	210.26
Ssc.27608.2.S1_a_at	A	A	A	24.4747	23.594	20.7548	A	A	A	18.1988	28.7796	21.1594
Ssc.16119.1.A1_at	A	A	A	30.4201	28.0851	30.4783	P	A	A	42.4945	32.3278	22.8337
Ssc.16119.1.S1_at	P	P	P	104.251	54.6143	74.9803	P	P	P	113.856	82.4681	85.0484
Ssc.15820.1.A1_at	A	A	A	51.739	45.0085	83.2481	A	A	A	40.4097	87.2824	66.4135
Ssc.15820.1.S1_at	A	A	A	118.135	92.3741	86.3164	A	A	A	96.3735	108.508	101.437
Ssc.19707.1.A1_at	A	A	A	144.687	129.77	122.979	A	A	M	115.208	131.65	150.05
Ssc.19707.1.S1_at	A	A	A	100.273	106.327	92.2371	A	A	A	95.956	99.4225	101.942
Ssc.11071.2.A1_at	A	A	A	88.9866	116.752	111.447	A	A	A	81.5223	95.0498	115.186
Ssc.11071.2.S1_a_at	P	P	P	158.687	300.329	376.222	P	P	P	181.348	212.463	368.906
Ssc.15828.1.A1_at	A	A	A	47.2781	45.3739	34.0997	A	A	A	34.7138	49.5556	34.1923
Ssc.15828.1.S1_at	A	P	P	49.3028	42.4067	43.884	A	A	M	34.2405	39.9494	41.4049
Ssc.15862.1.A1_at	A	A	A	45.732	49.4883	36.4995	A	A	A	39.671	48.1065	39.2611
Ssc.15862.1.S1_at	P	P	P	61.1062	114.062	64.0974	A	P	P	51.0057	70.4333	67.6416
Ssc.16188.1.A1_at	A	A	P	108.072	102.546	97.2593	A	A	A	96.5113	99.7243	120.644
Ssc.16188.1.S1_at	M	A	A	59.6171	40.5038	46.6003	A	A	A	42.141	44.1412	42.5354
Ssc.15826.1.A1_at	A	A	A	80.6628	72.0569	92.7299	A	A	A	87.2122	79.6465	89.7574
Ssc.15826.1.S1_at	A	A	A	75.2058	90.5404	62.7944	A	A	A	85.0154	93.301	99.7657
Ssc.27604.1.A1_at	A	A	A	179.574	245.745	260.18	A	A	A	118.659	234.44	266.431
Ssc.27604.1.S1_at	A	A	A	53.0375	45.6313	41.0549	A	A	A	38.7898	50.1236	52.4132
Ssc.15863.1.A1_at	A	A	P	159.24	116.228	136.343	A	M	P	92.1006	174.401	135.658
Ssc.15863.1.S1_at	P	P	P	496.901	492.904	544.282	P	P	P	455.539	549.291	555.541
Ssc.16259.1.A1_at	P	P	P	51.6678	86.237	104.152	P	P	P	72.4689	103.51	202.109
Ssc.16259.1.S1_at	P	P	P	144.564	204.378	277.491	P	P	P	155.806	212.901	379.221
Ssc.19697.1.A1_at	A	A	A	39.4088	35.2951	34.4353	A	A	A	41.8125	39.7403	31.2137
Ssc.19697.1.S1_at	A	A	A	28.8225	34.8715	33.2066	A	A	A	35.8018	32.6636	31.703
Ssc.16254.1.A1_at	A	A	A	70.3476	65.7273	51.1003	A	A	A	73.1106	58.2212	62.3457
Ssc.16254.1.S1_at	A	A	A	27.1175	21.7479	21.8453	A	A	A	21.1255	25.8779	30.4005
Ssc.19693.1.A1_at	A	A	A	22.7991	19.6361	21.2612	A	A	A	24.6411	30.0923	17.8473
Ssc.19693.1.S1_at	A	A	A	70.213	68.6274	64.8885	A	A	A	78.7346	62.424	58.7549
Ssc.15882.1.A1_at	A	A	A	52.4985	60.1824	51.5962	A	A	P	48.938	54.4445	52.2489
Ssc.15882.1.S1_at	A	A	A	205.763	141.202	151.009	A	A	A	134.848	180.134	172.512
Ssc.15865.1.A1_at	A	A	A	77.5806	77.5192	81.9735	A	A	M	90.2659	94.9225	101.494
Ssc.15865.1.S1_at	P	P	P	44.4317	99.0717	92.4477	P	P	P	77.8589	69.9572	107.181
Ssc.16327.1.A1_at	A	A	A	287.671	213.718	187.929	A	A	A	160.515	268.84	155.803
Ssc.16327.1.S1_at	A	A	A	25.024	24.0761	18.8442	A	A	A	21.5401	22.9905	21.656
Ssc.15827.1.A1_at	A	A	A	15.0543	12.8359	18.1613	A	A	A	14.6251	20.6835	19.3721
Ssc.15827.1.S1_at	A	A	A	38.8007	35.6109	49.101	A	A	P	44.5686	31.8286	52.0144
Ssc.15867.1.A1_at	P	P	P	130.481	134.523	159.624	P	P	P	116.492	142.732	144.611
Ssc.15867.1.S1_at	P	P	P	340.46	413.514	430.978	P	P	P	299.694	408.036	442.949
Ssc.19701.1.A1_at	A	A	A	100.579	102.116	88.7538	A	A	A	122.821	117.085	143.802
Ssc.19701.1.S1_at	A	A	A	28.6351	27.0666	23.98	A	A	A	17.1003	25.56	25.1549
Ssc.16218.1.A1_at	P	P	P	47.858	32.0741	30.9008	P	P	A	36.5895	222.271	24.2662
Ssc.16218.1.S1_at	A	A	A	58.7686	49.8018	45.9003	A	P	A	40.272	308.96	24.3076
Ssc.390.2.A1_at	P	P	P	91.4583	113.775	117.922	P	P	P	128.944	148.351	203.248
Ssc.390.2.S1_at	P	P	P	103.247	124.776	118.907	P	P	P	156.695	143.25	263.352
Ssc.15876.1.A1_at	P	P	P	41.1544	38.0803	37.5063	P	A	A	55.2406	37.9963	38.8827
Ssc.15876.1.S1_at	P	P	P	58.7099	74.6241	60.3208	P	A	P	143.851	47.5764	58.8238
Ssc.16626.1.A1_at	A	A	A	83.1645	64.1957	63.1512	A	A	A	84.0652	73.1051	73.8657
Ssc.16626.1.S1_at	A	A	A	43.8854	46.083	55.705	A	A	A	60.2015	49.1638	69.883
Ssc.15925.1.A1_at	A	A	A	22.9594	21.7226	15.7194	A	A	A	25.4926	25.5493	17.8887
Ssc.15925.1.S1_at	A	A	A	78.3277	67.6623	66.948	A	A	A	66.1208	76.6604	79.9392
Ssc.29001.1.A1_at	A	A	A	71.0544	47.4536	46.9066	A	A	A	57.3238	58.9963	57.4058
Ssc.29001.1.S1_at	A	A	A	36.9873	38.6699	28.4555	A	A	A	28.9913	29.5664	29.7086
Ssc.541.1.A1_at	A	A	A	111.016	96.2062	78.8657	A	A	A	91.8448	104.491	116.931
Ssc.541.1.S1_at	A	A	A	79.7406	78.0995	62.5597	A	A	A	61.3961	79.6829	65.7701
Ssc.11075.15.A1_a_at	A	A	A	180.484	146.735	146.613	A	A	A	181.542	172.445	163.284
Ssc.11075.15.A1_at	A	A	A	138.443	117.439	119.558	A	A	A	113.779	129.975	112.23
Ssc.11075.15.S1_at	A	A	P	90.1079	87.5526	80.5557	P	P	P	85.6243	85.4035	69.4323
Ssc.26117.1.A1_at	A	A	A	35.1758	30.598	32.2656	A	A	A	35.5401	33.037	29.6607
Ssc.26117.1.S1_at	A	A	A	54.2565	68.2524	38.234	A	A	A	46.3933	47.4679	47.3218
Ssc.18553.1.A1_at	P	P	P	407.04	430.68	397.774	P	P	P	522.425	643.514	496.989
Ssc.18553.1.S1_at	P	P	P	110.516	260.613	282.466	P	P	P	1091.97	615.46	357.128
Ssc.13780.11.A1_at	A	P	A	73.4413	72.2956	68.6008	A	A	P	59.276	29.5264	129.486
Ssc.13780.11.S1_x_at	P	P	P	519.451	1100.04	700.455	P	P	P	133.642	301.863	1796.69
Ssc.15814.1.A1_at	A	A	A	112.189	86.8654	97.3107	M	A	A	92.4031	106.123	97.3442
Ssc.15814.1.S1_at	A	A	A	52.3373	43.0708	42.3842	P	A	A	49.0778	55.4115	49.0384
Ssc.15881.1.A1_at	A	A	A	40.3868	32.6426	32.6158	A	A	A	47.1301	40.4748	39.1703
Ssc.15881.1.S1_at	A	A	A	30.2372	28.6201	22.4137	A	A	A	34.2886	34.2823	27.0495
Ssc.16018.1.A1_at	P	A	P	107.938	100.518	94.7713	P	A	P	109.405	92.5516	76.9061
Ssc.16018.1.S1_at	A	A	A	65.3395	58.9934	61.3769	A	A	A	66.2505	73.4446	65.988
Ssc.16071.1.A1_at	A	A	A	14.5283	14.6557	8.77153	A	A	A	8.45798	18.5242	16.1049
Ssc.16071.1.S1_at	M	P	A	54.9126	57.9495	47.175	A	A	A	55.1257	64.3549	53.9683
Ssc.16065.1.A1_at	A	A	A	44.8193	37.5838	42.3022	A	A	A	32.8179	48.6787	32.4058
Ssc.16065.1.S1_at	A	A	A	78.7079	60.9982	57.2495	A	A	A	68.3231	86.6149	59.8281
Ssc.16066.1.A1_at	A	A	A	33.2341	32.4679	29.2165	A	A	A	42.7503	35.4328	37.3122
Ssc.16066.1.S1_at	A	A	A	428.64	363.641	383.462	A	A	A	435.005	475.201	401.091
Ssc.16067.1.A1_at	A	A	A	19.1624	20.2522	18.8057	A	A	A	20.9887	18.68	26.1893
Ssc.16067.1.S1_at	A	A	A	46.3803	39.4224	39.3643	A	P	A	39.3013	44.1357	38.3673
Ssc.16068.1.A1_at	A	A	A	46.4258	29.6805	23.6235	A	A	A	37.4298	41.4296	28.3053
Ssc.16068.1.S1_at	A	A	A	112.452	91.8548	97.5435	A	A	A	83.3425	85.5132	87.7317
Ssc.16069.1.A1_at	A	A	A	12.8901	10.6664	5.9507	A	P	A	8.14421	14.713	8.11316
Ssc.16069.1.S1_at	A	A	A	70.4444	69.2865	58.9322	A	A	A	53.4559	90.0124	66.776
Ssc.16070.1.A1_at	A	A	A	62.9079	65.3982	53.2569	A	A	A	59.0704	83.9801	58.9874
Ssc.16070.1.S1_at	A	A	A	54.4311	56.9083	74.9583	A	A	A	40.8167	57.1191	76.5987
Ssc.15924.1.A1_at	A	P	P	38.828	38.1724	55.1696	P	A	P	75.3408	43.9012	100.829
Ssc.15924.1.S1_at	A	A	A	62.0311	68.8515	102.778	M	A	P	149.481	82.6312	178.306
Ssc.18552.1.A1_at	P	P	P	898.186	910.866	872.468	P	P	A	958.865	774.754	664.023
Ssc.18552.1.A1_x_at	P	P	P	939.808	912.046	958.03	P	P	A	931.067	765.354	675.141
Ssc.18552.1.S1_at	P	P	P	631.138	920.576	774.064	P	P	A	2416.48	370.88	11.9353
Ssc.414.1.A1_at	P	P	P	259.193	286.006	334.835	P	P	P	375.243	291.672	349.356
Ssc.414.1.S1_at	P	P	P	337.731	397.242	469.243	P	P	P	535.68	355.114	568.693
Ssc.16132.2.A1_at	A	A	A	54.3567	55.3623	56.7911	A	A	A	79.1267	63.1209	52.5511
Ssc.16132.2.S1_at	P	P	P	126.204	182.337	146.903	P	P	P	238.268	173.393	189.752
Ssc.15769.1.A1_at	A	A	A	201.022	134.798	152.128	A	A	A	151.065	167.356	141.329
Ssc.15769.1.S1_at	P	P	P	122.648	111.188	102.117	P	A	A	115.402	122.859	120.334
Ssc.16027.1.A1_at	A	A	A	30.3949	30.5553	25.3723	A	A	A	33.3282	33.6116	40.0668
Ssc.16027.1.S1_at	A	M	A	38.9229	39.0643	59.4966	A	A	A	51.003	43.3193	57.0487
Ssc.15986.2.A1_at	A	A	A	271.097	211.702	242.802	M	A	A	227.252	248.92	254.98
Ssc.15986.2.S1_at	A	A	A	53.2046	43.7952	60.0871	A	A	M	83.2945	58.3836	92.6452
Ssc.17791.1.A1_at	A	A	A	10.0727	10.4312	9.55006	A	A	A	6.97914	6.51528	7.61228
Ssc.18554.1.A1_at	P	P	P	38.2729	244.93	92.7102	P	P	P	101.067	363.983	64.51
Ssc.18554.1.A1_s_at	P	P	P	222.866	406.872	409.424	P	P	P	769.39	316.048	302.388
Ssc.18554.1.S1_x_at	P	P	P	27.1036	118.496	47.2216	P	P	P	85.3206	433.953	30.4457
Ssc.17804.1.A1_at	A	A	A	38.522	37.4036	26.0237	A	A	A	32.3309	34.4549	28.2899
Ssc.17804.1.A1_s_at	A	A	A	243.213	200.081	194.842	A	A	A	213.644	234.209	219.336
Ssc.17804.1.S1_s_at	A	A	A	63.773	39.7554	40.5522	A	A	A	36.325	63.3277	56.0674
Ssc.428.10.A1_at	A	A	A	2.26491	1.40133	0.390922	A	A	A	1.1501	0.287289	0.390922
Ssc.428.10.A1_s_at	A	A	A	56.1842	56.2728	46.3434	A	A	A	46.6394	46.8763	44.1105
Ssc.428.10.S1_at	A	A	A	33.3094	31.6793	49.5936	A	A	A	36.3399	32.1053	42.145
Ssc.428.10.S1_s_at	A	A	A	17.852	19.4101	17.0605	A	A	A	19.6176	25.5468	15.246
Ssc.428.11.A1_at	A	A	A	3.87173	5.19896	3.99677	A	A	A	4.92944	3.94966	4.1799
Ssc.428.11.S1_at	A	A	A	42.3474	46.2606	39.2218	A	A	A	42.7209	43.8296	47.5728
Ssc.16016.1.A1_at	A	A	A	203.317	181.607	177.396	A	A	A	182.671	210.416	157
Ssc.16016.1.S1_at	A	A	A	213.909	187.986	184.159	A	A	A	169.833	205.696	210.901
Ssc.15857.1.A1_a_at	A	A	A	13.2842	12.29	13.0476	A	A	A	10.8314	15.1557	11.5547
Ssc.15857.1.S1_a_at	A	M	A	10.871	19.6808	17.4946	A	A	A	10.7605	10.5136	30.4759
Ssc.15857.1.S1_x_at	A	A	A	25.5039	19.0362	26.9335	A	A	A	31.8344	29.2852	39.6769
Ssc.428.12.A1_at	A	A	A	199.712	316.722	175.503	A	A	A	177.714	200.325	200.639
Ssc.428.12.S1_at	A	A	A	25.8266	39.1872	32.5283	A	A	A	40.7627	43.5252	44.1772
Ssc.428.13.A1_a_at	A	A	A	141.515	113.244	121.233	A	A	A	135.313	129.226	130.787
Ssc.428.13.S1_a_at	P	P	P	27.1216	24.5608	22.1718	P	P	P	28.8539	29.6066	23.9138
Ssc.428.14.A1_at	A	A	A	100.176	75.5885	90.7502	A	A	A	73.8822	60.9753	79.492
Ssc.428.14.S1_at	A	A	A	131.762	144.916	122.278	A	A	A	133.45	151.716	114.61
Ssc.17784.1.A1_at	A	A	A	48.4121	56.7336	41.506	A	P	P	50.6515	46.8104	52.8195
Ssc.17784.1.S1_at	A	A	A	43.074	39.2327	40.2317	A	A	A	41.1177	50.1214	36.7555
Ssc.17785.1.A1_at	A	A	A	34.4511	32.4645	26.2767	A	A	A	35.4636	29.1224	31.8587
Ssc.17785.1.S1_at	A	A	A	39.5753	19.1369	21.2571	A	A	A	20.67	52.1635	31.2861
Ssc.17789.1.A1_at	A	A	A	60.3608	51.2875	48.1066	A	A	A	46.4666	57.1065	54.5595
Ssc.17789.1.S1_at	A	A	A	23.3149	21.1607	15.7729	A	A	A	20.2247	21.2513	23.9044
Ssc.17793.1.A1_at	A	A	A	89.5001	76.7026	84.5463	A	A	A	96.0427	93.2354	89.1256
Ssc.17793.1.S1_at	A	A	A	40.3644	29.9571	36.7081	A	A	A	34.484	42.5616	29.5312
Ssc.17799.1.A1_at	A	A	A	6.45976	1.69852	3.20291	A	A	A	3.93636	5.90569	2.96035
Ssc.17799.1.S1_at	A	A	A	13.9362	9.88858	10.9985	A	A	A	13.2136	10.0278	13.0975
Ssc.17802.1.A1_at	A	A	A	21.8505	18.2581	23.432	A	A	A	18.6594	23.0283	22.6155
Ssc.17802.1.S1_at	A	A	A	7.52748	9.79638	6.34539	A	A	A	8.34531	8.71089	6.65213
Ssc.17803.1.A1_at	A	A	A	9.51191	7.30751	14.5793	A	A	A	11.4228	13.9036	15.0553
Ssc.17803.1.S1_at	A	A	A	9.73505	8.83138	7.80418	A	A	A	11.3347	7.76797	6.94067
Ssc.428.15.A1_at	A	A	A	17.4797	24.8091	24.6583	A	A	A	31.0429	17.1746	29.8182
Ssc.428.16.A1_at	A	A	A	58.9911	55.1274	47.6101	A	A	A	55.0135	44.0193	56.2214
Ssc.428.16.S1_at	A	A	A	57.3471	32.1047	24.0133	A	A	A	27.902	42.4864	40.7296
Ssc.428.17.S1_a_at	A	A	A	11.1597	12.1421	9.01325	A	A	A	10.9839	10.8962	6.63559
Ssc.428.18.S1_a_at	A	A	A	140.25	115.264	119.471	A	A	A	112.941	122.424	126.078
Ssc.15854.1.A1_at	A	A	A	13.5328	13.8126	14.0477	A	A	A	11.6458	14.763	14.676
Ssc.17808.1.A1_at	A	A	A	13.3458	10.9565	10.0914	A	A	A	9.53513	15.2545	9.70699
Ssc.17808.1.S1_at	A	A	A	32.676	28.8162	30.7631	A	A	A	26.4686	28.6291	28.6358
Ssc.15952.1.A1_at	A	P	P	35.731	44.5442	69.7643	P	M	P	52.708	68.1962	73.8055
Ssc.15952.1.S1_at	P	P	P	132.713	148.472	202.808	P	P	P	161.515	183.822	240.922
Ssc.14484.3.S1_at	A	A	A	24.152	18.095	19.7058	A	A	A	23.8948	25.9067	14.8346
Ssc.15852.1.A1_a_at	A	A	A	38.3283	35.6934	50.2562	A	A	A	34.8039	40.8226	47.7392
Ssc.15852.1.A1_x_at	A	A	A	58.4919	45.2646	40.2873	M	A	A	46.92	74.3176	49.8182
Ssc.15852.1.S1_a_at	A	A	A	17.6741	19.0819	17.9924	A	A	A	17.5618	22.4492	12.7358
Ssc.15852.1.S1_x_at	A	A	A	21.4785	16.7447	19.021	A	A	A	22.485	21.3547	17.8362
Ssc.16179.2.A1_at	M	A	A	29.3916	28.09	26.7302	A	A	A	27.1511	30.2432	24.0355
Ssc.16179.2.S1_at	A	A	A	24.0542	21.428	22.774	A	A	A	12.1953	21.3336	14.2329
Ssc.15857.2.A1_x_at	A	A	A	35.4489	23.9519	21.4257	A	A	A	20.4256	28.2215	28.0519
Ssc.15857.2.S1_x_at	P	A	A	16.2235	9.87649	12.5175	A	A	A	16.5446	15.736	13.7368
Ssc.15975.1.A1_at	A	A	A	49.3564	34.8475	42.1857	A	A	A	44.4104	50.5548	36.1815
Ssc.15975.1.S1_at	A	P	A	40.4406	43.8902	42.8529	A	M	A	38.8757	55.5097	38.9756
Ssc.16331.1.A1_at	A	A	A	32.4686	15.0434	28.0634	P	A	A	57.8312	27.7522	26.5685
Ssc.16331.1.S1_at	A	A	A	33.2805	34.5246	23.1253	P	A	A	54.4346	26.8931	38.1593
Ssc.17798.1.A1_at	A	A	A	37.1521	27.9397	29.2129	A	A	A	32.8012	40.9448	35.5724
Ssc.17798.1.A1_s_at	A	A	A	40.4412	28.9954	34.4988	A	A	A	33.1352	39.1554	43.7663
Ssc.17798.1.S1_at	A	A	A	11.4955	13.5515	14.6934	A	A	A	10.7879	10.833	11.8324
Ssc.17798.1.S1_s_at	A	A	A	6.50438	8.94182	4.83578	A	A	A	4.93449	8.37816	8.40976
Ssc.16180.2.A1_at	A	A	A	19.4601	17.3838	13.538	A	A	A	15.7906	18.1201	17.7078
Ssc.16180.2.S1_at	A	A	A	35.3462	31.3807	24.5501	A	A	A	26.9461	28.3897	25.1363
Ssc.17800.1.A1_at	A	A	A	45.4309	56.5204	46.0054	A	A	A	52.2464	43.0892	60.3975
Ssc.17800.1.S1_at	A	A	A	27.5245	21.5036	31.3152	A	P	A	22.2601	39.6325	22.1426
Ssc.17783.3.A1_at	A	A	A	14.9094	16.4244	13.8631	A	A	A	17.9834	19.1638	19.4155
Ssc.17783.3.A1_s_at	P	A	P	38.1004	28.0223	26.2393	A	P	P	24.417	31.9172	24.2599
Ssc.17783.3.S1_s_at	A	A	M	70.045	59.2086	75.8775	A	A	A	54.7067	81.0439	72.4067
Ssc.17794.1.A1_at	A	P	A	71.3821	75.2821	59.9478	A	A	A	73.0523	92.4252	72.3349
Ssc.17794.1.S1_at	M	P	M	90.2517	70.7592	70.3762	P	P	P	87.3875	75.9373	80.509
Ssc.17806.1.A1_at	A	A	A	58.2568	57.8878	50.5657	A	A	A	56.0083	44.8908	53.5714
Ssc.17806.1.S1_at	A	A	A	21.8543	17.4471	15.339	A	A	A	22.3024	18.5225	17.347
Ssc.19690.1.A1_at	A	A	A	43.8683	33.8339	31.4054	A	A	A	33.2226	37.7429	35.3389
Ssc.19690.1.S1_at	A	A	A	45.9442	40.6346	36.1744	A	A	A	51.4694	51.2282	48.609
Ssc.16147.1.A1_at	P	P	P	42.4875	46.7206	36.6577	A	P	A	25.3751	58.3452	27.621
Ssc.16147.1.S1_at	A	A	A	107.815	76.7884	80.1628	A	A	A	86.9096	105.87	93.5514
Ssc.17782.1.A1_at	A	P	P	119.489	117.214	106.833	P	A	P	118.459	114.774	115.663
Ssc.17782.1.S1_at	A	A	A	10.2957	11.4159	9.41823	A	A	A	12.7255	11.7791	13.399
Ssc.428.22.A1_a_at	A	A	A	22.3355	23.4715	24.8687	A	A	A	66.7333	27.6805	25.891
Ssc.428.22.S1_a_at	A	A	A	9.02653	8.61732	8.54893	A	A	A	7.84704	6.93387	4.43249
Ssc.17788.1.A1_at	A	A	A	194.838	192.26	192.254	P	A	A	226.142	248.37	231.265
Ssc.17788.1.S1_at	A	P	P	43.3884	47.88	45.5953	P	P	A	43.065	40.9243	40.2897
Ssc.17790.1.A1_at	A	A	A	15.8529	17.3912	10.5763	A	A	A	12.3465	12.8075	12.283
Ssc.17790.1.A1_x_at	A	A	A	23.291	16.6247	18.1552	A	A	A	13.6611	18.6887	14.089
Ssc.17790.1.S1_at	A	A	A	12.1757	14.5237	9.952	A	A	A	11.7882	14.6583	11.5522
Ssc.17790.1.S1_x_at	A	A	A	22.3374	17.8671	19.8701	A	A	A	22.1696	28.0862	25.2825
Ssc.15875.1.A1_at	A	A	A	74.4089	62.6575	68.2839	A	A	A	108.293	73.3019	74.1746
Ssc.15875.1.S1_at	A	A	P	42.5393	60.0506	87.2586	P	P	P	184.507	67.6308	77.9837
Ssc.16060.1.A1_at	A	A	A	140.403	112.068	113.505	A	A	A	88.6614	161.557	131.238
Ssc.16060.1.S1_at	A	A	A	61.0313	70.0865	59.7732	A	A	A	77.1583	89.7892	71.0463
Ssc.384.2.S1_at	P	P	P	43.5323	73.3444	36.8626	P	P	P	48.0829	59.0787	50.1241
Ssc.15852.2.A1_x_at	A	A	A	42.8945	32.9614	35.5433	A	A	A	41.3316	49.1453	49.8378
Ssc.15852.2.S1_x_at	A	A	A	64.4865	53.0909	53.3112	A	A	A	65.5957	66.7568	54.159
Ssc.27606.1.A1_at	A	A	P	65.959	44.9262	67.1138	A	A	A	59.4128	56.8294	57.7835
Ssc.27606.1.S1_at	P	P	P	192.274	218.392	205.404	P	P	P	263.685	181.317	193.244
Ssc.16277.1.A1_at	A	A	A	36.5209	43.2907	32.214	A	A	A	37.042	39.6329	38.8225
Ssc.16277.1.S1_at	A	A	A	26.6934	26.2835	29.6231	A	A	A	35.8056	24.4527	28.7109
Ssc.19681.1.A1_at	A	A	A	35.6808	37.1836	30.2148	A	A	A	36.3797	46.123	39.6021
Ssc.19681.1.S1_at	A	A	A	74.3205	66.6955	55.1808	A	A	A	62.4873	75.7961	65.4158
Ssc.16127.1.A1_at	A	A	A	51.1273	49.8112	44.1222	A	A	A	44.0774	49.2086	55.0274
Ssc.16127.1.S1_at	P	P	P	136.278	119.355	92.6107	P	P	P	110.971	114.908	115.698
Ssc.15740.2.A1_at	A	A	A	42.8022	30.009	20.7427	A	A	A	17.9195	30.8527	22.665
Ssc.15740.2.S1_a_at	P	A	A	250.54	73.1835	46.5768	A	P	A	53.9236	138.893	52.1876
Ssc.17348.1.A1_at	A	A	A	41.6263	54.4514	57.6931	A	A	M	59.3391	41.2003	46.7499
Ssc.17348.1.S1_at	P	P	P	111.257	120.254	124.355	P	P	P	112.829	125.259	127.241
Ssc.19687.1.A1_at	A	A	A	191.017	137.534	152.902	A	A	A	161.624	162.809	169.931
Ssc.19687.1.S1_at	A	A	A	40.5862	32.0517	36.9186	A	A	A	43.5564	46.5889	39.6939
Ssc.15781.1.A1_at	A	A	A	65.0348	55.6551	54.931	A	A	A	56.3793	60.9068	49.8344
Ssc.15781.1.S1_at	A	A	A	23.7462	32.9269	30.8213	A	A	A	21.0345	29.0146	18.0313
Ssc.16286.1.A1_at	A	A	A	18.9614	19.2921	20.7132	A	A	A	20.0656	22.868	13.7242
Ssc.16286.1.S1_at	A	A	A	68.0258	69.8803	50.8499	A	A	P	58.1586	77.6761	68.5613
Ssc.16028.1.A1_at	A	A	A	26.1729	25.572	26.7169	A	A	A	22.1227	33.3446	23.6605
Ssc.16028.1.S1_at	P	P	P	133.217	143.914	150.165	P	P	P	155.964	173.697	165.369
Ssc.26343.1.A1_at	A	A	A	58.5895	53.9229	53.0161	A	A	A	56.7095	61.7395	57.5279
Ssc.26343.1.S1_at	P	P	A	417.038	369.724	325.848	P	P	P	384.402	403.75	364.93
Ssc.15883.1.A1_at	A	A	A	281.207	206.023	213.977	A	A	A	184.512	223.133	191.807
Ssc.15883.1.S1_at	A	A	A	48.1255	31.3323	42.3821	P	A	A	52.9875	39.9495	40.5115
Ssc.18563.1.A1_at	A	P	A	3.83851	5.66919	0.430933	A	A	A	0.45604	0	0.718222
Ssc.18563.1.S1_at	A	A	A	28.3028	61.7877	28.2569	A	A	A	65.5731	27.5625	26.4642
Ssc.17342.1.A1_at	P	P	P	56.9646	67.743	76.0542	P	A	P	87.7547	67.9703	70.1436
Ssc.17342.1.S1_at	P	P	P	676.056	560.228	675.893	P	P	P	682.908	751.996	716.623
Ssc.16266.1.A1_at	A	A	A	26.5474	23.7429	22.46	A	A	A	24.4878	24.1354	15.227
Ssc.16266.1.S1_at	A	A	M	10.1504	13.5867	14.5493	P	P	A	28.0598	14.892	15.1496
Ssc.16293.1.A1_at	A	A	A	15.3277	15.3074	13.5176	A	A	A	12.0943	19.2563	18.7615
Ssc.16293.1.S1_at	A	A	A	42.0125	31.7297	39.2993	A	A	A	38.3836	53.0333	41.9386
Ssc.16015.1.A1_at	A	A	A	140.408	132.092	135.717	A	A	A	97.9141	158.176	171.087
Ssc.16015.1.S1_at	A	A	A	164.269	147.698	114.457	A	A	A	106.79	142.652	123.563
Ssc.16282.1.A1_at	A	A	A	11.286	12.0019	12.2649	A	A	A	11.7373	16.2977	14.2096
Ssc.16282.1.S1_at	A	A	A	6.22224	7.21577	5.93578	A	A	A	6.72398	10.4555	4.02476
Ssc.16289.1.A1_at	A	A	A	1.09231	5.44255	2.97981	A	A	A	2.25201	1.09488	3.74165
Ssc.23792.1.A1_at	A	A	A	28.7139	18.8492	21.6431	A	A	A	23.5864	24.8062	19.9455
Ssc.23792.1.S1_at	A	P	P	30.4377	40.2088	32.1859	P	A	M	42.4456	5.88283	20.9012
Ssc.16149.1.A1_at	A	A	A	116.95	118.077	107.557	A	A	A	140.993	128.971	107.758
Ssc.16149.1.S1_at	A	A	A	89.7613	90.3694	82.6332	A	A	A	118.049	86.7399	101.346
Ssc.16273.1.A1_at	A	A	A	28.8593	29.3268	18.8702	A	A	A	27.8751	33.448	30.7834
Ssc.16273.1.S1_at	A	A	A	49.543	39.6442	31.6595	A	A	A	35.9156	31.1641	32.1284
Ssc.16288.1.S1_at	A	A	A	31.3159	33.9015	29.4174	A	A	A	34.8577	34.4026	30.305
Ssc.19695.1.A1_at	A	A	A	1.03914	1.02126	1.26631	A	A	A	1.359	1.97993	0.260446
Ssc.19695.1.S1_at	A	A	A	2.67912	3.81153	2.89883	A	A	A	2.69856	2.5533	3.44565
Ssc.16036.1.A1_at	A	A	M	29.2598	30.3563	30.4945	A	A	A	30.6909	31.0377	28.4461
Ssc.16036.1.S1_at	A	A	A	90.2098	92.5813	85.2583	A	A	A	111.184	111.506	111.756
Ssc.16165.1.A1_at	A	A	P	34.6274	43.4996	102.878	A	A	M	47.5418	50.4247	64.0446
Ssc.16165.1.S1_at	P	P	P	26.7149	53.9453	152.702	P	P	P	34.6387	46.4324	83.8919
Ssc.16287.1.A1_at	A	A	A	5.86896	5.44209	4.57357	A	A	A	11.8459	5.80975	6.94541
Ssc.16287.1.S1_at	A	A	A	3.08498	2.54405	3.85204	A	A	A	1.59775	3.13602	3.68844
Ssc.16198.1.A1_at	A	A	P	21.2315	20.6571	19.9878	A	A	A	12.3414	18.4198	12.1174
Ssc.16198.1.S1_at	A	P	A	38.2716	41.6081	41.2009	M	A	A	34.7289	41.8614	47.5956
Ssc.15853.2.A1_at	A	A	A	30.8842	27.4339	28.2093	A	A	A	25.392	32.1404	24.3006
Ssc.15853.2.S1_at	A	A	A	35.8042	35.2245	39.7255	A	A	A	46.3758	54.0248	39.0179
Ssc.16275.1.A1_at	A	A	A	39.3607	42.5239	35.8747	M	A	A	41.105	43.3114	37.797
Ssc.16275.1.S1_at	A	A	A	18.0535	21.7888	18.6776	A	A	A	32.6614	19.1437	25.7798
Ssc.15786.1.A1_at	A	A	A	57.0828	38.4106	35.5848	A	A	A	58.2566	48.625	38.5213
Ssc.15786.1.S1_at	A	A	A	47.5354	50.2144	57.3576	A	A	A	39.1256	61.7846	68.3131
Ssc.16270.1.A1_at	A	A	A	20.9582	18.0277	21.9955	A	A	A	13.4907	19.3275	10.2885
Ssc.16270.1.S1_at	A	A	A	18.4597	22.7785	17.181	A	A	M	36.9146	31.8252	15.7138
Ssc.16278.1.A1_at	A	A	A	29.8195	23.2637	20.5629	A	A	A	37.2161	29.0548	28.0861
Ssc.16278.1.S1_at	A	A	A	19.1698	14.5189	10.9435	A	A	A	31.1037	17.8613	17.9017
Ssc.16280.1.A1_at	A	A	P	50.0749	51.5667	47.9162	P	A	P	55.2343	60.6755	45.3324
Ssc.16280.1.S1_at	A	A	A	16.4873	16.3703	9.70113	A	A	A	34.0135	10.9581	14.2961
Ssc.16284.1.A1_at	A	A	A	14.1672	15.7708	13.5902	A	A	A	7.81783	18.239	15.9308
Ssc.16284.1.S1_at	A	P	A	73.4739	120.873	47.4713	A	A	A	226.08	132.374	41.3718
Ssc.15830.1.A1_at	A	A	A	35.976	30.9799	38.0275	A	A	A	38.2222	45.2547	38.0831
Ssc.15830.1.S1_at	A	A	A	230.811	202.738	255.777	A	A	P	327.763	261.604	244.023
Ssc.16292.1.A1_at	A	A	A	18.8187	16.2063	16.8781	A	A	A	14.5799	19.5715	16.5299
Ssc.16292.1.S1_at	A	A	A	17.8084	19.0297	13.1879	A	A	A	22.5995	22.6832	15.3468
Ssc.16294.1.A1_at	A	A	A	37.3772	39.0089	35.3333	A	A	A	39.2988	43.4617	45.0677
Ssc.16294.1.S1_at	A	A	A	17.8558	17.8779	12.1721	A	A	A	20.8802	14.3826	16.5466
Ssc.17810.1.A1_at	A	M	A	32.7943	23.6687	24.8398	A	A	A	23.2839	24.8714	23.4938
Ssc.17810.1.S1_at	A	A	A	10.4576	13.8123	9.81154	A	A	A	8.75611	14.2332	4.66115
Ssc.428.23.A1_at	A	A	A	56.8096	51.6549	44.4851	A	A	A	47.4026	50.7599	59.33
Ssc.428.23.S1_a_at	A	A	A	54.7301	44.6372	41.8722	A	A	A	57.1028	57.2654	41.2304
Ssc.16078.1.A1_at	A	A	A	51.7572	37.3023	38.8091	A	A	A	40.8333	51.028	46.5353
Ssc.16078.1.S1_at	A	A	A	148.95	105.131	152.789	A	A	A	139.739	141.684	177.239
Ssc.16272.1.A1_at	A	A	A	24.6582	25.4382	19.1032	A	P	A	30.3612	34.6144	32.1017
Ssc.16272.1.S1_at	A	A	A	76.8698	75.3309	81.3431	A	A	A	60.7299	52.8382	68.9511
Ssc.16290.1.A1_at	A	A	A	30.6805	24.529	32.9085	A	A	A	27.8793	41.0983	36.6187
Ssc.16290.1.S1_at	A	M	A	20.2193	18.487	16.418	A	A	A	20.4874	13.8738	14.9784
Ssc.16269.1.A1_at	A	A	A	17.1066	16.4416	16.321	A	A	A	16.9073	16.3642	14.0512
Ssc.16269.1.S1_at	A	A	A	18.6185	18.6633	16.8275	A	A	A	19.0657	23.2668	21.4128
Ssc.16271.1.A1_at	A	A	A	17.4921	15.4922	9.51143	A	A	A	18.3493	12.545	14.8945
Ssc.16271.1.S1_at	A	A	A	2.46028	13.1475	5.43506	A	A	A	27.8432	4.21924	4.2282
Ssc.16140.2.A1_at	A	P	A	56.7341	60.1902	49.711	A	A	A	59.6106	60.0676	62.4794
Ssc.16019.2.A1_a_at	A	A	A	18.7437	12.8701	18.018	A	A	A	17.779	13.704	17.5236
Ssc.16019.2.S1_a_at	A	A	A	20.1564	17.2422	11.6468	A	A	A	24.2935	24.1896	24.2623
Ssc.16281.1.A1_at	P	A	A	90.2261	71.5979	63.5992	A	A	A	70.5666	72.1283	71.0595
Ssc.16281.1.S1_at	A	A	A	8.3686	5.39148	8.56695	A	A	A	6.89044	9.41618	6.15131
Ssc.16306.1.A1_at	A	A	A	31.2999	35.1862	34.3039	A	A	A	33.1697	32.8111	44.1825
Ssc.16306.1.S1_at	A	A	A	50.9638	39.8128	37.5003	A	A	A	37.4046	45.7868	34.6365
Ssc.26317.1.A1_at	A	A	A	56.211	98.4729	79.2019	A	A	P	49.9694	95.6041	198.975
Ssc.26317.1.S1_at	P	P	P	341.742	465.819	356.218	P	P	P	328.593	519.832	1272.71
Ssc.15990.1.A1_at	P	P	P	126.114	108.708	102.939	P	P	P	126.105	134.518	115.082
Ssc.15990.1.S1_at	A	A	A	117.095	73.6986	74.6939	A	A	A	78.5446	115.35	68.7191
Ssc.16115.1.A1_at	A	A	A	51.5795	43.8181	38.6769	A	A	A	43.177	47.5737	41.6696
Ssc.16115.1.S1_at	A	A	A	48.2548	48.4725	40.0935	A	A	A	40.792	43.7431	43.4773
Ssc.15942.5.A1_at	A	A	A	1.88176	1.36805	4.64503	A	A	A	3.39536	2.64871	4.39521
Ssc.15942.5.A1_x_at	A	A	A	5.52564	11.167	5.98934	A	A	A	15.3088	7.506	6.2661
Ssc.15942.5.S1_at	A	A	A	9.87088	8.4625	8.53797	A	A	A	8.68084	14.0752	8.27911
Ssc.15942.5.S1_x_at	A	A	A	8.27307	3.83158	8.78529	A	A	A	5.58845	7.44473	9.52764
Ssc.16139.1.A1_at	A	A	A	123.245	103.128	111.849	A	A	A	96.17	170.745	107.853
Ssc.16139.1.S1_at	A	A	A	75.7078	61.3365	67.2058	A	A	A	54.3636	111.044	77.0994
Ssc.16135.1.A1_at	P	P	P	17.6077	10.0625	19.8974	P	P	P	22.5394	18.1202	11.7227
Ssc.16135.1.S1_at	A	A	A	141.96	81.7563	61.3163	A	M	A	59.3949	83.263	61.767
Ssc.16279.1.A1_at	A	A	A	91.2442	96.947	110.228	A	A	A	65.1593	92.7914	82.3572
Ssc.16279.1.S1_at	A	A	A	24.0992	23.3514	26.2234	A	A	A	21.6473	34.8881	22.1724
Ssc.23791.1.A1_at	P	P	P	73.5896	51.5258	62.5163	P	P	P	54.2744	62.7986	55.2003
Ssc.23791.1.S1_at	A	A	A	15.0946	16.847	17.3095	A	A	A	15.5224	13.4413	15.9396
Ssc.16305.1.A1_at	A	A	A	79.5471	62.7326	58.2418	A	A	A	58.7643	89.3057	72.0178
Ssc.16305.1.S1_at	A	A	A	43.3543	31.2731	28.7894	A	A	A	35.058	39.0113	36.417
Ssc.15847.1.A1_at	A	A	A	46.2705	50.5256	36.5936	P	P	A	38.1023	43.9192	45.8298
[truncated: 21,931 more rows]
[truncated: 1 more columns]
