# Supplementary material for: Microarray profiling for differential gene expression in PMSG-hCG stimulated preovulatory ovarian follicles of Chinese Taihu and Large White sows
Source: BMC Genomics. 2011 Feb 16;12:111. doi: 10.1186/1471-2164-12-111 (PMC3047302; doi:10.1186/1471-2164-12-111)
Supplement: Additional file 2 — 1476 transcripts that are differentially expressed in porcine ovary between Large White sows and Chinese Taihu sows (p ≤ 0.05). Totally 105 (row 5-109) transcripts have been annotated based on BLASTX searches. "FC", Fold change, gene expression level (normalized signal intensity) of Chinese Taihu sows compared to Large White sows, ">1" represents up regulation, "<1" represents down regulation. "p-value", significance level of differential expression for a particular gene by comparing their log 2 (normalized signal). "Gene name", top informative BLASTX hit. [file 1471-2164-12-111-S2.XLS]

## Sheet: table s2
Additional file 2. 1476 transcripts that are differentially expressed in porcine ovary between Large White sows and Chinese Taihu sows (p ≤0.05). A total of 105 (row 5-109) transcripts have been annotated based on BLASTX searches.
"FC", Fold change, gene expression level (normalized signal intensity) of Chinese Taihu sows compared to Large White sows. ">1" represents up regulation, "<1" represents down regulation."p-value", significance level of differential
expression for a particular gene by comparing their log 2 (normalized signal). "Gene name", top informative BLASTX hit.
Probe Set ID	Normalized signal- Large White 1	Normalized signal- Large White 2	Normalized signal- Large White 3	Normalized signal- Chinese Taihu 1	Normalized signal- Chinese Taihu 2	Normalized signal- Chinese Taihu 3	Fold Change	log 2 (Normalized signal- Large White 1)	log 2 (Normalized signal- Large White 2)	log 2 (Normalized signal- Large White 3)	log 2 (Normalized signal- Chinese Taihu 1)	log 2 (Normalized signal- Chinese Taihu 2)	log 2 (Normalized signal- Chinese Taihu 3)	T-test_P value	Gene Title	RefSeq Transcript ID
Ssc.17249.1.S1_at	890.149	1173.8	1126.05	559.978	853.328	802.769	0.694695	9.7979	10.197	10.1371	9.12923	9.73696	9.64884	0.00719539	odd-skipped related 1 (Drosophila)	NM_214342
Ssc.12963.1.S2_at	3745.28	6204.42	4384.77	2825.14	3923.17	3782.67	0.734661	11.8709	12.5991	12.0983	11.4641	11.9378	11.8852	0.0406274	tropomyosin 4	NM_214335
Ssc.7158.2.A1_a_at	3590.99	4000.01	3377.45	3028.2	2811.3	2484.4	0.758895	11.8102	11.9658	11.7217	11.5642	11.457	11.2787	0.018486	calpain, small subunit 1	NM_214318
Ssc.16364.1.S1_at	140.322	134.56	92.962	201.411	167.873	110.783	1.30508	7.1326	7.07211	6.53857	7.654	7.39123	6.79159	0.0228566	nitric oxide synthase 3 (endothelial cell)	NM_214295
Ssc.16353.1.S1_at	177.273	144.034	159.751	206.173	163.688	173.389	1.12928	7.46983	7.17027	7.31968	7.68771	7.3548	7.43787	0.0136722	ATPase, H+/K+ exchanging, alpha polypeptide	NM_214291
Ssc.16351.1.S1_at	170.173	141.897	153.839	190.055	195.505	187.755	1.23053	7.41086	7.1487	7.26528	7.57027	7.61106	7.55271	0.0373272	signal transducer and activator of transcription 5a	NM_214290
Ssc.16324.1.S1_at	637.548	2302.99	1680.01	313.801	769.823	898.403	0.428959	9.31639	11.1693	10.7143	8.29371	9.58838	9.81122	0.0152425	syndecan 4	NM_214284
Ssc.16231.3.S1_a_at	302.059	562.113	525.477	168.815	318.777	429.853	0.660199	8.23869	9.13472	9.03748	7.3993	8.3164	8.7477	0.034438	insulin-like growth factor	NM_214256
Ssc.802.1.A1_at	1414.97	1468.2	1387.28	1152.52	1169.87	1119.11	0.805887	10.4666	10.5198	10.438	10.1706	10.1921	10.1281	0.000434493	platelet-activating factor acetylhydrolase, isoform Ib, alpha subunit 45kDa	NM_214250
Ssc.16058.1.S1_at	288.478	398.324	376.506	270.875	311.804	307.627	0.837298	8.17232	8.6378	8.55653	8.08148	8.2845	8.26504	0.0452227	insulin-like growth factor 1 receptor	NM_214172
Ssc.369.1.S1_at	871.22	1085.43	822.992	560.008	607.697	702.274	0.672741	9.76689	10.0841	9.68473	9.1293	9.24721	9.45589	0.0433156	ubiquitous PKC-potentiated PP1 inhibitor	NM_214115
Ssc.324.3.S1_a_at	49.427	85.0521	118.014	77.966	127.857	138.226	1.36261	5.62723	6.41027	6.88281	6.28477	6.99839	7.11089	0.0331039	Janus kinase 2	NM_214113
Ssc.308.1.S2_at	3842.64	4725.29	4343.81	2873.7	3769.44	3730.61	0.803435	11.9079	12.2062	12.0847	11.4887	11.8801	11.8652	0.0153443	heat shock protein 90kDa beta (Grp94), member 1	NM_214103
Ssc.102.1.S1_at	766.613	721.788	675.199	541.052	641.186	530.57	0.791647	9.58235	9.49543	9.39917	9.07962	9.3246	9.0514	0.0354885	protein phosphatase 2 (formerly 2A), regulatory subunit A , alpha isoform	NM_214024
Ssc.4263.1.A1_at	1452.91	1462.15	1066.91	829.029	1202.67	750.655	0.698738	10.5047	10.5139	10.0592	9.69528	10.232	9.55201	0.0366718	aconitase 2, mitochondrial	NM_213954
Ssc.3931.1.S1_at	458.091	650.792	679.633	188.565	495.081	377.196	0.593141	8.83949	9.34605	9.40861	7.55892	8.95152	8.55917	0.0406488	four and a half LIM domains 3	NM_213946
Ssc.11162.1.S1_at	615.652	1760.28	1518.06	1759.2	2568.98	2998.76	1.8816	9.26597	10.7816	10.568	10.7807	11.327	11.5502	0.0343101	complement component 4 binding protein, alpha	NM_213942
Ssc.14521.1.S1_at	2103.71	2452.22	1712.77	1506.51	1773.72	1186.95	0.712617	11.0387	11.2599	10.7421	10.557	10.7926	10.213	0.00071524	aldehyde reductase	NM_213890
Ssc.14518.1.S1_at	162.409	284.987	237.988	279.922	382.459	346.086	1.47139	7.34349	8.15475	7.89475	8.12888	8.57916	8.43499	0.0158511	membrane cofactor protein	NM_213888
Ssc.4875.1.S1_at	1039.89	1416.47	757.439	27.0447	159.545	75.5957	0.0815811	10.0222	10.4681	9.56499	4.75727	7.31782	6.24023	0.0143521	galanin-like peptide	NM_213825
Ssc.15917.1.S1_at	646.815	697.234	626.477	377.921	255.107	295.306	0.47111	9.33721	9.4455	9.29112	8.56194	7.99496	8.20607	0.0149377	p53 protein	NM_213824
Ssc.5667.1.S1_at	423.001	413.654	241.324	247.352	271.57	208.349	0.674662	8.72452	8.69228	7.91483	7.95042	8.08518	7.70286	0.0429915	histidine triad protein member 5	NM_213790
Ssc.5551.1.S1_at	1965.41	2187.29	1826.9	1706.89	1619.09	1557.3	0.816657	10.9406	11.0949	10.8352	10.7372	10.661	10.6048	0.0289241	HCBP6-like protein	NM_213743
Ssc.16708.1.A1_at	1103.67	1887.25	2409.62	1005.76	1624.02	2258.99	0.905237	10.1081	10.8821	11.2346	9.97407	10.6654	11.1415	0.027697	Paraoxonase 2	NM_001123223
Ssc.17599.1.S1_at	1404.57	1155.33	1145.59	672.811	814.547	697.992	0.58976	10.4559	10.1741	10.1619	9.39406	9.66985	9.44707	0.0214032	VAMP (vesicle-associated membrane protein)-associated protein B and C	NM_001123213
Ssc.4967.1.S1_at	2394.08	2378.56	2165.44	1749.37	1997.2	1789.83	0.797973	11.2253	11.2159	11.0804	10.7726	10.9638	10.8056	0.0178438	ribosomal protein L7-like 1	NM_001123192
Ssc.1350.1.S1_at	762.247	729.015	618.525	677.444	611.705	569.352	0.880895	9.57411	9.5098	9.27269	9.40396	9.25669	9.15318	0.0216682	Protein phosphatase 1	NM_001123166
Ssc.30808.1.S1_at	990.217	1022.4	966.662	884.665	823.961	685.97	0.80375	9.9516	9.99774	9.91687	9.78899	9.68643	9.422	0.0391412	prefoldin subunit 4	NM_001123160
Ssc.29616.1.S1_at	328.232	333.544	273.225	269.41	232.946	205.295	0.756845	8.35857	8.38173	8.09395	8.07366	7.86385	7.68155	0.0132758	aminopeptidase-like 1	NM_001123148
Ssc.27221.1.S1_at	1622.58	1662.03	1710.5	942.177	882.04	1156.71	0.596769	10.6641	10.6987	10.7402	9.87985	9.7847	10.1758	0.00890848	LSM2 homolog, U6 small nuclear RNA associated (S. cerevisiae)	NM_001123136
Ssc.390.1.A1_at	98.4056	112.267	142.309	134.643	146.262	211.517	1.39504	6.62067	6.81079	7.15288	7.073	7.19241	7.72463	0.00686615	hypoxia-inducible factor 1, alpha subunit (basic helix-loop-helix transcription factor)	NM_001123124
Ssc.390.2.A1_at	91.4583	113.775	117.922	128.944	148.351	203.248	1.48703	6.51504	6.83004	6.88169	7.0106	7.21287	7.6671	0.0218507	hypoxia-inducible factor 1, alpha subunit (basic helix-loop-helix transcription factor)	NM_001123124
Ssc.18585.2.S1_at	1054.59	1129.87	1166.92	1177.51	1431.61	1545.17	1.23958	10.0425	10.1419	10.1885	10.2015	10.4834	10.5935	0.0273965	glucuronidase, beta	NM_001123121
Ssc.15273.1.S1_at	455.899	363.675	347.35	419.879	318.171	291.185	0.882007	8.83257	8.50651	8.44025	8.71383	8.31366	8.18579	0.0203095	DEAD/H (Asp-Glu-Ala-Asp/His) box polypeptide 16	NM_001123106
Ssc.15709.1.S1_at	1774.2	1578.39	1455.77	1294.48	1449.73	1118.19	0.803268	10.793	10.6242	10.5076	10.3382	10.5016	10.1269	0.043308	cell division cycle 37 homolog (S. cerevisiae)	NM_001123096
Ssc.17083.2.S1_at	1186.2	1089.04	820.881	866.457	663.215	606.719	0.690022	10.2121	10.0888	9.68103	9.75898	9.37333	9.24488	0.0137014	Chromosome 6 open reading frame 153 ortholog	NM_001123090
Ssc.11072.2.A1_at	216.725	282.79	280.959	187.515	180.727	195.352	0.722118	7.75972	8.14359	8.13422	7.55086	7.49767	7.60993	0.0358688	Activating transcription factor 4 (tax-responsive enhancer element B67)	NM_001123078
Ssc.2441.1.S1_at	276.775	238.788	331.274	379.311	348.169	369.553	1.29545	8.11257	7.89959	8.37188	8.56724	8.44364	8.52964	0.0403871	solute carrier family 3 (cystine, dibasic and neutral amino acid transporters, activator of cystine, dibasic and neutral amino acid transport), member 1	NM_001123042
Ssc.15302.1.S1_at	98.4727	102.595	108.667	125.695	117.188	135.644	1.2221	6.62165	6.68082	6.76377	6.97378	6.87268	7.08368	0.0138466	prothrombin	NM_001122985
Ssc.16345.1.S1_at	716.448	707.615	826.553	426.747	599.827	611.401	0.72779	9.48472	9.46682	9.69096	8.73724	9.2284	9.25598	0.0427761	milk fat globule-EGF factor 8 protein	NM_001122984
Ssc.13780.7.S1_at	1461.96	1718.43	1523.72	1005.63	1207.01	1245.12	0.735051	10.5137	10.7469	10.5734	9.97388	10.2372	10.2821	0.0146715	MHC class I antigen 8	NM_001113703
Ssc.23510.1.A1_s_at	1985.29	2173.53	1957.72	1398.31	1754.43	1581.13	0.773946	10.9551	11.0858	10.935	10.4495	10.7768	10.6267	0.0147184	MHC class I antigen 8	NM_001113703
Ssc.1428.1.A1_at	410.922	362.664	387.319	794.883	460.378	514.819	1.52474	8.68272	8.50249	8.59738	9.6346	8.84668	9.00792	0.0489675	chromosome 20 open reading frame 108 ortholog	NM_001113701
Ssc.19192.2.A1_at	574.904	590.372	513.254	231.116	127.466	140.766	0.297491	9.16718	9.20548	9.00353	7.85247	6.99397	7.13716	0.0102318	chromosome 20 open reading frame 108 ortholog	NM_001113701
Ssc.12022.1.S1_at	1235.7	1092.63	1141.12	1566.02	1463.12	1503.96	1.30658	10.2711	10.0936	10.1562	10.6129	10.5148	10.5546	0.00185036	TH1-like (Drosophila)	NM_001113698
Ssc.24630.1.A1_at	350.827	469.038	377.848	263.469	304.298	293.593	0.719171	8.45462	8.87356	8.56166	8.04149	8.24934	8.19767	0.0139917	slowmo homolog 2 (Drosophila)	NM_001113697
Ssc.210.7.S1_x_at	203.709	436.019	553.54	1592.28	1375.17	1084.21	3.39543	7.67037	8.76825	9.11254	10.6369	10.4254	10.0824	0.0430515	SLA-DR1 beta chain	NM_001113695
Ssc.3842.1.A1_at	8856.12	9048.25	10043.1	11223.8	9982.27	11264.3	1.16184	13.1125	13.1434	13.2939	13.4543	13.2852	13.4595	0.0377706	ribosomal protein L7	NM_001113217
Ssc.25274.1.A1_at	261.405	368.479	205.419	213.91	259.773	185.825	0.789543	8.03014	8.52544	7.68243	7.74086	8.02111	7.5378	0.0479303	Inhibitor of kappa light polypeptide gene enhancer in B-cells, kinase gamma	NM_001113053
Ssc.2391.1.S1_at	743.12	955.04	901.252	600.347	586.336	613.391	0.692493	9.53745	9.89942	9.81579	9.22965	9.19558	9.26066	0.0227962	Kelch domain containing 3	NM_001105314
Ssc.16328.1.A1_at	91.6079	89.7598	92.9508	108.611	100.3	108.746	1.15799	6.5174	6.488	6.5384	6.76303	6.64818	6.76482	0.00737513	collagen, type V, alpha 2	NM_001105289
Ssc.3859.2.S1_a_at	728.006	641.893	697.313	563.94	481.044	531.649	0.762686	9.50781	9.32619	9.44566	9.1394	8.91003	9.05433	0.000617669	euchromatic histone-lysine N-methyltransferase 2	NM_001101823
Ssc.22778.1.S1_at	399.972	260.463	271.018	474.163	305.43	380.216	1.24516	8.64376	8.02493	8.08224	8.88924	8.2547	8.57068	0.0308565	Molybdenum cofactor synthesis 3	NM_001101819
Ssc.869.1.S1_at	4607.69	4217.05	3782.23	4259.99	4088.81	3658.68	0.952448	12.1698	12.042	11.885	12.0566	11.9975	11.8371	0.045907	eukaryotic translation initiation factor 4A, isoform 3	NM_001100193
Ssc.9754.1.A1_at	511.168	569.827	458.449	613.585	622.725	566.441	1.17104	8.99765	9.15438	8.84062	9.26112	9.28245	9.14578	0.0245551	Ankyrin repeat and SOCS box-containing 6	NM_001099937
Ssc.18524.1.S1_at	2221.13	2286.63	1936.65	1831.65	2000.98	1515.16	0.829834	11.1171	11.159	10.9193	10.8389	10.9665	10.5653	0.0138153	patatin-like phospholipase domain containing 2	NM_001098605
Ssc.11869.1.A1_at	267.049	318.589	268.398	240.77	264.222	237.178	0.869015	8.06096	8.31555	8.06823	7.91151	8.04561	7.88983	0.0158223	Hermansky-Pudlak syndrome 6	NM_001098590
Ssc.13553.1.A1_at	293.992	427.527	338.617	86.8963	220.421	181.697	0.461275	8.19963	8.73987	8.40351	6.44122	7.78412	7.50539	0.0246381	Guanine nucleotide binding protein (G protein), alpha 14	NM_001097518
Ssc.13553.2.S1_at	367.647	612.199	549.53	168.107	369.478	428.067	0.631403	8.52218	9.25786	9.10205	7.39324	8.52934	8.74169	0.0397613	Guanine nucleotide binding protein (G protein), alpha 14	NM_001097518
Ssc.4519.1.A1_at	7268.07	6833.1	7564.58	9697.93	7990.23	9660.98	1.26232	12.8274	12.7383	12.885	13.2435	12.964	13.238	0.0136761	ribosomal protein L14	NM_001097478
Ssc.1070.1.S1_at	6080.72	4502.36	5250.97	4592.89	3761.98	4492.97	0.811406	12.57	12.1365	12.3584	12.1652	11.8773	12.1335	0.0164735	small nuclear ribonucleoprotein polypeptide E /// NADH dehydrogenase (ubiquinone) 1 beta subcomplex, 2, 8kDa	NM_001097465 /// NM_001097502
Ssc.1704.1.S1_at	326.831	332.672	290.556	258.458	215.218	215.457	0.725358	8.3524	8.37796	8.18267	8.01379	7.74965	7.75126	0.015986	DNA (cytosine-5-)-methyltransferase 3 alpha	NM_001097437
Ssc.13780.10.A1_at	89.1261	89.8148	136.649	138.028	148.558	154.8	1.39861	6.47778	6.48888	7.09433	7.10882	7.21488	7.27426	0.0466135	MHC class I antigen 1	NM_001097431
Ssc.19462.1.S1_at	306.247	499.166	632.15	263.191	390.113	503.398	0.804627	8.25855	8.96338	9.30412	8.03997	8.60775	8.97556	0.00942259	myocyte enhancer factor 2A	NM_001097421 /// NM_001099698
Ssc.1271.1.S1_at	880.73	3849.59	1981.59	426.225	1143.03	1248.63	0.419834	9.78256	11.9105	10.9524	8.73547	10.1586	10.2861	0.0340657	PNAS-4 protein	NM_001097419
Ssc.1271.3.S1_at	260.175	1270.76	691.992	107.428	349.673	372.563	0.37323	8.02334	10.3115	9.43461	6.74723	8.44986	8.54134	0.0206084	PNAS-4 protein	NM_001097419
Ssc.13961.1.A1_at	16656.4	15977.1	16938.2	17741.8	16691.5	18532.7	1.06847	14.0238	13.9637	14.048	14.1149	14.0268	14.1778	0.0196369	eukaryotic translation elongation factor 1 alpha 1	NM_001097418
Ssc.13961.2.A1_at	2143.97	2232.38	2320.93	2540.79	2837.18	3329.11	1.30009	11.0661	11.1244	11.1805	11.3111	11.4702	11.7009	0.0220387	Eukaryotic translation elongation factor 1 alpha 1	NM_001097418
Ssc.20755.1.S1_at	1469.26	1812.02	1430.32	954.196	955.414	1160.43	0.651592	10.5209	10.8234	10.4821	9.89814	9.89998	10.1804	0.0377248	N-acetylglucosaminyltransferase I	NM_001078668
Ssc.7281.1.A1_at	1684.34	1356.28	1705.98	1327.79	1210.13	1303.03	0.8092	10.718	10.4054	10.7364	10.3748	10.2409	10.3477	0.0243252	Splicing factor, arginine/serine-rich 10 (transformer 2 homolog, Drosophila)	NM_001077221
Ssc.23477.1.S1_at	598.712	634.783	546.26	566.296	536.396	450.557	0.872732	9.22572	9.31012	9.09344	9.14541	9.06715	8.81557	0.0406078	septin and tuftelin-interacting protein	NM_001077214
Ssc.2257.1.S1_at	7946.78	7699.65	6037.86	5988.75	6875.16	5232.09	0.834521	12.9562	12.9106	12.5598	12.548	12.7472	12.3532	0.0375549	non-metastatic cells 2, protein (NM23B) expressed in	NM_001044610
Ssc.5099.1.S1_at	567.965	454.639	452.582	805.653	859.513	544.392	1.49782	9.14966	8.82858	8.82204	9.65401	9.74738	9.0885	0.0489905	Enoyl Coenzyme A hydratase 1, peroxisomal	NM_001044607
Ssc.3029.1.A1_at	1265.68	1726.2	2048.79	1127.32	1544.49	1948.15	0.916537	10.3057	10.7534	11.0006	10.1387	10.5929	10.9279	0.0241344	zeta-crystallin	NM_001044584
Ssc.3409.1.A1_at	1703.47	1823.36	1577.56	2532.42	2465.06	1860.33	1.34351	10.7343	10.8324	10.6235	11.3063	11.2674	10.8613	0.0252605	Signal transducer and activator of transcription 3	NM_001044580
Ssc.2165.2.S1_a_at	93.0892	76.7308	77.3473	79.7657	64.26	68.3743	0.859337	6.54054	6.26173	6.27328	6.3177	6.00585	6.09538	0.00524728	stratifin	NM_001044564
Ssc.10575.1.A1_at	383.656	397.096	880.483	559.408	484.844	1037.54	1.25316	8.58367	8.63334	9.78215	9.12776	8.92138	10.019	0.0321831	Transmembrane protein 59	NM_001044558
Ssc.1062.1.S1_at	2458.96	2452.68	2793.44	2876.08	2867.53	2947.38	1.12796	11.2638	11.2601	11.4478	11.4899	11.4856	11.5252	0.035236	Ribosomal protein L6	NM_001044542
Ssc.4235.1.S1_at	2425.59	2245.29	1969.17	1520.98	1681.04	1312.02	0.67982	11.2441	11.1327	10.9434	10.5708	10.7151	10.3576	0.0087803	proteasome (prosome, macropain) 26S subunit, non-ATPase, 4	NM_001044535
Ssc.4845.1.S1_at	629.178	790.677	857.479	1092.72	935.51	1151.34	1.39618	9.29732	9.62694	9.74396	10.0937	9.86961	10.1691	0.0478462	beclin 1	NM_001044530
Ssc.16096.2.S1_a_at	1541.21	1303.42	2234.93	375.89	341.036	580.082	0.255339	10.5898	10.3481	11.126	8.55417	8.41378	9.18011	0.000131898	v-kit Hardy-Zuckerman 4 feline sarcoma viral oncogene homolog	NM_001044525
Ssc.66.1.S1_at	42.5785	57.1766	94.8996	142.786	140.415	159.405	2.2738	5.41205	5.83735	6.56833	7.15771	7.13355	7.31655	0.0241817	bone morphogenetic protein receptor, type IB	NM_001039745
Ssc.66.1.S2_at	178.484	210.429	310.094	607.894	578.191	519.675	2.44026	7.47965	7.71719	8.27656	9.24768	9.1754	9.02147	0.0242901	bone morphogenetic protein receptor, type IB	NM_001039745
Ssc.7576.1.S1_at	1234.85	1214.15	1331.46	1049.59	885.178	1155.7	0.817485	10.2701	10.2457	10.3788	10.0356	9.78982	10.1746	0.0320173	Splicing factor, arginine/serine-rich 1 (splicing factor 2, alternate splicing factor)	NM_001038007
Ssc.7576.2.A1_at	1580.5	1373.43	1600.3	1311.91	1183.78	1525.99	0.883065	10.6262	10.4236	10.6441	10.3575	10.2092	10.5755	0.0456611	splicing factor, arginine/serine-rich 1 (splicing factor 2, alternate splicing factor)	NM_001038007
Ssc.5018.1.S1_at	1780.33	2485.65	1524.01	1039.59	1854.89	1077.36	0.685984	10.7979	11.2794	10.5737	10.0218	10.8571	10.0733	0.0170484	FKBP1A-like	NM_001038000
Ssc.11694.1.S1_at	1592.78	2177.69	1342.2	1325.51	1654.63	966.627	0.771958	10.6373	11.0886	10.3904	10.3723	10.6923	9.91682	0.0124671	inhibitor of DNA binding 2	NM_001037965
Ssc.11618.2.S1_at	636.259	783.422	1038	398.486	253.591	409.344	0.431879	9.31347	9.61365	10.0196	8.63839	7.98636	8.67717	0.0249678	integral membrane protein	NM_001031798
Ssc.20965.1.S1_at	5652.8	7388.65	6247.41	5471.2	7067.85	5800.25	0.950772	12.4647	12.8511	12.609	12.4176	12.7871	12.5019	0.0276801	PRA1 family protein 2	NM_001031795
Ssc.22083.1.S1_at	647.515	568.694	793.66	884.363	677.042	918.733	1.23398	9.33877	9.15151	9.63238	9.78849	9.4031	9.8435	0.0270161	Pre-B-cell colony enhancing factor 1	NM_001031793
Ssc.19150.1.S1_at	551.84	497.913	407.703	414.409	415.421	336.756	0.800426	9.10811	8.95975	8.67137	8.69491	8.69843	8.39556	0.0112745	BH3 interacting domain death agonist	NM_001030535
Ssc.29047.1.S1_at	421.6	512.922	426.072	248.255	276.903	309.54	0.613481	8.71973	9.0026	8.73495	7.95568	8.11324	8.27398	0.0155231	hypoxia-inducible protein	NM_001005728
Ssc.11719.1.A1_at	1411.09	1213.17	1435.74	1026.1	999.902	1035.58	0.754084	10.4626	10.2446	10.4876	10.003	9.96564	10.0162	0.0115143	HLA-B associated transcript 1	NM_001005157
Ssc.2115.1.S1_at	4822.72	7296.62	4889.39	4462.5	5431.14	3736.46	0.801359	12.2356	12.833	12.2554	12.1236	12.407	11.8675	0.0446075	S100C protein	NM_001004045
SscAffx.22.1.S1_s_at	5252.28	6256.11	4138.27	3261.56	4337.21	3061.96	0.681342	12.3587	12.6111	12.0148	11.6713	12.0826	11.5802	0.00875665	COFILIN protein	NM_001004043
Ssc.15274.1.S1_a_at	948.347	838.113	797.289	571.533	561.147	556.428	0.653743	9.88927	9.711	9.63896	9.15869	9.13223	9.12005	0.00525873	copper chaperone for superoxide dismutase	NM_001001866
Ssc.75.2.S1_a_at	180.006	163.164	176.106	166.769	137.605	160.769	0.895753	7.4919	7.35018	7.4603	7.38171	7.10439	7.32885	0.0305334	cadherin 5	NM_001001649
Ssc.6485.2.S1_a_at	110.461	107.976	99.3121	115.859	114.787	105.937	1.05927	6.78739	6.75457	6.6339	6.85623	6.84282	6.72706	0.00391838	agouti signaling protein, nonagouti homolog (mouse)	NM_001001648 /// NM_001011646 /// NM_001011647 /// NM_001011648
Ssc.21108.1.S1_at	71.0947	80.8797	61.7204	45.0762	31.7323	35.2668	0.524464	6.15167	6.33771	5.94768	5.49429	4.98788	5.14024	0.0233773	complement component 5	NM_001001646
Ssc.26340.1.S1_at	687.063	747.568	631.638	429.955	362.392	457.446	0.604855	9.4243	9.54606	9.30295	8.74804	8.50141	8.83746	0.0249605	cofactor required for Sp1 transcriptional activation, subunit 8, 34kDa	NM_001001644
Ssc.8278.1.S1_at	876.12	419.888	606.932	1288.22	916.41	1118.9	1.74652	9.77498	8.71386	9.24539	10.3312	9.83985	10.1279	0.0176599	soluble epoxide hydrolase	NM_001001641
Ssc.26339.1.S1_a_at	95.4815	87.0187	85.3867	97.7369	88.4031	86.1316	1.01637	6.57715	6.44325	6.41594	6.61083	6.46603	6.42847	0.0319234	GnRH II receptor 7 transmembrane	NM_001001639
Ssc.3284.1.S1_at	2036.2	1899.06	2323.34	2721.71	2666.89	2672.72	1.28804	10.9917	10.8911	11.182	11.4103	11.3809	11.3841	0.0252624	ribosomal protein L32	NM_001001636
Ssc.22009.1.S1_at	612.32	987.692	698.054	488.921	569.854	548.716	0.699497	9.25814	9.94792	9.44719	8.93346	9.15445	9.09992	0.0426636	D230037D09Rik-like protein	NM_001001629
Ssc.27881.1.S1_at	113.712	192.575	979.843	56.7971	73.1774	615.275	0.579451	6.82924	7.58928	9.93641	5.82775	6.19333	9.26509	0.0197314	hyaluronan synthase 3	NM_001001268
RPTR-Ssc-AF298789-2_s_at	13650.2	13756	13397.9	14457.4	15125.3	15695.6	1.10965	13.7366	13.7478	13.7097	13.8195	13.8847	13.9381	0.036069	---	---
Ssc.10025.2.S1_at	197.072	189.209	206.821	305.574	215.13	278.294	1.34715	7.62258	7.56384	7.69224	8.25538	7.74906	8.12047	0.0424077	Transcribed locus, strongly similar to NP_776692.1 CCAAT/enhancer binding protein delta [Bos taurus]	---
Ssc.10026.1.A1_at	416.572	425.229	642.507	646.501	619.273	825.975	1.40924	8.70242	8.7321	9.32757	9.33651	9.27443	9.68995	0.0116791	Transcribed locus	---
Ssc.10076.1.S1_at	192.053	210.576	231.754	289.894	241.273	341.546	1.37569	7.58536	7.7182	7.85645	8.17938	7.91452	8.41594	0.0357301	Transcribed locus	---
Ssc.10107.1.S1_at	761.206	936.121	791.897	1173.71	1131.03	1075.43	1.35792	9.57214	9.87055	9.62917	10.1969	10.1434	10.0707	0.0240494	Transcribed locus	---
Ssc.10180.1.S1_at	947.125	959.118	654.225	626.537	805.749	473.648	0.744369	9.88741	9.90556	9.35364	9.29126	9.65419	8.88767	0.0244375	Transcribed locus, strongly similar to NP_001006512.1 NEDD8-conjugating enzyme [Gallus gallus]	---
Ssc.1019.2.S1_at	400.578	394.179	381.815	349.907	354.269	330.754	0.879615	8.64594	8.62271	8.57673	8.45083	8.4687	8.36961	0.00371899	Transcribed locus, strongly similar to NP_055643.1 epidermal Langerhans cell protein LCP1 [Homo sapiens]	---
Ssc.10191.1.A1_at	184.181	358.917	147.507	83.6122	84.5336	87.9412	0.370815	7.52498	8.48751	7.20464	6.38564	6.40145	6.45847	0.0397984	Transcribed locus, strongly similar to XP_422581.1 PREDICTED: hypothetical protein [Gallus gallus]	---
Ssc.10274.1.A1_at	66.2875	99.604	123.385	42.8053	58.8937	57.7997	0.551371	6.05066	6.63813	6.94702	5.41972	5.88004	5.85299	0.0133707	Transcribed locus	---
Ssc.10318.1.A1_at	156.144	131.208	128.131	138.012	119.987	123.635	0.918531	7.28673	7.03571	7.00148	7.10865	6.90673	6.94994	0.0416393	Transcribed locus, strongly similar to NP_031375.3 PAX interacting protein 1 [Homo sapiens]	---
Ssc.10319.1.A1_at	47.7753	49.3712	83.2173	60.5885	61.2989	113.606	1.30566	5.57819	5.6256	6.37881	5.92097	5.93779	6.8279	0.00623445	Transcribed locus	---
Ssc.10376.1.A1_at	301.561	240.622	264.683	326.443	287.773	281.712	1.11038	8.23631	7.91062	8.04812	8.35069	8.16879	8.13808	0.0494776	Transcribed locus	---
Ssc.10388.1.S1_a_at	384.848	363.6	355.096	346.853	329.815	301.311	0.886217	8.58814	8.50621	8.47207	8.43818	8.36551	8.23511	0.0145354	Transcribed locus, strongly similar to XP_533920.2 PREDICTED: similar to Suppressor of SWI4 1 homolog (Ssf-1) (Peter Pan homolog) [Canis familiaris]	---
Ssc.10426.1.S1_at	884.635	774.823	603.522	559.925	566.307	532.856	0.733143	9.78894	9.59772	9.23726	9.12909	9.14544	9.0576	0.045179	Transcribed locus, strongly similar to XP_001513573.1 PREDICTED: similar to eukaryotic translation initiation factor [Ornithorhynchus anatinus]	---
Ssc.10437.1.A1_at	1558.49	1461.31	1494.52	3165.13	1755.96	2486.45	1.6409	10.6059	10.513	10.5455	11.628	10.778	11.2799	0.0462877	Transcribed locus, strongly similar to NP_055400.1 solute carrier family 40 (iron-regulated transporter), member 1 [Homo sapiens]	---
Ssc.10468.1.A1_at	94.5299	97.9739	104.294	114.527	117.082	129.564	1.2169	6.5627	6.61433	6.70451	6.83954	6.87138	7.01752	0.00167543	Transcribed locus, strongly similar to XP_580292.3 PREDICTED: similar to Glomulin, FKBP associated protein [Bos taurus]	---
Ssc.10503.1.A1_at	69.8537	58.6731	59.6084	72.5699	66.5212	66.8421	1.0946	6.12626	5.87463	5.89744	6.1813	6.05574	6.06269	0.0388545	Transcribed locus	---
Ssc.10511.1.A1_at	89.3167	110.807	146.02	163.376	190.514	225.734	1.67452	6.48086	6.79191	7.19002	7.35205	7.57375	7.81848	0.00428754	Transcribed locus, strongly similar to XP_223508.2 PREDICTED: similar to F-box/LRR-repeat protein 5 (F-box and leucine-rich repeat protein 5) [Rattus norvegicus]	---
Ssc.10527.1.A1_at	313.874	306.113	410.76	383.463	332.358	458.691	1.13948	8.29404	8.25792	8.68215	8.58294	8.37659	8.84138	0.0332723	Transcribed locus	---
Ssc.10542.1.S1_at	834.525	836.304	783.066	731.796	653.003	686.851	0.844229	9.70481	9.70788	9.61299	9.5153	9.35095	9.42385	0.0240992	Transcribed locus, strongly similar to NP_057130.1 exosomal core protein CSL4 [Homo sapiens]	---
Ssc.10575.2.A1_at	192.363	225.928	194.733	230.198	275.825	236.605	1.21142	7.58769	7.81972	7.60535	7.84673	8.10761	7.88634	0.000495703	Transcribed locus	---
Ssc.10578.1.A1_at	96.0432	68.4576	90.0935	139.043	133.099	129.366	1.57705	6.58561	6.09714	6.49335	7.11939	7.05636	7.01531	0.0214612	Transcribed locus	---
Ssc.10618.2.A1_at	1035.79	1177.95	1560.07	1254.01	1444.52	1875.76	1.21211	10.0165	10.2021	10.6074	10.2923	10.4964	10.8733	0.000446671	Transcribed locus	---
Ssc.10695.1.A1_at	310.227	326.316	402.714	464.878	624.774	476.306	1.50681	8.27718	8.35013	8.65361	8.86071	9.28719	8.89574	0.0497428	Transcribed locus, strongly similar to NP_941038.1 acyl-CoA synthetase short-chain family member 3 [Mus musculus]	---
Ssc.10699.1.A1_at	305.685	296.777	295.874	323.587	337.838	314.297	1.08614	8.2559	8.21324	8.20884	8.33801	8.40019	8.29598	0.0368271	Transcribed locus	---
Ssc.10701.1.A1_at	102.307	115.872	120.857	95.793	93.026	107.716	0.874642	6.67676	6.85639	6.91716	6.58185	6.53956	6.75109	0.0493015	Transcribed locus	---
Ssc.10708.1.A1_at	59.3009	54.8463	54.6043	33.7231	28.1642	32.3269	0.558301	5.88998	5.77732	5.77094	5.07567	4.81579	5.01466	0.00259862	Transcribed locus	---
Ssc.10716.1.A1_at	425.861	553.189	764.738	655.275	660.519	903.049	1.27243	8.73424	9.11163	9.57882	9.35596	9.36746	9.81866	0.0481042	Transcribed locus	---
Ssc.10718.1.A1_at	310.238	366.661	340.647	292.288	343.999	293.923	0.91417	8.27723	8.5183	8.41213	8.19125	8.42626	8.19929	0.0437701	Transcribed locus, moderately similar to NP_057314.2 cytochrome b5 reductase 4 [Homo sapiens]	---
Ssc.1073.1.A1_at	59.6706	226.249	119.256	28.6139	72.5448	85.8215	0.461479	5.89895	7.82177	6.89792	4.83864	6.1808	6.42327	0.0440005	Transcribed locus	---
Ssc.1077.1.A1_at	989.479	1297.23	1055.43	817.139	1138.26	850.32	0.839498	9.95053	10.3412	10.0436	9.67444	10.1526	9.73186	0.00970043	Transcribed locus	---
Ssc.10817.1.A1_at	228.378	416.113	78.5798	53.1955	162.637	39.8055	0.353545	7.83528	8.70083	6.29609	5.73323	7.34551	5.3149	0.0230906	wingless-type MMTV integration site family, member 10B	---
Ssc.10819.1.S1_at	814.603	805.907	1034.45	1239.12	983.07	1240.69	1.30431	9.66995	9.65447	10.0146	10.2751	9.94115	10.2769	0.0367292	Transcribed locus, strongly similar to NP_064587.1 nitrilase family, member 2 [Homo sapiens]	---
Ssc.10828.1.S1_at	296.096	334.269	279.38	210.819	284.885	240.624	0.809378	8.20992	8.38487	8.12608	7.71986	8.15424	7.91064	0.0363836	Transcribed locus	---
Ssc.10835.1.A1_at	889.962	911.732	570.267	392.391	353.829	383.224	0.476165	9.7976	9.83247	9.15549	8.61615	8.46691	8.58204	0.0245381	Transcribed locus, moderately similar to NP_112242.1 interferon stimulated exonuclease gene 20kDa-like 2 [Homo sapiens]	---
Ssc.10983.2.S1_at	731.363	1440.76	1066.25	161.31	280.435	261.315	0.217103	9.51444	10.4926	10.0583	7.33369	8.13152	8.02965	0.00095933	Transcribed locus, strongly similar to NP_001008660.1 phosphatidylinositol-binding clathrin assembly protein isoform 2 [Homo sapiens]	---
Ssc.11016.1.S1_at	1438.2	2974.28	2260.02	928.923	1148.03	1639.81	0.557027	10.49	11.5383	11.1421	9.85942	10.1649	10.6793	0.0494476	Transcribed locus, strongly similar to NP_001416.1 epithelial membrane protein 3 [Homo sapiens]	---
Ssc.11037.1.S1_at	985.97	876.135	781.805	754.207	598.996	670.341	0.76536	9.9454	9.77501	9.61067	9.55882	9.2264	9.38875	0.0274545	Transcribed locus, strongly similar to NP_776292.1 RCC1-like [Mus musculus]	---
Ssc.11092.1.S1_at	824.561	894.476	757.131	759.005	701.225	664.466	0.858058	9.68748	9.8049	9.5644	9.56797	9.45373	9.37605	0.0427057	Transcribed locus, strongly similar to NP_004073.2 dynactin 1 isoform 1 [Homo sapiens]	---
Ssc.11101.1.S1_a_at	588.704	557.904	465.754	517.091	415.925	397.011	0.824894	9.2014	9.12387	8.86342	9.01427	8.70018	8.63304	0.0305813	Transcribed locus, strongly similar to NP_663440.1 serine/threonine protein kinase 24 [Mus musculus]	---
Ssc.11105.1.S1_at	898.609	1004.82	1036.56	781.874	819.993	930.642	0.861401	9.81155	9.97272	10.0176	9.61079	9.67947	9.86208	0.0166568	Transcribed locus, moderately similar to NP_689821.3 hypothetical protein LOC163859 [Homo sapiens]	---
Ssc.1114.1.A1_at	837.311	1495.75	1851.68	966.401	1562.49	2133.17	1.11406	9.70962	10.5467	10.8546	9.91648	10.6096	11.0588	0.0398868	Transcribed locus, strongly similar to NP_001101.1 ADAM metallopeptidase domain 10 [Homo sapiens]	---
Ssc.11203.1.S1_at	7106.08	8128.44	7154.4	6564.92	7406.55	6291.59	0.905049	12.7948	12.9888	12.8046	12.6806	12.8546	12.6192	0.0103976	Transcribed locus, strongly similar to NP_001006561.1 signal sequence receptor, beta (translocon-associated protein beta) [Gallus gallus]	---
Ssc.11229.1.S1_at	898.639	875.628	764.945	824.707	672.593	605.99	0.828324	9.8116	9.77417	9.57921	9.68774	9.39359	9.24315	0.0357297	Transcribed locus, strongly similar to NP_001077082.1 hypothetical protein LOC124446 [Homo sapiens]	---
Ssc.11233.1.S1_at	1104.07	1175.1	936.179	1022.14	887.508	722.877	0.818737	10.1086	10.1986	9.87064	9.99738	9.79362	9.49761	0.0430052	Transcribed locus, strongly similar to NP_081036.2 hypothetical protein LOC68544 [Mus musculus]	---
Ssc.11269.1.A1_at	1785.7	1093.64	826.875	1299.77	850.672	667.81	0.760412	10.8023	10.0949	9.69153	10.344	9.73246	9.38329	0.0066545	Transcribed locus	---
Ssc.11308.1.A1_at	135.229	146.151	166.484	172.989	168.093	200.607	1.20949	7.07926	7.19132	7.37924	7.43454	7.39312	7.64823	0.0125245	Transcribed locus	---
Ssc.11314.1.A1_at	113.183	87.7588	52.6991	51.6493	52.5822	39.0298	0.564819	6.82251	6.45547	5.71971	5.69068	5.7165	5.2865	0.0314261	Transcribed locus	---
Ssc.1139.1.A1_at	156.888	115.286	145.982	571.659	222.704	340.855	2.71482	7.29359	6.84907	7.18965	9.15901	7.79898	8.41301	0.0191515	Transcribed locus	---
Ssc.11406.3.A1_at	127.021	127.14	160.244	115.705	102.731	115.543	0.805924	6.98892	6.99027	7.32413	6.85431	6.68273	6.85229	0.0443678	Transcribed locus, moderately similar to XP_593695.3 PREDICTED: hypothetical protein [Bos taurus]	---
Ssc.11444.1.S1_a_at	757.774	445.305	700.076	1795.14	691.435	1015.95	1.84038	9.56562	8.79865	9.45137	10.8099	9.43345	9.98861	0.0339225	Transcribed locus	---
Ssc.11469.1.A1_at	340.883	340.599	516.541	322.067	306.101	429.617	0.882942	8.41313	8.41193	9.01274	8.33122	8.25786	8.74691	0.0444372	Transcribed locus, moderately similar to NP_115683.3 hypothetical protein LOC84267 [Homo sapiens]	---
Ssc.11477.1.S1_at	604.205	411.129	282.774	862.528	802.841	480.585	1.65314	9.23889	8.68345	8.14351	9.75243	9.64897	8.90865	0.0146102	Transcribed locus, strongly similar to NP_444352.2 inner mitochondrial membrane peptidase 2-like [Mus musculus]	---
Ssc.11477.3.A1_at	326.662	282.332	306.49	520.205	353.664	366.327	1.35469	8.35165	8.14125	8.2597	9.02294	8.46624	8.51699	0.0413221	Transcribed locus, strongly similar to NP_444352.2 inner mitochondrial membrane peptidase 2-like [Mus musculus]	---
Ssc.1149.2.A1_at	1203.77	1595.54	1237.08	960.452	1225.08	1130.39	0.821507	10.2333	10.6398	10.2727	9.90757	10.2587	10.1426	0.0335379	Transcribed locus, strongly similar to NP_997864.1 actin related protein 2/3 complex, subunit 2 [Danio rerio]	---
Ssc.11530.1.S1_at	1126.25	1504.49	2306.08	864.227	936.228	1767.23	0.722669	10.1373	10.5551	11.1712	9.75527	9.87072	10.7873	0.0202815	Transcribed locus, strongly similar to NP_803174.2 cysteine and glycine-rich protein 2 [Rattus norvegicus]	---
Ssc.11550.1.A1_at	129.844	162.532	149.791	101.857	106.877	123.259	0.750832	7.02064	7.34458	7.22681	6.6704	6.73981	6.94555	0.0262706	Transcribed locus	---
Ssc.11571.1.S1_at	198.03	196.339	167.768	118.269	125.697	135.994	0.675921	7.62958	7.6172	7.39032	6.88593	6.97381	7.0874	0.0258731	Transcribed locus, moderately similar to NP_001020455.1 RNA pseudouridylate synthase domain containing 4 [Rattus norvegicus]	---
Ssc.11574.1.A1_at	1520.49	1740.17	2217.74	1761.06	1858.2	2543.58	1.12493	10.5703	10.765	11.1149	10.7822	10.8597	11.3126	0.0225288	Transcribed locus, strongly similar to NP_001007684.1 glycosyltransferase 8 domain containing 1 [Rattus norvegicus]	---
Ssc.11604.1.A1_s_at	303.415	266.924	293.748	330.033	274.174	314.819	1.06358	8.24515	8.06029	8.19844	8.36647	8.09895	8.29838	0.0364543	Transcribed locus, strongly similar to NP_036513.2 origin recognition complex, subunit 3 isoform 2 [Homo sapiens]	---
Ssc.11623.1.A1_at	553.063	801.449	1093.23	371.253	522.407	977.249	0.764341	9.1113	9.64647	10.0944	8.53626	9.02903	9.93258	0.0449435	Transcribed locus, moderately similar to XP_909795.2 PREDICTED: similar to laminin, alpha 2 [Mus musculus]	---
Ssc.11650.1.A1_at	113.674	97.2516	64.2657	157.649	127.126	116.229	1.45718	6.82876	6.60365	6.00598	7.30057	6.99012	6.86083	0.0290612	Transcribed locus	---
Ssc.11685.1.A1_at	83.0569	75.3168	68.1571	89.3586	92.9096	85.8432	1.18355	6.37603	6.2349	6.09079	6.48153	6.53776	6.42363	0.0370765	Transcribed locus, strongly similar to NP_444313.2 lysyl oxidase-like 4 [Mus musculus]	---
Ssc.11700.1.A1_at	789.677	800.492	1241.81	1080.22	1199.09	1569.27	1.35897	9.62512	9.64474	10.2782	10.0771	10.2277	10.6159	0.0115826	Transcribed locus	---
Ssc.11716.2.S1_at	1017.29	1076.27	829.744	688.662	722.953	630.648	0.698615	9.99052	10.0718	9.69652	9.42765	9.49776	9.30069	0.00624375	Transcribed locus, strongly similar to NP_001025200.1 COMM domain containing 7 [Rattus norvegicus]	---
Ssc.11753.1.S1_at	99.8897	70.0954	74.502	265.223	161.138	103.885	2.16881	6.64226	6.13125	6.21921	8.05106	7.33215	6.69884	0.0336453	Transcribed locus, moderately similar to XP_612241.3 PREDICTED: similar to KIAA0391 isoform 1 [Bos taurus]	---
Ssc.11758.1.A1_at	121.122	172.433	141.859	107.553	150.164	124.863	0.878658	6.92032	7.42989	7.14831	6.7489	7.2304	6.9642	0.000960267	Transcribed locus	---
Ssc.11770.1.S1_at	581.18	856.61	673.872	314	630.526	357.866	0.616762	9.18284	9.74249	9.39633	8.29462	9.30041	8.48328	0.0197073	Transcribed locus, strongly similar to NP_775148.1 PDZ and LIM domain 7 [Rattus norvegicus]	---
Ssc.11782.2.A1_at	123.925	156.016	206.96	101.534	115.344	161.525	0.777166	6.95332	7.28555	7.69321	6.66582	6.8498	7.33561	0.00691537	Transcribed locus, strongly similar to NP_033063.1 reticulocalbin 1 [Mus musculus]	---
Ssc.11790.3.A1_a_at	1146.17	1061.47	874.243	839.2	848.192	789.405	0.803664	10.1626	10.0518	9.77189	9.71287	9.72825	9.62462	0.0364417	Transcribed locus, strongly similar to NP_058927.1 phosphatidylinositol transfer protein [Rattus norvegicus]	---
Ssc.11793.1.A1_at	115.671	115.44	146.821	105.234	97.6692	137.115	0.899681	6.85388	6.851	7.19791	6.71746	6.60983	7.09924	0.0325605	Transcribed locus, strongly similar to NP_009066.1 zinc finger protein 79 [Homo sapiens]	---
Ssc.11798.1.A1_at	925.996	791.931	740.43	575.766	688.97	455.876	0.699903	9.85486	9.62923	9.53222	9.16934	9.4283	8.8325	0.042093	Transcribed locus, strongly similar to XP_001488343.1 PREDICTED: similar to G-protein beta subunit-like protein [Equus caballus]	---
Ssc.11798.3.S1_at	92.0082	79.6401	80.0562	101.813	92.6628	94.5348	1.14821	6.52369	6.31542	6.32294	6.66978	6.53392	6.56277	0.00962807	Transcribed locus, strongly similar to XP_001488343.1 PREDICTED: similar to G-protein beta subunit-like protein [Equus caballus]	---
Ssc.11801.1.A1_at	468.51	412.61	534.617	349.742	279.887	305.002	0.660173	8.87194	8.68863	9.06236	8.45015	8.1287	8.25267	0.0171437	Transcribed locus	---
Ssc.11805.1.A1_a_at	238.556	236.347	255.867	318.692	256.415	309.431	1.21042	7.89818	7.88476	7.99925	8.31602	8.00234	8.27347	0.0447836	Transcribed locus, moderately similar to NP_079089.1 RNA polymerase II associated protein 2 [Homo sapiens]	---
Ssc.11811.1.S1_at	1207.57	1246.66	1428.11	1327.37	1561.55	1821.68	1.21334	10.2379	10.2839	10.4799	10.3744	10.6088	10.8311	0.0285224	Transcribed locus, strongly similar to NP_001034679.2 ubiquitin specific protease 9, X-linked isoform 3 [Homo sapiens]	---
Ssc.11892.1.A1_at	152.29	112.342	101.213	119.997	92.5508	70.4517	0.77355	7.25068	6.81175	6.66125	6.90685	6.53217	6.13856	0.0171939	Transcribed locus, strongly similar to NP_004725.1 doublecortin and CaM kinase-like 1 [Homo sapiens]	---
Ssc.11893.1.S1_at	453.763	385.31	355.268	405.074	262.878	265.088	0.781217	8.8258	8.58988	8.47276	8.66204	8.03825	8.05033	0.0398662	Transcribed locus, strongly similar to NP_001068680.1 hypothetical protein LOC505636 [Bos taurus]	---
Ssc.11911.1.A1_at	68.994	67.7501	75.1688	59.1975	52.9719	46.6654	0.749529	6.1084	6.08215	6.23206	5.88746	5.72716	5.54428	0.0467779	Transcribed locus, strongly similar to NP_001077263.1 hypothetical protein LOC159090 [Bos taurus]	---
Ssc.11943.1.S1_at	397.516	320.883	302.573	277.3	292.652	206.329	0.760335	8.63487	8.3259	8.24114	8.1153	8.19304	7.6888	0.0482456	Transcribed locus, strongly similar to NP_000849.1 guanylate kinase 1 [Homo sapiens]	---
Ssc.11954.3.S1_at	107.374	93.5833	129.002	129.842	130.29	155.424	1.25942	6.7465	6.54818	7.01125	7.02061	7.02558	7.28007	0.019212	Transcribed locus	---
Ssc.11964.1.S1_at	309.745	273.233	325.951	365.462	397.907	416.06	1.2976	8.27494	8.09399	8.34851	8.51358	8.63629	8.70065	0.0254256	Transcribed locus	---
Ssc.11977.1.S1_at	816.353	956.388	745.247	603.169	550.913	573.77	0.686203	9.67305	9.90145	9.54157	9.23642	9.10568	9.16433	0.0272801	Transcribed locus, strongly similar to NP_037380.1 NTF2-like export factor 1 [Homo sapiens]	---
Ssc.11989.1.S1_at	133.096	267.02	380.936	44.2543	84.4353	219.46	0.445744	7.05632	8.0608	8.5734	5.46775	6.39977	7.77781	0.0198785	Transcribed locus	---
Ssc.12008.1.A1_at	2285.24	2013.87	2230.46	2080.99	1854.92	2153.62	0.932608	11.1581	10.9758	11.1231	11.0231	10.8571	11.0725	0.02965	Transcribed locus	---
Ssc.12013.1.A1_at	1447.92	1217.15	1627.93	515.467	914.724	900.694	0.54295	10.4998	10.2493	10.6688	9.00974	9.83719	9.81489	0.0495201	Transcribed locus	---
Ssc.12034.1.A1_at	253.061	305.648	347.781	332.822	364.684	423.117	1.23622	7.98334	8.25573	8.44204	8.37861	8.5105	8.72491	0.00926073	Transcribed locus, strongly similar to NP_001008307.1 hypothetical protein LOC294019 [Rattus norvegicus]	---
Ssc.12068.1.A1_at	154.508	161.744	165.438	85.6662	137.031	114.748	0.700544	7.27154	7.33757	7.37015	6.42065	7.09836	6.84233	0.0463206	Transcribed locus, moderately similar to NP_476508.2 alpha 3 type VI collagen isoform 5 precursor [Homo sapiens]	---
Ssc.12117.2.A1_at	411.921	468.696	461.66	547.262	534.026	546.832	1.21295	8.68622	8.87251	8.85069	9.09609	9.06077	9.09495	0.0259055	Transcribed locus, moderately similar to NP_001039772.1 nuclear localized factor 1 [Bos taurus]	---
Ssc.12119.1.S1_at	1707.88	1654.41	1366.72	2525.41	1988.59	1857.96	1.34742	10.738	10.6921	10.4165	11.3023	10.9575	10.8595	0.0196962	Transcribed locus	---
Ssc.12171.1.A1_at	58.2935	76.9637	53.2617	85.2373	93.2	94.8862	1.44985	5.86526	6.26611	5.73503	6.41341	6.54226	6.56813	0.0376336	Transcribed locus, strongly similar to NP_001015045.1 family with sequence similarity 13, member A1 isoform b [Homo sapiens]	---
Ssc.12202.1.A1_at	14306.1	14005.5	14713.2	15278.7	14429.2	15508	1.05093	13.8043	13.7737	13.8448	13.8992	13.8167	13.9207	0.0211956	Transcribed locus, strongly similar to XP_422423.1 PREDICTED: similar to ribosomal protein S8 [Gallus gallus]	---
Ssc.12219.1.A1_at	6451.14	7605.51	5894.44	5068.29	6843.2	4755.47	0.835391	12.6553	12.8928	12.5251	12.3073	12.7405	12.2154	0.0229012	Transcribed locus, strongly similar to NP_001001439.1 cytochrome c oxydase subunit 4 [Bos taurus]	---
Ssc.12229.1.S1_at	2561.77	2373.58	1501.74	599.967	1171.98	810.492	0.401181	11.3229	11.2128	10.5524	9.22874	10.1947	9.66265	0.0365391	Transcribed locus, strongly similar to NP_001818.1 CDC28 protein kinase 2 [Homo sapiens]	---
Ssc.1226.1.S1_at	955.126	767.384	706.239	849.696	586.296	597.194	0.837133	9.89955	9.5838	9.46401	9.7308	9.19549	9.22206	0.0270094	Transcribed locus, strongly similar to NP_001004270.1 snurportin 1 [Rattus norvegicus]	---
Ssc.1227.1.A1_at	2692.54	2434.23	2111.44	1658.63	2063.37	1668.45	0.744721	11.3948	11.2492	11.044	10.6958	11.0108	10.7043	0.0464705	Transcribed locus, strongly similar to NP_035562.1 U1 small nuclear ribonucleoprotein 1C [Mus musculus]	---
Ssc.12273.1.A1_at	534.778	629.821	1029.47	180.276	115.294	252.806	0.249936	9.0628	9.2988	10.0077	7.49406	6.84917	7.98189	0.00778353	Transcribed locus, strongly similar to NP_034490.1 glutathione S-transferase, mu 5 [Mus musculus]	---
Ssc.1229.1.A1_at	2803.85	2245.68	1912.44	1962.74	2008.34	1443.16	0.777688	11.4532	11.1329	10.9012	10.9387	10.9718	10.495	0.0373599	Transcribed locus, strongly similar to XP_001250168.1 PREDICTED: similar to MGC139929 protein [Bos taurus]	---
Ssc.12327.2.S1_a_at	729.946	633.084	492.261	520.235	528.671	382.444	0.771496	9.51165	9.30625	8.94328	9.02302	9.04623	8.5791	0.0151486	Transcribed locus, moderately similar to XP_001494876.1 PREDICTED: hypothetical protein [Equus caballus]	---
Ssc.12327.3.A1_at	358.402	303.386	389.488	614.391	417.785	546.952	1.50211	8.48543	8.24501	8.60544	9.26301	8.70662	9.09527	0.0146679	Transcribed locus	---
Ssc.12335.1.S1_at	2710	2255.56	2265.33	1737.72	1618.93	1799.49	0.713071	11.4041	11.1393	11.1455	10.763	10.6608	10.8134	0.0161816	Transcribed locus, moderately similar to XP_543173.1 PREDICTED: similar to M142.8 [Canis familiaris]	---
Ssc.12335.2.S1_a_at	838.823	808.89	795.678	618.389	567.968	515.297	0.696431	9.71222	9.6598	9.63604	9.27237	9.14967	9.00926	0.00529329	Transcribed locus, moderately similar to XP_543173.1 PREDICTED: similar to M142.8 [Canis familiaris]	---
Ssc.12364.1.S1_at	12509.6	12939.3	12185.4	10841.6	11888.9	11596.2	0.912112	13.6107	13.6595	13.5729	13.4043	13.5373	13.5014	0.0385776	Transcribed locus, strongly similar to NP_620814.1 ribosomal protein L15 [Rattus norvegicus]	---
Ssc.12452.1.S1_at	387.178	759.433	698.594	314.159	515.667	555.505	0.750773	8.59685	9.56878	9.44831	8.29535	9.0103	9.11766	0.0197187	Transcribed locus, strongly similar to NP_034993.2 myosin IB [Mus musculus]	---
Ssc.12458.1.A1_at	39.5166	35.5487	24.3687	137.972	139.363	141.392	4.2111	5.30439	5.15172	4.60696	7.10823	7.1227	7.14356	0.00546214	Transcribed locus	---
Ssc.12478.1.S1_at	1418.3	1025.4	1054.03	1293.74	898.265	928.574	0.892173	10.4699	10.002	10.0417	10.3373	9.811	9.85887	0.00574202	Transcribed locus, strongly similar to XP_512819.2 PREDICTED: similar to NOP17 [Pan troglodytes]	---
Ssc.12486.1.S1_at	422.713	522.781	488.044	538.567	626.004	743.631	1.33111	8.72353	9.03006	8.93087	9.07298	9.29003	9.53844	0.0300511	Transcribed locus, strongly similar to NP_062172.1 clathrin, heavy polypeptide (Hc) [Rattus norvegicus]	---
Ssc.12593.1.A1_at	795.506	720.824	944.899	1226.94	1183.85	1538.79	1.60472	9.63573	9.4935	9.88402	10.2608	10.2093	10.5876	0.000866173	Transcribed locus, moderately similar to NP_001026007.1 ribosomal protein S3 [Gallus gallus]	---
Ssc.12642.1.S1_at	889.623	736.964	980.46	1805.45	1153.66	1323.55	1.64272	9.79705	9.52545	9.93731	10.8181	10.172	10.3702	0.027662	Transcribed locus	---
Ssc.12674.1.S1_at	375.034	378.256	420.87	349.75	356.448	378.708	0.923985	8.55088	8.56322	8.71723	8.45018	8.47755	8.56494	0.0152415	Transcribed locus, strongly similar to NP_060633.1 DnaJ (Hsp40) homolog, subfamily C, member 17 [Homo sapiens]	---
Ssc.12731.1.A1_at	148.808	139.255	163.358	187.999	175.235	188.269	1.2217	7.21731	7.12159	7.35189	7.55458	7.45315	7.55665	0.0106782	Transcribed locus	---
Ssc.12738.1.A1_at	139.706	120.561	138.161	196.522	235.309	202.045	1.59094	7.12625	6.91362	7.11021	7.61855	7.87841	7.65853	0.023143	Transcribed locus, moderately similar to NP_660150.1 phosphatidylinositol glycan anchor biosynthesis, class M [Homo sapiens]	---
Ssc.12759.1.A1_at	185.664	164.892	179.037	291.077	219.554	211.944	1.3644	7.53655	7.36538	7.48411	8.18526	7.77843	7.72754	0.0329162	Filamin B, beta (actin binding protein 278)	---
Ssc.12788.1.S1_at	714.861	845.125	753.871	564.325	765.731	688.21	0.872252	9.48152	9.72302	9.55817	9.14038	9.58069	9.42671	0.0475235	Transcribed locus, strongly similar to NP_083487.2 ring finger protein 121 [Mus musculus]	---
Ssc.12809.4.S1_a_at	952.634	1771.53	1210.85	633.307	647.114	751.832	0.516454	9.89578	10.7908	10.2418	9.30676	9.33788	9.55427	0.0397337	MRNA, PERV-LTR element, clone: J_G1_1_17 /// Transcribed locus, weakly similar to XP_001476974.1 PREDICTED: similar to gag protein [Mus musculus] /// MRNA, PERV-LTR element, clone: J_G1_2_2	---
Ssc.12809.5.A1_at	1642.63	1904.54	1783.89	4918.27	2817.99	4264.23	2.25105	10.6818	10.8952	10.8008	12.2639	11.4605	12.0581	0.0316323	Transcribed locus, moderately similar to NP_001041438.1 hypothetical protein LOC503325 [Rattus norvegicus]	---
Ssc.12819.1.A1_at	89.8301	90.4456	87.7412	155.39	111.056	115.486	1.42503	6.48913	6.49898	6.45518	7.27975	6.79514	6.85157	0.0409475	Transcribed locus	---
Ssc.12837.1.A1_at	102.324	108.982	181.841	213.002	167.98	252.075	1.61023	6.677	6.76795	7.50653	7.73472	7.39215	7.97771	0.0275033	Transcribed locus, strongly similar to XP_001139386.1 PREDICTED: hypothetical protein [Pan troglodytes]	---
Ssc.12865.1.A1_at	88.3294	106.092	87.3596	80.539	77.814	61.8535	0.781481	6.46482	6.72917	6.44889	6.33162	6.28196	5.95078	0.0438424	Transcribed locus, strongly similar to NP_033409.1 Tial1 cytotoxic granule-associated RNA binding protein-like 1 [Mus musculus]	---
Ssc.12890.1.A1_at	85.4822	63.9105	68.8326	94.1863	77.866	93.2199	1.21559	6.41755	5.99798	6.10502	6.55745	6.28292	6.54257	0.0394656	Transcribed locus	---
Ssc.12913.1.A1_at	1838.02	1611.32	1928.88	2264.59	1994.57	2105.57	1.18343	10.8439	10.654	10.9135	11.145	10.9619	11.04	0.02698	Transcribed locus, strongly similar to NP_115736.1 acyl-Coenzyme A binding domain containing 6 [Homo sapiens]	---
Ssc.12921.1.S1_at	1240.49	1039.71	1308.85	1754.78	1567.8	1556.64	1.35947	10.2767	10.022	10.3541	10.7771	10.6145	10.6042	0.0242255	Transcribed locus, strongly similar to NP_055703.1 family with sequence similarity 3, member C precursor [Homo sapiens]	---
Ssc.12933.1.A1_at	68.9344	77.9214	68.1233	57.5629	65.0147	45.7899	0.783181	6.10715	6.28395	6.09008	5.84707	6.02269	5.51696	0.0363615	Transcribed locus	---
Ssc.12952.2.A1_at	268.018	310.315	403.161	349.874	351.157	525.026	1.24917	8.06619	8.27759	8.65521	8.45069	8.45597	9.03625	0.0219173	Transcribed locus, strongly similar to NP_060711.1 transmembrane protein 34 [Homo sapiens]	---
Ssc.12954.1.S1_at	625.325	491.372	378.681	379.012	369.339	287.174	0.692484	9.28846	8.94067	8.56484	8.5661	8.5288	8.16578	0.0201034	Transcribed locus, strongly similar to NP_036340.1 histidyl-tRNA synthetase 2 precursor [Homo sapiens]	---
Ssc.12970.1.S1_at	614.699	556.91	1082.13	952.575	940.162	1292.21	1.41318	9.26374	9.1213	10.0797	9.89569	9.87677	10.3356	0.0338236	Transcribed locus, strongly similar to NP_001025975.1 eukaryotic translation initiation factor 1A, Y chromosome [Gallus gallus]	---
Ssc.13022.1.A1_at	36.8414	28.2478	46.0279	51.5666	61.2844	62.1249	1.5747	5.20326	4.82007	5.52444	5.68837	5.93745	5.9571	0.0455257	Transcribed locus	---
Ssc.13028.1.S1_at	371.029	373.729	424.663	483.64	414.324	498.387	1.19405	8.53539	8.54585	8.73017	8.91779	8.69462	8.96112	0.0327511	Transcribed locus, strongly similar to NP_955793.1 leucine-rich repeat LGI family, member 4 [Rattus norvegicus]	---
Ssc.13030.1.S1_at	982.883	854.626	788.375	794.33	669.298	743.459	0.840512	9.94088	9.73915	9.62274	9.63359	9.3865	9.53811	0.047824	Transcribed locus, strongly similar to NP_954514.1 partner of NOB1 [Rattus norvegicus]	---
Ssc.1308.1.S1_at	3417.45	6542.09	4477.74	560.515	1825.52	2858.31	0.36325	11.7387	12.6755	12.1286	9.13061	10.8341	11.4809	0.0483227	Transcribed locus	---
Ssc.13089.1.S1_at	408.04	343.865	338.433	460.564	391.356	433.652	1.17906	8.67257	8.4257	8.40273	8.84726	8.61234	8.76039	0.0278863	Transcribed locus, strongly similar to XP_001489038.1 PREDICTED: hypothetical protein [Equus caballus]	---
Ssc.13129.1.S1_at	85.8074	82.1742	85.6738	77.7957	74.1719	74.0713	0.891126	6.42303	6.36061	6.42078	6.28162	6.2128	6.21084	0.0084086	Transcribed locus	---
Ssc.13182.1.A1_at	238.492	271.772	312.845	277.646	312.608	348.555	1.14056	7.8978	8.08625	8.2893	8.1171	8.28821	8.44524	0.0047593	Transcribed locus	---
Ssc.13278.1.A1_at	62.5858	62.3876	68.0118	78.6587	66.5554	83.8033	1.18671	5.96776	5.96319	6.08771	6.29753	6.05648	6.38894	0.0417591	Transcribed locus, strongly similar to NP_068749.3 RAD50 interactor 1 [Homo sapiens]	---
Ssc.13284.1.A1_at	179.708	381.992	486.419	82.6731	139.353	199.102	0.401794	7.48951	8.5774	8.92606	6.36935	7.1226	7.63736	0.00278956	Transcribed locus, moderately similar to NP_001010927.1 T-cell lymphoma invasion and metastasis 2 isoform b [Homo sapiens]	---
Ssc.1330.1.A1_at	110.411	102.828	131.305	143.092	121.623	154.418	1.21649	6.78674	6.68409	7.03678	7.1608	6.92627	7.2707	0.0123583	Transcribed locus	---
Ssc.13312.1.A1_at	276.156	274.335	355.309	294.805	293.038	364.078	1.05092	8.10934	8.09979	8.47293	8.20362	8.19494	8.5081	0.0318245	Transcribed locus	---
Ssc.13320.1.A1_at	747.714	654.753	854.275	410.092	143.309	357.168	0.403488	9.54634	9.35481	9.73856	8.6798	7.16299	8.48046	0.0336035	Transcribed locus	---
Ssc.13323.2.S1_at	101.47	73.5665	85.8853	63.6529	42.4714	73.3356	0.687792	6.66491	6.20098	6.42434	5.99215	5.40842	6.19644	0.0407324	Transcribed locus, strongly similar to NP_005057.1 splicing factor proline/glutamine rich (polypyrimidine tract binding protein associated) [Homo sapiens]	---
Ssc.1336.1.A1_at	338.362	453.375	446.985	195.453	339.551	337.497	0.704356	8.40242	8.82456	8.80408	7.61068	8.40748	8.39873	0.0256836	Transcribed locus	---
Ssc.13361.1.A1_at	65.5984	61.1037	62.0107	59.0681	51.251	49.4854	0.846813	6.03559	5.93319	5.95445	5.88431	5.67951	5.62893	0.0202527	Transcribed locus, strongly similar to NP_001017446.1 hypothetical protein LOC291737 [Rattus norvegicus]	---
Ssc.13411.2.A1_at	734.026	589.391	1034.1	559.252	525.362	871.929	0.829917	9.51969	9.20308	10.0142	9.12735	9.03717	9.76807	0.0280149	Transcribed locus, strongly similar to NP_003590.1 suppressor of Ty 3 homolog isoform 1 [Homo sapiens]	---
Ssc.13418.1.A1_at	1100.64	1340.67	1270.1	1010.4	1071.91	1007.22	0.832441	10.1041	10.3887	10.3107	9.98071	10.066	9.97616	0.0314118	Transcribed locus, strongly similar to XP_904927.1 PREDICTED: similar to MEK binding partner 1 isoform 2 [Mus musculus]	---
Ssc.13426.1.A1_at	745.449	578.357	731.017	245.594	232.306	343.709	0.399844	9.54197	9.17582	9.51376	7.94013	7.85988	8.42504	0.00606551	Transcribed locus	---
Ssc.13431.1.A1_at	1201.7	734.388	1368.86	531.648	439.199	739.567	0.517531	10.2309	9.5204	10.4188	9.05433	8.77873	9.53054	0.00907002	Transcribed locus, moderately similar to NP_060368.2 MOCO sulphurase C-terminal domain containing 2 [Homo sapiens]	---
Ssc.13434.2.A1_at	198.494	212.82	261.269	233.342	231.899	274.232	1.09945	7.63295	7.73349	8.02939	7.8663	7.85735	8.09925	0.0488457	Transcribed locus	---
Ssc.1344.1.A1_at	70.427	102.834	91.2224	40.1483	54.7164	60.7746	0.588465	6.13806	6.68417	6.51132	5.32727	5.7739	5.9254	0.00760489	Transcribed locus	---
Ssc.13453.2.S1_at	471.648	400.554	421.373	87.6131	124.979	91.3916	0.234995	8.88157	8.64585	8.71895	6.45307	6.96554	6.51399	0.00545944	Transcribed locus, strongly similar to NP_060753.1 nudix-type motif 15 [Homo sapiens]	---
Ssc.13453.3.A1_at	290.305	221.622	238.582	113.922	125.047	128.223	0.489257	8.18143	7.79196	7.89834	6.8319	6.96633	7.00251	0.0123867	Transcribed locus, strongly similar to NP_060753.1 nudix-type motif 15 [Homo sapiens]	---
Ssc.13457.1.A1_at	130.73	167.583	317.055	106.989	146.073	259.03	0.832172	7.03045	7.38873	8.30859	6.74132	7.19055	8.01698	0.00686301	Transcribed locus	---
Ssc.13470.1.A1_at	37.2869	45.4989	82.5609	107.73	103.176	111.705	1.95112	5.2206	5.50776	6.36739	6.75128	6.68896	6.80355	0.0415	Transcribed locus	---
Ssc.13500.1.A1_at	68.4325	82.9077	112.104	53.381	53.0224	89.545	0.743795	6.09661	6.37343	6.80869	5.73825	5.72853	6.48454	0.0244888	Transcribed locus	---
Ssc.13508.1.A1_at	419.615	832.487	695.634	273.451	481.557	451.464	0.619423	8.71292	9.70128	9.44218	8.09514	8.91156	8.81847	0.00342763	Transcribed locus, strongly similar to NP_001014264.1 isochorismatase domain containing 1 [Rattus norvegicus]	---
Ssc.13526.1.A1_at	144.923	116.629	146.083	174.412	145.754	181.4	1.23043	7.17914	6.86578	7.19064	7.44636	7.18739	7.50303	0.00155782	Transcribed locus	---
Ssc.13548.1.S1_at	78.0241	73.5304	97.1991	161.63	131.265	149.425	1.77815	6.28585	6.20027	6.60287	7.33655	7.03634	7.22328	0.0106927	Transcribed locus, strongly similar to NP_057022.2 NMD3 homolog [Homo sapiens]	---
Ssc.13616.2.S1_at	396.016	356.636	407.728	351.268	345.563	377.96	0.926241	8.62941	8.47831	8.67146	8.45643	8.4328	8.56209	0.0485744	Transcribed locus, strongly similar to NP_071918.1 zinc finger protein 106 homolog [Homo sapiens]	---
Ssc.1362.1.S1_at	980.05	1323.87	804.756	756.434	795.731	640.127	0.705217	9.93671	10.3705	9.65241	9.56307	9.63614	9.32221	0.0322854	Transcribed locus, strongly similar to XP_592601.2 PREDICTED: similar to src homology 3 domain-containing protein HIP-55 isoform 2 [Bos taurus]	---
Ssc.13665.1.A1_at	70.1449	63.3804	93.73	79.9203	72.9258	113.332	1.17127	6.13227	5.98596	6.55044	6.32049	6.18836	6.82441	0.00702477	Transcribed locus	---
Ssc.13675.1.A1_at	154.061	183.89	185.871	290.365	217.968	297.109	1.53763	7.26736	7.5227	7.53816	8.18172	7.76797	8.21485	0.0444572	Transcribed locus, strongly similar to NP_060738.2 WD repeat domain 41 [Homo sapiens]	---
Ssc.13752.1.S1_at	96.8577	98.6652	145.259	217.221	146.496	206.52	1.67332	6.59779	6.62447	7.18248	7.76302	7.19472	7.69014	0.0351742	Transcribed locus, strongly similar to NP_037137.1 phosphatidylinositol 3-kinase, regulatory subunit, polypeptide 1 (p85 alpha) [Rattus norvegicus]	---
Ssc.13763.3.A1_at	62.2741	30.1269	76.369	192.278	158.088	146.447	2.94373	5.96056	4.91298	6.25492	7.58705	7.30458	7.19423	0.0294011	Transcribed locus	---
Ssc.13767.1.A1_at	1606.71	1527.17	1799.03	2247.6	1760.29	2419.15	1.30289	10.6499	10.5766	10.813	11.1342	10.7816	11.2403	0.0243153	Transcribed locus, strongly similar to NP_001014041.1 heterogeneous nuclear ribonucleoprotein H2 [Rattus norvegicus]	---
Ssc.1387.2.S1_at	382.692	534.234	421.832	337.441	490.858	356.546	0.885033	8.58004	9.06133	8.72052	8.39849	8.93916	8.47794	0.0172814	Transcribed locus	---
Ssc.13874.3.A1_at	314.432	360.244	388.596	357.356	425.019	479.464	1.18675	8.2966	8.49283	8.60213	8.48122	8.73138	8.90528	0.00972395	Transcribed locus, strongly similar to NP_062056.1 actin alpha cardiac 1 [Rattus norvegicus]	---
Ssc.13930.1.S1_at	340.429	459.747	423.733	181.757	351.592	336.763	0.710929	8.41121	8.8447	8.72701	7.50587	8.45776	8.39559	0.0488058	Transcribed locus	---
Ssc.1398.1.S1_at	1056.32	1062.76	849.642	922.951	737.797	666.654	0.783974	10.0448	10.0536	9.73071	9.85011	9.52708	9.38079	0.0325519	Transcribed locus, weakly similar to XP_001109397.1 PREDICTED: hypothetical protein [Macaca mulatta]	---
Ssc.14011.1.A1_at	1238.2	883.628	1066.07	994.669	666.914	943.291	0.817113	10.274	9.7873	10.0581	9.95807	9.38136	9.88156	0.0231211	Transcribed locus, strongly similar to NP_036454.1 LSM5 homolog, U6 small nuclear RNA associated [Homo sapiens]	---
Ssc.14029.1.A1_at	215.785	157.731	151.007	131.576	108.196	120.614	0.687074	7.75345	7.30132	7.23847	7.03975	6.7575	6.91425	0.0214034	Transcribed locus, strongly similar to NP_056005.1 DnaJ homolog, subfamily C, member 9 [Homo sapiens]	---
Ssc.1403.1.S1_at	1752.84	2566.01	1569.19	933.573	1593.47	1190.96	0.63145	10.7755	11.3253	10.6158	9.86662	10.638	10.2179	0.0230663	Transcribed locus, strongly similar to NP_542126.1 SH3 domain binding glutamic acid-rich protein-like 3 [Mus musculus]	---
Ssc.1407.3.S1_at	354.728	679.614	911.108	222.767	498.66	701.507	0.731416	8.47057	9.40857	9.83148	7.79939	8.96191	9.45431	0.0151321	Transcribed locus	---
Ssc.14083.1.A1_at	88.2015	122.542	138.951	62.1999	97.1385	118.108	0.793397	6.46273	6.93713	7.11843	5.95884	6.60197	6.88396	0.0225056	Transcribed locus	---
Ssc.14096.1.S1_at	641.132	997.038	885.234	508.726	659.27	585.596	0.694931	9.32448	9.9615	9.78992	8.99075	9.36473	9.19376	0.0141816	Transcribed locus, strongly similar to NP_001101308.1 RNA binding motif protein 18 [Rattus norvegicus]	---
Ssc.1410.1.S1_at	542.246	550.795	514.876	429.322	475.564	460.066	0.848895	9.0828	9.10537	9.00808	8.74592	8.8935	8.8457	0.0223903	Transcribed locus	---
Ssc.1410.2.S1_at	286.109	365.437	345.187	226.921	264.799	293.84	0.788135	8.16042	8.51348	8.43123	7.82605	8.04875	8.19889	0.018096	Transcribed locus, strongly similar to NP_001035529.1 mitogen-activated protein kinase 8 interacting protein 3 isoform 2 [Homo sapiens]	---
Ssc.14126.1.A1_at	44.1522	71.8315	97.5333	24.8212	48.7014	59.0231	0.620774	5.46441	6.16654	6.60782	4.6335	5.60589	5.88321	0.00609576	Transcribed locus	---
Ssc.14141.1.A1_at	1457.37	1567.12	1370.95	1349.73	1480.18	1323.65	0.94497	10.5092	10.6139	10.421	10.3985	10.5316	10.3703	0.0213395	Transcribed locus, strongly similar to NP_115609.2 SET domain containing 3 isoform a [Homo sapiens]	---
Ssc.14160.1.S1_at	207.309	196.97	159.675	172.751	148.504	134.382	0.807933	7.69564	7.62183	7.31899	7.43255	7.21436	7.0702	0.0131372	Transcribed locus, strongly similar to XP_343093.3 PREDICTED: similar to Alkylated DNA repair protein alkB homolog [Rattus norvegicus]	---
Ssc.1422.1.S1_at	1434.54	893.006	830.556	923.846	685.036	661.333	0.718854	10.4864	9.80253	9.69793	9.85151	9.42004	9.36923	0.0207536	Transcribed locus, strongly similar to NP_038796.1 protein arginine N-methyltransferase 5 [Mus musculus]	---
Ssc.1422.2.S1_at	212.184	151.326	168.021	161.603	128.594	140.636	0.810551	7.72917	7.24152	7.3925	7.33631	7.00668	7.13582	0.0134962	Transcribed locus, strongly similar to NP_038796.1 protein arginine N-methyltransferase 5 [Mus musculus]	---
Ssc.14221.1.S1_at	344.826	362.019	574.853	599.85	474.835	717.33	1.39816	8.42972	8.49992	9.16705	9.22846	8.89128	9.48649	0.0389125	Transcribed locus	---
Ssc.14234.1.A1_at	198.976	260.211	233.868	174.586	198.278	180.582	0.79856	7.63645	8.02354	7.86955	7.44779	7.63138	7.49651	0.0196047	Transcribed locus	---
Ssc.14247.2.A1_at	89.7386	193.063	253.88	468.878	402.118	520.162	2.59215	6.48766	7.59293	7.988	8.87307	8.65148	9.02282	0.0394651	Transcribed locus	---
Ssc.1427.1.S1_at	681.982	648.608	551.499	540.939	503.644	383.406	0.758726	9.41359	9.3412	9.10721	9.07932	8.97626	8.58273	0.010131	Transcribed locus, strongly similar to NP_054892.2 hypothetical protein LOC29086 [Homo sapiens]	---
Ssc.14302.1.A1_at	407.466	415.336	703.031	460.501	516.317	839.709	1.19051	8.67054	8.69814	9.45744	8.84706	9.01211	9.71375	0.0123408	Transcribed locus	---
Ssc.14326.1.A1_at	306.545	227.38	357.064	466.81	374.558	418.247	1.41373	8.25996	7.82896	8.48004	8.86669	8.54905	8.70821	0.0366902	Transcribed locus, strongly similar to NP_062104.2 mitogen activated protein kinase 13 [Rattus norvegicus]	---
Ssc.14376.1.A1_at	266.49	256.423	365.199	343.238	285.807	401.691	1.16059	8.05794	8.00238	8.51254	8.42307	8.1589	8.64994	0.0474013	Transcribed locus	---
Ssc.14377.1.A1_at	52.2417	62.9752	104.389	20.349	38.6387	27.0816	0.391926	5.70713	5.97671	6.70583	4.34689	5.27197	4.75924	0.0325053	---	---
Ssc.14389.1.S1_at	176.856	475.154	314.388	115.817	156.676	181.476	0.469754	7.46643	8.89225	8.2964	6.8557	7.29164	7.50363	0.0406001	Transcribed locus, strongly similar to NP_001011713.1 N-acetyltransferase 12 [Homo sapiens]	---
Ssc.14428.1.A1_at	69.4797	99.4455	145.575	37.6464	58.711	104.431	0.638436	6.11852	6.63583	7.18562	5.23444	5.87556	6.70641	0.0137294	---	---
Ssc.14447.1.A1_at	139.246	200.724	401.373	180.138	343.399	600.977	1.51686	7.12149	7.64907	8.6488	7.49296	8.42374	9.23117	0.0192484	Transcribed locus	---
Ssc.14780.1.S1_at	368.128	521.653	1051.28	190.888	340.69	771.643	0.671396	8.52406	9.02695	10.0379	7.57658	8.41232	9.59179	0.0225801	Transcribed locus, strongly similar to NP_078989.1 hypothetical protein LOC79768 [Homo sapiens]	---
Ssc.1485.1.A1_at	307.237	264.136	251.356	318.277	294.944	290.409	1.09833	8.26321	8.04514	7.97359	8.31414	8.2043	8.18194	0.0477386	Transcribed locus, moderately similar to NP_003600.2 HIRA interacting protein 3 [Homo sapiens]	---
Ssc.1499.1.S1_at	1910.19	2287.44	2091.23	1727.81	2082.02	1770.58	0.887348	10.8995	11.1595	11.0301	10.7547	11.0238	10.79	0.017541	Transcribed locus, strongly similar to NP_054763.2 unc-50 homolog [Homo sapiens]	---
Ssc.1501.1.S1_at	734.719	974.893	784.765	385.781	562.263	433.413	0.553828	9.52105	9.9291	9.61612	8.59164	9.1351	8.7596	0.00103189	Transcribed locus, strongly similar to NP_001019954.1 cysteine-rich with EGF-like domains 1 [Rattus norvegicus]	---
Ssc.1507.1.A1_at	514.879	429.876	453.527	391.283	341.74	385.706	0.800074	9.00809	8.74778	8.82504	8.61207	8.41676	8.59136	0.0105074	Transcribed locus	---
Ssc.15128.3.S1_a_at	126.918	130.004	181.471	215.926	177.8	225.955	1.41353	6.98775	7.02241	7.5036	7.75439	7.47411	7.81989	0.0308866	Transcribed locus, strongly similar to NP_112739.2 AT rich interactive domain 4B isoform 2 [Homo sapiens]	---
Ssc.1522.1.S1_at	348.525	352.654	454.444	411.703	395.046	550.447	1.17443	8.44512	8.46211	8.82796	8.68546	8.62588	9.10446	0.0103956	Transcribed locus, moderately similar to NP_006344.1 high mobility group nucleosomal binding domain 4 [Homo sapiens]	---
Ssc.1523.1.S1_at	920.096	734.848	802.701	661.635	563.662	569.058	0.730112	9.84564	9.5213	9.64872	9.36989	9.13869	9.15243	0.00297271	Transcribed locus, strongly similar to NP_620046.1 U7 snRNP-specific Sm-like protein LSM10 [Mus musculus]	---
Ssc.15231.1.S1_at	941.141	818.367	722.357	806.819	736.193	596.316	0.861984	9.87827	9.6766	9.49657	9.6561	9.52394	9.21993	0.0131118	Transcribed locus, strongly similar to NP_060357.1 hypothetical protein LOC54987 [Homo sapiens]	---
Ssc.15239.1.S1_at	212.292	194.105	271.457	287.6	310.633	311.332	1.34183	7.72991	7.60069	8.08458	8.16792	8.27907	8.28231	0.0436907	Transcribed locus, moderately similar to NP_034152.2 dihydrolipoamide branched chain transacylase E2 [Mus musculus]	---
Ssc.15250.3.S1_at	379.229	623.638	321.771	174.006	180.605	186.416	0.408434	8.56693	9.28457	8.32989	7.44299	7.49669	7.54238	0.0261905	Transcribed locus, moderately similar to NP_002222.1 CD82 antigen isoform 1 [Homo sapiens]	---
Ssc.15269.1.S1_at	554.809	461.801	399.086	387.596	238.146	222.383	0.599087	9.11585	8.85113	8.64056	8.59841	7.8957	7.7969	0.0138769	Transcribed locus, moderately similar to NP_777589.2 zinc finger, MIZ-type containing 2 isoform 2 [Homo sapiens]	---
Ssc.1527.2.A1_at	543.423	748.815	394.027	139.202	396.518	190.465	0.430647	9.08593	9.54847	8.62215	7.12104	8.63124	7.57338	0.0289033	Transcribed locus	---
Ssc.1528.1.A1_at	88.3542	100.802	95.7433	80.4263	77.1793	82.6427	0.843274	6.46523	6.65538	6.5811	6.3296	6.27014	6.36882	0.0401981	Transcribed locus, moderately similar to XP_537955.2 PREDICTED: similar to transcription elongation factor A (SII), 2 [Canis familiaris]	---
Ssc.15288.1.S1_at	238.13	336.553	430.987	367.53	414.817	564.975	1.33973	7.89561	8.39469	8.7515	8.52172	8.69633	9.14204	0.02263	Transcribed locus	---
Ssc.15327.1.S1_at	32.3983	72.0093	51.1781	435.389	166.547	258.218	5.52849	5.01785	6.17011	5.67745	8.76616	7.37979	8.01245	0.0402061	Transcribed locus	---
Ssc.15335.1.S1_at	140.314	333.933	395.732	112.801	255.702	356.328	0.833159	7.13252	8.38341	8.62838	6.81764	7.99832	8.47706	0.0273611	Transcribed locus	---
Ssc.1537.1.S1_at	1950.53	3268.62	1397.12	735.371	1237.05	845.85	0.425961	10.9297	11.6745	10.4482	9.52233	10.2727	9.72426	0.0175808	Transcribed locus, strongly similar to NP_006546.1 YKT6 v-SNARE protein [Homo sapiens]	---
Ssc.1539.1.S1_at	642.402	571.392	586.01	737.871	601.731	690.245	1.12782	9.32733	9.15834	9.19478	9.52722	9.23297	9.43096	0.0368092	Transcribed locus, strongly similar to NP_786941.1 PC4 and SFRS1 interacting protein 1 [Rattus norvegicus]	---
Ssc.15391.2.S1_a_at	126.474	335.865	176.781	59.0739	73.4678	50.7139	0.286731	6.9827	8.39174	7.46582	5.88445	6.19904	5.66431	0.0168938	Transcribed locus, moderately similar to NP_064627.1 kinesin family member 15 [Homo sapiens]	---
Ssc.15404.1.S1_at	231.097	146.329	176.626	123.607	86.224	85.8005	0.533581	7.85235	7.19307	7.46455	6.94962	6.43002	6.42291	0.00392372	Transcribed locus, moderately similar to NP_075060.1 centromere protein H [Homo sapiens]	---
Ssc.15415.1.S1_at	75.7139	102.236	86.111	64.297	73.5831	71.4652	0.792792	6.24249	6.67576	6.42813	6.00668	6.2013	6.15917	0.0242591	Transcribed locus, strongly similar to NP_001002261.1 zinc finger, FYVE domain containing 27 isoform a [Homo sapiens]	---
Ssc.15431.1.S1_at	291.816	348.271	474.159	427.482	426.833	543.39	1.2544	8.18892	8.44407	8.88923	8.73972	8.73753	9.08584	0.0407952	Transcribed locus, strongly similar to NP_057535.1 coatomer protein complex, subunit beta [Homo sapiens]	---
Ssc.15443.1.S1_at	318.01	309.665	233.676	281.114	292.279	202.556	0.900851	8.31293	8.27456	7.86837	8.13501	8.1912	7.66218	0.0261904	Transcribed locus	---
Ssc.15453.2.S1_a_at	165.74	164.696	113.665	92.0277	107.429	92.4702	0.657343	7.37278	7.36366	6.82864	6.524	6.74724	6.53092	0.0332922	Transcribed locus, moderately similar to NP_078983.1 gemin 7 [Homo sapiens]	---
Ssc.15453.3.S1_a_at	301.245	312.163	221.066	152.214	164.17	134.357	0.54015	8.23479	8.28616	7.78833	7.24996	7.35905	7.06993	0.00420559	Transcribed locus, moderately similar to NP_078983.1 gemin 7 [Homo sapiens]	---
Ssc.15463.1.S1_at	106.747	100.734	145.571	208.555	171.488	222.635	1.70705	6.73805	6.65441	7.18558	7.70428	7.42196	7.79854	0.00832939	Transcribed locus, strongly similar to NP_055554.1 BCL2-associated transcription factor 1 isoform 1 [Homo sapiens]	---
Ssc.15493.1.S1_at	217.798	214.159	169.54	163.836	172.053	153.032	0.81284	7.76685	7.74254	7.40548	7.35611	7.42671	7.25769	0.0315334	Transcribed locus	---
Ssc.15495.1.S1_at	224.561	182.746	203.316	291.96	252.964	238.077	1.2823	7.81096	7.5137	7.66758	8.18963	7.98279	7.89528	0.0182389	Transcribed locus	---
Ssc.15541.1.A1_at	735.804	638.21	799.229	1079.59	712.321	1025.45	1.29639	9.52318	9.31789	9.64247	10.0763	9.47638	10.002	0.0442438	Transcribed locus, moderately similar to NP_056245.2 regeneration associated muscle protease isoform a [Homo sapiens]	---
Ssc.15544.1.A1_at	386.602	246.745	407.608	888.196	500.882	504.149	1.81874	8.59471	7.94688	8.67104	9.79473	8.96833	8.97771	0.0454157	Transcribed locus, moderately similar to NP_079085.2 tectonic family member 2 [Homo sapiens]	---
Ssc.15556.1.S1_at	337.127	748.614	765.14	180.768	310.727	419.572	0.492234	8.39715	9.54808	9.57958	7.498	8.2795	8.71277	0.00792348	Transcribed locus	---
Ssc.15590.1.S1_at	1695.8	1164.28	1012.54	779.656	729.395	471.887	0.511524	10.7278	10.1852	9.98376	9.60669	9.51056	8.8823	0.010998	Transcribed locus, strongly similar to NP_001094900.1 proteasome (prosome, macropain) assembly chaperone 4 isoform b [Mus musculus]	---
Ssc.15624.1.S1_at	277.689	382.184	607.855	118.903	120.957	173.905	0.326383	8.11733	8.57812	9.24758	6.89364	6.91835	7.44216	0.00613708	Transcribed locus, strongly similar to NP_082303.1 RAC/CDC42 exchange factor [Mus musculus]	---
Ssc.15634.2.S1_a_at	255.374	294.241	255.169	344.796	341.172	295.612	1.21968	7.99647	8.20085	7.99531	8.4296	8.41436	8.20756	0.0299576	Transcribed locus, strongly similar to NP_001002242.1 casein kinase II alpha 1 subunit [Gallus gallus] /// Transcribed locus	---
Ssc.15646.1.S1_at	309.864	285.538	269.853	228.37	259.907	223.111	0.822171	8.27549	8.15754	8.07603	7.83523	8.02185	7.80162	0.0422156	Transcribed locus, moderately similar to NP_149977.1 lipase maturation factor 2 [Homo sapiens]	---
Ssc.1567.3.A1_at	746.124	610.184	700.153	888.871	680.099	940.324	1.2202	9.54327	9.2531	9.45153	9.79583	9.4096	9.87701	0.0357763	Transcribed locus, moderately similar to NP_055791.1 programmed cell death 11 [Homo sapiens]	---
Ssc.1568.1.A1_at	2013.09	2247.11	2475.7	1018.22	1644.05	1723.92	0.651166	10.9752	11.1339	11.2736	9.99183	10.683	10.7515	0.0298504	Transcribed locus, strongly similar to NP_001003978.1 G1 to S phase transition 1 [Rattus norvegicus]	---
Ssc.15789.1.A1_at	50.356	49.3244	58.0107	77.9313	59.2396	72.0014	1.32647	5.65409	5.62423	5.85825	6.28413	5.88849	6.16995	0.0364027	TATA box binding protein (TBP)-associated factor, RNA polymerase I, B, 63kDa	---
Ssc.1587.1.S1_at	168.258	151.851	185.099	174.842	166.48	200.163	1.07181	7.39453	7.24651	7.53215	7.44991	7.37921	7.64503	0.0247448	Transcribed locus, strongly similar to NP_612422.2 DHDPS-like protein [Homo sapiens]	---
Ssc.15920.1.A1_at	87.9416	73.781	82.1759	103.957	115.025	126.066	1.41472	6.45847	6.20518	6.36064	6.69984	6.8458	6.97804	0.0304777	transcription factor A	---
Ssc.15937.1.A1_at	58.1524	50.5707	50.7957	69.8294	72.9436	95.4211	1.4932	5.86177	5.66023	5.66663	6.12576	6.18871	6.57624	0.0469788	Clone 3 immunoglobulin heavy chain	---
Ssc.15952.1.S1_at	132.713	148.472	202.808	161.515	183.822	240.922	1.2113	7.05217	7.21405	7.66397	7.33552	7.52217	7.91242	0.00189977	Glucocorticoid receptor mRNA, 3' UTR	---
Ssc.15986.1.S1_at	156.557	134.241	145.923	203.746	225.902	231.495	1.51388	7.29054	7.06868	7.18906	7.67063	7.81955	7.85484	0.0166575	insulin receptor	---
Ssc.15997.1.S1_at	145.162	70.6961	90.131	126.486	66.4607	74.3317	0.87349	7.18152	6.14356	6.49395	6.98283	6.05443	6.21591	0.0374759	Progesterone receptor	---
Ssc.16013.1.S1_at	76.5457	79.4027	72.0613	53.9014	55.1007	50.3915	0.699065	6.25825	6.31112	6.17115	5.75225	5.784	5.65511	6.97316e-05	matrix metallopeptidase 1 (interstitial collagenase)	---
Ssc.16028.1.S1_at	133.217	143.914	150.165	155.964	173.697	165.369	1.15852	7.05763	7.16906	7.2304	7.28507	7.44043	7.36955	0.0159207	tissue inhibitor of metalloproteinase-3	---
Ssc.16052.1.S1_at	94.706	189.165	236.755	135.413	238.679	382.8	1.45381	6.56538	7.5635	7.88725	7.08122	7.89893	8.58045	0.0189844	disintegrin-metalloproteinase precursor	---
Ssc.16167.1.S1_at	166.842	149.404	172.114	189.444	185.046	220.01	1.21734	7.38234	7.22307	7.42722	7.56563	7.53174	7.78143	0.0156465	Rho-associated, coiled-coil containing protein kinase 1	---
Ssc.16185.1.A1_at	127.443	96.8005	105.785	157.661	126.316	162.088	1.3516	6.99371	6.59694	6.72499	7.30068	6.98089	7.34063	0.0212466	CYP19=aromatase P450 {5' region, clone A} [swine, placental tissues and granulosa cells, ovarian tissues, mRNA Partial, 113 nt]	---
Ssc.16352.1.S1_at	645.043	579.75	385.139	396.338	405.935	296.628	0.682576	9.33325	9.17929	8.58924	8.63059	8.6651	8.21251	0.015103	H-RAS protein	---
Ssc.16381.1.S1_at	132.118	127.399	131.852	78.827	93.8038	113.76	0.731767	7.04568	6.99321	7.04278	6.30062	6.55157	6.82985	0.046997	Transcribed locus, strongly similar to NP_001032635.1 FYVE, RhoGEF and PH domain containing 1 [Rattus norvegicus]	---
Ssc.16422.2.A1_at	162.382	180.666	171.061	94.4174	134.666	137.256	0.712571	7.34325	7.49718	7.41837	6.56098	7.07324	7.10073	0.0343799	Transcribed locus, strongly similar to NP_004244.1 phospholipase A2-activating protein isoform 2 [Homo sapiens]	---
Ssc.16442.1.S1_at	1016.89	3722.09	2962	514.535	1528.41	1672.4	0.482451	9.98995	11.8619	11.5324	9.00713	10.5778	10.7077	0.00833618	Transcribed locus	---
Ssc.16550.1.S1_at	483.677	490.566	445.786	429.948	385.691	381.768	0.843227	8.9179	8.9383	8.80021	8.74802	8.5913	8.57655	0.0211356	Transcribed locus	---
Ssc.16555.1.S1_at	1425.3	1323.64	1074.68	856.496	1125.83	776.101	0.721418	10.477	10.3703	10.0697	9.7423	10.1368	9.6001	0.0401953	Transcribed locus, strongly similar to NP_005430.1 myeloid leukemia factor 2 [Homo sapiens]	---
Ssc.16569.1.A1_at	690.761	838.77	941.132	819.706	921.361	1012.13	1.11436	9.43204	9.71213	9.87825	9.67896	9.84762	9.98318	0.0319347	Transcribed locus, strongly similar to NP_998650.1 cullin-associated and neddylation-dissociated 1 [Danio rerio]	---
Ssc.1657.1.S1_at	326.522	601.377	356.63	208.852	318.343	296.355	0.64113	8.35104	9.23213	8.47828	7.70634	8.31444	8.21118	0.0419054	Transcribed locus	---
Ssc.16577.1.A1_at	239.877	179.134	258.503	358.355	247.994	301.332	1.33972	7.90615	7.4849	8.01404	8.48525	7.95416	8.23521	0.0286288	Transcribed locus, moderately similar to NP_003491.1 acyl-Coenzyme A oxidase 2, branched chain [Homo sapiens]	---
Ssc.16580.1.A1_at	2682.71	2653.33	2140.35	2150.76	1849.99	1794.82	0.775183	11.3895	11.3736	11.0636	11.0706	10.8533	10.8096	0.0225767	Transcribed locus, strongly similar to NP_035698.1 THO complex 4 [Mus musculus]	---
Ssc.16589.1.S1_at	5295.7	7306.89	5449.1	2756.5	4358.12	4213.77	0.627553	12.3706	12.835	12.4118	11.4286	12.0895	12.0409	0.0273757	Transcribed locus, moderately similar to NP_476508.2 alpha 3 type VI collagen isoform 5 precursor [Homo sapiens]	---
Ssc.16621.1.S1_at	142.186	130.189	114.029	194.778	182.236	139.452	1.3366	7.15164	7.02446	6.83326	7.60569	7.50966	7.12362	0.0105251	solute carrier family 1 (neuronal/epithelial high affinity glutamate transporter, system Xag), member 1	---
Ssc.16651.1.S1_at	15551.3	14919.2	15601	14956.3	14636.2	15241.4	0.973137	13.9247	13.8649	13.9294	13.8685	13.8373	13.8957	0.0230767	Ribosomal protein S16	---
Ssc.16654.1.A1_at	5668.03	6404.03	5713.97	4036.3	3399.99	3742.54	0.628517	12.4686	12.6448	12.4803	11.9788	11.7313	11.8698	0.0167409	Transcribed locus, strongly similar to NP_001026556.1 heterogeneous nuclear ribonucleoprotein K [Gallus gallus]	---
Ssc.16692.1.S1_at	129.887	130.238	111.297	118.121	102.266	95.2231	0.849735	7.02111	7.02501	6.79827	6.88412	6.67618	6.57324	0.0305673	Transcribed locus, moderately similar to NP_001009656.1 zinc finger, CCCH-type with G patch domain [Rattus norvegicus]	---
Ssc.16694.1.S1_at	237.371	288.098	225.427	186.563	217.574	196.547	0.799956	7.891	8.17042	7.81652	7.54352	7.76536	7.61873	0.0179929	Transcribed locus, strongly similar to NP_055495.2 hypothetical protein LOC9703 [Homo sapiens]	---
Ssc.16702.1.S1_at	935.75	1090.82	889.002	834.571	1008.17	736.373	0.8846	9.86998	10.0912	9.79604	9.70489	9.97752	9.52429	0.0293714	Transcribed locus, moderately similar to NP_955369.1 transmembrane protein 179B [Homo sapiens]	---
Ssc.16733.1.S1_at	609.062	608.904	520.912	507.499	371.503	410.4	0.741514	9.25045	9.25007	9.0249	8.98726	8.53723	8.68089	0.0431561	Transcribed locus, strongly similar to NP_063922.2 RNA binding motif protein 14 [Mus musculus]	---
Ssc.16796.1.S1_at	268.674	240.446	260.558	227.149	223.919	214.631	0.864906	8.06971	7.90957	8.02546	7.8275	7.80683	7.74571	0.0304182	Transcribed locus, strongly similar to NP_001012490.1 DiGeorge syndrome critical region protein 14 [Rattus norvegicus]	---
Ssc.16807.1.A1_at	3941.46	4198.32	4429.18	3599.33	3987.81	4318.37	0.947215	11.9445	12.0356	12.1128	11.8135	11.9614	12.0763	0.0495398	Transcribed locus, strongly similar to NP_033967.1 chaperonin subunit 4 (delta) [Mus musculus]	---
Ssc.16814.2.S1_at	439.505	460.653	415.702	492.75	544.864	490.969	1.16166	8.77974	8.84754	8.69941	8.94471	9.08975	8.93949	0.00678786	Transcribed locus, strongly similar to NP_001014265.1 hypothetical protein LOC365215 [Rattus norvegicus]	---
Ssc.16825.3.S1_at	255.72	287.202	214.088	166.522	213.466	177.749	0.736763	7.99842	8.16592	7.74206	7.37957	7.73786	7.4737	0.0247342	Transcribed locus, strongly similar to NP_001009539.1 UDP-Gal:betaGlcNAc beta 1,4-galactosyltransferase, polypeptide 3 [Rattus norvegicus]	---
Ssc.16831.1.S1_at	570.873	560.34	467.701	412.643	516.335	349.049	0.799309	9.15703	9.13016	8.86944	8.68875	9.01216	8.44729	0.0461517	Transcribed locus, strongly similar to NP_001026897.1 hypothetical protein LOC84245 isoform 1 [Homo sapiens]	---
Ssc.16831.2.S1_at	277.908	265.878	262.642	225.936	247.864	205.635	0.842524	8.11846	8.05462	8.03695	7.81977	7.9534	7.68394	0.040847	Transcribed locus, strongly similar to NP_001026897.1 hypothetical protein LOC84245 isoform 1 [Homo sapiens]	---
Ssc.16836.1.A1_at	716.666	644.997	737.589	655.165	609.97	718.121	0.944744	9.48516	9.33315	9.52667	9.35571	9.25259	9.48808	0.0437064	Transcribed locus, strongly similar to XP_001493829.1 PREDICTED: similar to elastin (supravalvular aortic stenosis, Williams-Beuren syndrome) [Equus caballus]	---
Ssc.16838.1.S1_a_at	391.661	351.555	279.815	248.516	235.185	249.126	0.716329	8.61346	8.45761	8.12833	7.95719	7.87765	7.96073	0.0455318	Transcribed locus, strongly similar to NP_035392.1 D4, zinc and double PHD fingers family 2 [Mus musculus]	---
Ssc.16843.1.S1_at	1171.35	991.611	850.653	567.342	784.085	602.241	0.648281	10.194	9.95363	9.73243	9.14807	9.61487	9.2342	0.0496795	Transcribed locus, strongly similar to NP_001008282.1 proteasome (prosome, macropain) 26S subunit, non-ATPase, 3 [Rattus norvegicus]	---
Ssc.1689.1.S1_at	187.955	155.797	184.802	232.971	189.251	230.159	1.23428	7.55424	7.28352	7.52984	7.86401	7.56416	7.84649	0.000665106	Transcribed locus	---
Ssc.16929.1.S1_at	466.271	421.538	448.41	415.012	296.458	352.418	0.796193	8.86502	8.71952	8.80867	8.69701	8.21168	8.46114	0.0368717	Transcribed locus, strongly similar to NP_001030088.2 ribosomal protein L8 [Rattus norvegicus]	---
Ssc.1693.1.S1_at	757.202	1116.06	1029.43	606.302	550.525	711.571	0.643678	9.56453	10.1242	10.0076	9.24389	9.10466	9.47486	0.0472499	Transcribed locus, strongly similar to NP_056169.1 nucleoporin 188kDa [Homo sapiens]	---
Ssc.16953.1.S1_at	3382.29	3750.18	2955.8	1725.31	2828.34	2231.93	0.672621	11.7238	11.8727	11.5293	10.7526	11.4657	11.1241	0.0437067	Transcribed locus, strongly similar to NP_001025020.1 ras homolog gene family, member C [Gallus gallus]	---
Ssc.16955.1.S1_at	442.018	421.14	566.188	388.347	326.178	510.781	0.857249	8.78796	8.71816	9.14514	8.6012	8.34952	8.99656	0.037238	Transcribed locus, strongly similar to NP_115612.4 ubiquitin specific protease 48 isoform a [Homo sapiens]	---
Ssc.16975.1.A1_at	367.575	892.162	687.184	244.38	268.571	368.389	0.452684	8.52189	9.80116	9.42455	7.93298	8.06916	8.52509	0.0439682	Transcribed locus	---
Ssc.16979.1.S1_a_at	821.517	675.323	1069.94	1849.98	1140.91	1793.2	1.86385	9.68215	9.39943	10.0633	10.8533	10.156	10.8083	0.0119351	Transcribed locus, moderately similar to NP_001029297.1 period homolog 1 [Rattus norvegicus]	---
Ssc.16979.3.S1_a_at	711.229	561.025	1005.99	1552.05	964.469	1464.35	1.74734	9.47417	9.13192	9.9744	10.6	9.91359	10.516	0.0202579	---	---
Ssc.1698.1.S1_at	2800.54	4325.94	4081.98	1711.55	3227.2	2516.36	0.665132	11.4515	12.0788	11.9951	10.7411	11.6561	11.2971	0.0114254	Transcribed locus	---
Ssc.17022.1.S1_at	624.956	679.006	720.755	579.624	610.27	657.471	0.912407	9.28761	9.40728	9.49337	9.17897	9.2533	9.36078	0.00486895	Transcribed locus, strongly similar to XP_001493829.1 PREDICTED: similar to elastin (supravalvular aortic stenosis, Williams-Beuren syndrome) [Equus caballus]	---
Ssc.17024.1.A1_at	16056.7	15237.7	15766.7	16332.1	15772	16307.2	1.02869	13.9709	13.8954	13.9446	13.9954	13.9451	13.9932	0.0189923	Transcribed locus, strongly similar to NP_775462.2 ribosomal protein L13A [Rattus norvegicus]	---
Ssc.17157.1.S1_at	1445.3	1422.67	1448.84	1345.89	1163.88	1268.26	0.87519	10.4972	10.4744	10.5007	10.3943	10.1847	10.3086	0.0344319	Transcribed locus, moderately similar to XP_001502584.1 PREDICTED: hypothetical protein [Equus caballus]	---
Ssc.17160.1.S1_at	591.036	600.248	698.255	377.362	499.925	568.782	0.765303	9.2071	9.22941	9.44761	8.55981	8.96557	9.15173	0.0409543	Transcribed locus, strongly similar to XP_001493829.1 PREDICTED: similar to elastin (supravalvular aortic stenosis, Williams-Beuren syndrome) [Equus caballus]	---
Ssc.1718.1.S1_at	793.25	781.437	703.622	721.727	654.373	584.882	0.860718	9.63163	9.60999	9.45866	9.49531	9.35397	9.192	0.0171652	Transcribed locus, strongly similar to NP_666222.2 angio-associated migratory protein [Mus musculus]	---
Ssc.17192.1.S1_at	1391.05	2266.49	1238.57	1192.18	1693.39	937.756	0.780891	10.442	11.1462	10.2745	10.2194	10.7257	9.87307	0.015628	Transcribed locus, strongly similar to NP_059830.1 WD repeat-containing protein 1 isoform 1 [Homo sapiens]	---
Ssc.17233.1.A1_at	466.025	257.044	274.995	159.335	66.4822	137.126	0.363647	8.86426	8.00587	8.10326	7.31592	6.0549	7.09936	0.0159167	Transcribed locus	---
Ssc.17237.1.A1_at	207.559	326.419	624.464	167.465	168.961	290.936	0.541557	7.69738	8.35058	9.28647	7.38772	7.40055	8.18456	0.0416902	Transcribed locus	---
Ssc.17253.1.S1_at	4841.1	4281.53	3767.57	4150.09	3827.06	2991.71	0.850946	12.2411	12.0639	11.8794	12.0189	11.902	11.5468	0.0205595	ATP synthase, H+ transporting, mitochondrial F0 complex, subunit C2 (subunit 9)	---
Ssc.17281.1.A1_at	1642.54	1670.99	1914.85	1892.88	2470.06	2554.43	1.32304	10.6817	10.7065	10.903	10.8864	11.2703	11.3188	0.0315845	Transcribed locus, strongly similar to XP_223508.2 PREDICTED: similar to F-box/LRR-repeat protein 5 (F-box and leucine-rich repeat protein 5) [Rattus norvegicus]	---
Ssc.17284.1.A1_at	1021.06	796.685	1449.25	172.999	138.632	208.181	0.15911	9.99585	9.63787	10.5011	7.43462	7.11512	7.70169	0.000541123	Transcribed locus	---
Ssc.17290.1.A1_at	3747.91	2867.15	4057.86	5474.67	3711	4602.48	1.29188	11.8719	11.4854	11.9865	12.4186	11.8576	12.1682	0.0367756	Transcribed locus, strongly similar to NP_001034218.1 heterogeneous nuclear ribonucleoprotein A1 isoform b [Mus musculus]	---
Ssc.1731.1.S1_at	137.989	469.976	620.093	57.286	148.294	345.983	0.449134	7.10841	8.87644	9.27634	5.84011	7.21232	8.43456	0.0169125	Transcribed locus	---
Ssc.17314.1.S1_at	2376.86	3537.52	3179.2	2087.93	2183.87	2254.03	0.71763	11.2148	11.7885	11.6344	11.0279	11.0927	11.1383	0.0449671	Transcribed locus, strongly similar to NP_001002097.1 hypothetical protein LOC415187 [Danio rerio]	---
Ssc.17326.1.A1_at	1502.06	1667.7	1955.66	2608.26	2684.97	2755.41	1.57034	10.5527	10.7036	10.9334	11.3489	11.3907	11.4281	0.00870557	Transcribed locus, strongly similar to NP_115497.3 magnesium transporter 1 [Homo sapiens]	---
Ssc.17326.2.A1_at	904.479	965.221	1339.65	1508.51	1504.56	1711.53	1.47214	9.82094	9.91472	10.3876	10.5589	10.5551	10.7411	0.0188606	Transcribed locus, strongly similar to NP_115497.3 magnesium transporter 1 [Homo sapiens]	---
Ssc.17329.1.A1_at	257.679	252.114	203.89	130.449	171.985	133.266	0.610495	8.00943	7.97793	7.67165	7.02734	7.42614	7.05816	0.0167321	Transcribed locus, moderately similar to NP_787024.1 NADH-ubiquinone oxidoreductase flavoprotein 3 [Bos taurus]	---
Ssc.17330.3.A1_at	74.8144	58.6061	50.8669	34.8048	43.0387	33.7947	0.605783	6.22524	5.87298	5.66866	5.12121	5.42756	5.07873	0.0351767	Transcribed locus, strongly similar to XP_001495656.1 PREDICTED: hypothetical protein [Equus caballus]	---
Ssc.17343.1.S1_at	328.932	305.55	281.52	345.532	312.012	305.069	1.05089	8.36165	8.25526	8.13709	8.43268	8.28546	8.25299	0.0498773	extracellular link domain containing 1	---
Ssc.17344.1.S1_at	216.892	213.647	257.647	182.076	190.097	230.994	0.876459	7.76083	7.73909	8.00925	7.5084	7.57059	7.85171	0.0116608	Protein O-fucosyltransferase 1	---
Ssc.17348.1.S1_at	111.257	120.254	124.355	112.829	125.259	127.241	1.02659	6.79775	6.90994	6.95832	6.81799	6.96877	6.99142	0.0405099	A kinase (PRKA) anchor protein 13	---
Ssc.17427.1.S1_at	111.359	248.312	117.242	30.9312	57.2629	61.5025	0.313887	6.79907	7.95601	6.87335	4.95099	5.83953	5.94257	0.0225706	Transcribed locus, strongly similar to NP_777205.1 brain abundant, membrane attached signal protein 1 [Bos taurus]	---
Ssc.17429.1.S1_at	264.065	290.164	250.193	194.535	239.886	170.168	0.751582	8.04475	8.18072	7.9669	7.60389	7.90621	7.41082	0.017615	Transcribed locus, moderately similar to NP_062152.1 proprotein convertase subtilisin/kexin type 1 inhibitor [Rattus norvegicus]	---
Ssc.17447.2.S1_at	224.223	209.767	189.432	173.884	155.524	136.89	0.747965	7.80879	7.71264	7.56554	7.44198	7.28099	7.09687	0.00246492	Transcribed locus, moderately similar to NP_036219.2 general transcription factor IIIC, polypeptide 5 isoform 2 [Homo sapiens]	---
Ssc.17472.1.S1_at	1444.08	1431.54	1191.01	789.781	1028.16	768.355	0.63598	10.4959	10.4834	10.218	9.62531	10.0058	9.58563	0.014355	Transcribed locus, moderately similar to NP_660308.1 coiled-coil domain containing 127 [Homo sapiens]	---
Ssc.17505.1.S1_at	71.1802	72.1142	85.6855	57.232	61.6724	65.1063	0.803611	6.1534	6.17221	6.42098	5.83875	5.94655	6.02473	0.0120033	Transcribed locus	---
Ssc.17509.1.S1_at	1802.69	1854.46	1510.09	1032.79	1195.31	1155.71	0.654858	10.8159	10.8568	10.5604	10.0123	10.2232	10.1746	0.0188016	Transcribed locus, strongly similar to NP_006692.1 thioredoxin-like 4A [Homo sapiens]	---
Ssc.1752.1.S1_at	499.688	623.909	634.043	922.115	971.89	1076.87	1.69026	8.96488	9.28519	9.30844	9.8488	9.92465	10.0726	0.00422891	Transcribed locus, strongly similar to NP_062768.1 DnaJ (Hsp40) homolog, subfamily A, member 2 [Mus musculus]	---
Ssc.17523.1.S1_at	39.7291	87.3635	63.6018	100.273	187.766	140.843	2.24905	5.31212	6.44896	5.991	6.64779	7.55279	7.13794	0.00176357	Transcribed locus, strongly similar to XP_001251465.1 PREDICTED: hypothetical protein [Bos taurus]	---
Ssc.1755.1.S1_at	1410.83	1241.23	1034.08	639.271	641.037	576.747	0.503794	10.4623	10.2776	10.0141	9.32028	9.32426	9.17179	0.0039437	Transcribed locus, strongly similar to NP_444409.1 N-acetylneuraminic acid synthase [Mus musculus]	---
Ssc.1755.2.A1_at	536.869	464.492	448.54	374.469	314.593	211.96	0.621437	9.06843	8.85951	8.80909	8.5487	8.29734	7.72765	0.028684	Transcribed locus, strongly similar to NP_444409.1 N-acetylneuraminic acid synthase [Mus musculus]	---
Ssc.17566.1.S1_at	1168.7	1271.08	1122.34	1062.83	875.417	865.911	0.787216	10.1907	10.3118	10.1323	10.0537	9.77383	9.75807	0.0476122	Transcribed locus, strongly similar to NP_056550.1 damage specific DNA binding protein 1 [Mus musculus]	---
Ssc.1757.1.S1_at	214.183	236.214	332.094	309.951	366.545	450.447	1.4402	7.7427	7.88395	8.37545	8.2759	8.51785	8.81521	0.00538767	Transcribed locus	---
Ssc.1758.2.S1_at	77.8009	146.578	114.642	57.1335	81.0723	73.673	0.624973	6.28171	7.19552	6.84099	5.83627	6.34114	6.20306	0.0159256	Transcribed locus, moderately similar to NP_006049.3 TNFAIP3 interacting protein 1 [Homo sapiens]	---
Ssc.1761.1.S1_at	1399.92	1035.53	1182.12	648.986	774.727	689.869	0.584255	10.4511	10.0162	10.2072	9.34204	9.59754	9.43018	0.0306153	Transcribed locus, moderately similar to NP_064678.1 NAD(P)H dehydrogenase, quinone 2 [Mus musculus]	---
Ssc.17610.1.S1_at	341.6	339.983	393.785	464.438	411.245	481.066	1.26166	8.41616	8.40932	8.62126	8.85934	8.68385	8.91009	0.0124652	Transcribed locus, strongly similar to NP_490647.1 DnaJ (Hsp40) homolog, subfamily B, member 6 isoform a [Homo sapiens]	---
Ssc.17631.1.S1_at	529.013	547.898	594.486	478.256	487.416	502.751	0.87856	9.04716	9.09776	9.2155	8.90164	8.92901	8.9737	0.0118124	Transcribed locus	---
Ssc.1770.3.S1_at	296.631	261.468	313.346	312.117	295.102	342.961	1.09035	8.21253	8.03049	8.29161	8.28594	8.20507	8.4219	0.0249553	Transcribed locus, moderately similar to NP_001014230.1 Yip1 domain family, member 2 [Rattus norvegicus]	---
Ssc.17751.1.S1_at	1482.78	1181.58	1102	1227.68	1019.73	856.515	0.824118	10.5341	10.2065	10.1059	10.2617	9.99397	9.74233	0.0116356	Transcribed locus	---
Ssc.1777.1.S1_at	702.062	561.489	585.167	511.449	455.84	445.684	0.764299	9.45545	9.13311	9.1927	8.99845	8.83238	8.79988	0.00684862	Transcribed locus, strongly similar to XP_413891.1 PREDICTED: small nuclear ribonucleoprotein polypeptide A' [Gallus gallus]	---
Ssc.1778.1.S1_at	583.511	642.802	528.918	427.479	498.086	451.138	0.784343	9.18862	9.32823	9.0469	8.73971	8.96025	8.81743	0.0160617	Transcribed locus, strongly similar to NP_005189.2 choline/ethanolamine kinase isoform a [Homo sapiens]	---
Ssc.17847.1.S1_at	3091.21	3799.47	3412.58	2168.79	1855.53	1728.46	0.558346	11.594	11.8916	11.7366	11.0827	10.8576	10.7553	0.0183942	Transcribed locus, strongly similar to NP_659477.2 protein kinase C, delta binding protein [Homo sapiens]	---
Ssc.17893.1.S1_at	867.125	810.808	773.021	649.391	581.123	489.926	0.701947	9.7601	9.66322	9.59436	9.34294	9.1827	8.93642	0.0093858	Transcribed locus, strongly similar to NP_001002913.1 peptidyl-tRNA hydrolase 1 homolog [Homo sapiens]	---
Ssc.17896.1.A1_at	111.991	155.002	166.084	61.3531	99.3332	130.979	0.673472	6.80724	7.27614	7.37577	5.93906	6.6342	7.03319	0.0278609	Transcribed locus, strongly similar to NP_079411.2 formin homology 2 domain containing 3 [Homo sapiens]	---
Ssc.17896.2.S1_at	131.234	176.923	212.818	74.5036	118.748	162.373	0.682614	7.036	7.46698	7.73348	6.21924	6.89176	7.34317	0.0202899	Transcribed locus, strongly similar to NP_079411.2 formin homology 2 domain containing 3 [Homo sapiens]	---
Ssc.17915.1.A1_at	184.04	170.203	149.221	215.296	204.624	165.196	1.16218	7.52388	7.41111	7.22131	7.75018	7.67683	7.36803	0.0129838	Transcribed locus, strongly similar to NP_116279.2 dispatched A [Homo sapiens]	---
Ssc.17934.1.S1_at	281.801	252.1	237.338	354.292	318.499	321.104	1.2887	8.13853	7.97785	7.8908	8.4688	8.31515	8.3269	0.00425782	Transcribed locus, strongly similar to NP_064374.1 START domain containing 10 [Mus musculus]	---
Ssc.17953.1.S1_at	261.271	392.072	195.445	172.159	110.709	104.072	0.455874	8.0294	8.61497	7.61062	7.4276	6.79063	6.70144	0.0469746	Transcribed locus, moderately similar to XP_001488642.1 PREDICTED: hypothetical protein [Equus caballus]	---
Ssc.18003.1.A1_at	379.413	333.967	378.912	409.065	380.116	395.424	1.08451	8.56763	8.38356	8.56572	8.67619	8.5703	8.62726	0.0413537	Transcribed locus, strongly similar to NP_001018065.1 BRCA1/BRCA2-containing complex, subunit 3 isoform 2 [Homo sapiens]	---
Ssc.18014.1.A1_at	223.824	216.079	176.967	358.693	293.149	226.7	1.42419	7.80622	7.75542	7.46734	8.48661	8.19549	7.82464	0.0182901	Transcribed locus	---
Ssc.18018.1.S1_at	358.839	406.544	446.303	286.478	339.073	328.235	0.787156	8.48719	8.66727	8.80188	8.16228	8.40545	8.35859	0.0115856	Transcribed locus, strongly similar to XP_237782.2 PREDICTED: similar to Mediator complex subunit 11 CG6884-PA [Rattus norvegicus]	---
Ssc.18022.3.S1_at	284.639	302.617	284.144	351.336	395.892	335.488	1.2425	8.15299	8.24135	8.15048	8.45671	8.62896	8.39012	0.00926656	Transcribed locus, strongly similar to NP_071588.2 acetyl-CoA transporter [Rattus norvegicus]	---
Ssc.18033.1.A1_at	79.4101	34.8536	38.9395	470.799	70.3709	85.3532	4.08949	6.31125	5.12324	5.28316	8.87897	6.13691	6.41537	0.0439593	Transcribed locus, moderately similar to NP_001069461.1 outer dense fiber of sperm tails 2-like [Bos taurus]	---
Ssc.18037.1.S1_at	75.2154	63.6083	72.5612	33.6428	46.4148	37.7589	0.557355	6.23296	5.99114	6.18113	5.07223	5.53651	5.23874	0.0275157	Transcribed locus, moderately similar to NP_000615.2 serine (or cysteine) proteinase inhibitor, clade A (alpha-1 antiproteinase, antitrypsin), member 5 [Homo sapiens]	---
Ssc.18072.1.A1_at	572.746	602.238	686.821	928.368	711.187	888.839	1.35803	9.16175	9.23419	9.42379	9.85855	9.47409	9.79578	0.0423588	Transcribed locus	---
Ssc.18103.1.A1_at	245.232	280.321	248.117	264.21	313.333	275.122	1.1021	7.938	8.13094	7.95488	8.04554	8.29155	8.10393	0.00658162	Transcribed locus, strongly similar to NP_001030386.1 hypothetical protein LOC515496 [Bos taurus]	---
Ssc.18110.1.A1_at	200.356	188.112	186.819	218.866	220.491	230.962	1.16519	7.64642	7.55545	7.5455	7.7739	7.78458	7.85151	0.025333	Transcribed locus	---
Ssc.18120.1.A1_at	109.247	192.724	324.627	69.5646	95.5488	131.833	0.473903	6.77145	7.59039	8.34264	6.12028	6.57817	7.04257	0.0171336	Transcribed locus	---
Ssc.18140.1.S1_at	474.039	427.873	410.497	331.59	319.689	331.508	0.748842	8.88886	8.74104	8.68123	8.37326	8.32053	8.3729	0.0101119	Transcribed locus, moderately similar to NP_689698.1 hypothetical protein LOC148304 [Homo sapiens]	---
Ssc.18152.1.A1_at	195.615	215.153	369.089	374.602	347.321	517.393	1.58916	7.61187	7.74922	8.52782	8.54921	8.44013	9.01512	0.0161996	Transcribed locus	---
Ssc.18153.1.S1_at	279.085	263.989	237.837	252.341	218.203	192.642	0.849247	8.12456	8.04433	7.89383	7.97923	7.76953	7.58978	0.0192379	Transcribed locus, strongly similar to NP_006773.2 zinc finger protein-like 1 [Homo sapiens]	---
Ssc.18155.3.S1_at	361.696	357.79	354.762	418.186	384.919	419.806	1.13839	8.49863	8.48297	8.47071	8.708	8.58841	8.71358	0.0230659	Transcribed locus, strongly similar to NP_002660.1 pleiotropic regulator 1 (PRL1 homolog, Arabidopsis) [Homo sapiens]	---
Ssc.18169.1.A1_at	406.105	345.838	427.312	441.481	370.059	449.059	1.06898	8.66571	8.43395	8.73915	8.78621	8.53161	8.81076	0.0103562	Transcribed locus, strongly similar to NP_001015006.1 DNA methyltransferase 1-associated protein 1 [Rattus norvegicus]	---
Ssc.18202.1.S1_at	255.935	245.639	198.826	199.624	217.663	169.662	0.83802	7.99963	7.9404	7.63536	7.64114	7.76595	7.40652	0.0216215	Transcribed locus	---
Ssc.18206.1.S1_at	892.062	1573.25	656.525	454.577	1234.4	475.615	0.693371	9.801	10.6195	9.35871	8.82838	10.2696	8.89365	0.0447202	Transcribed locus, strongly similar to NP_036237.2 beta-site APP-cleaving enzyme 2 isoform A preproprotein [Homo sapiens]	---
Ssc.1821.1.A1_at	493.592	499.704	408.768	343.01	353.752	338.098	0.738098	8.94718	8.96493	8.67514	8.42211	8.46659	8.4013	0.0161517	Transcribed locus, strongly similar to NP_001017932.1 WD repeat domain 55 [Rattus norvegicus]	---
Ssc.1821.3.S1_at	234.438	255.916	216.64	164.356	181.46	156.56	0.71058	7.87306	7.99953	7.75916	7.36068	7.50351	7.29057	0.000336441	Transcribed locus, strongly similar to NP_001017932.1 WD repeat domain 55 [Rattus norvegicus]	---
Ssc.18223.1.A1_at	742.424	1432.64	1741.72	237.611	594.079	871.766	0.434912	9.5361	10.4845	10.7663	7.89246	9.21451	9.7678	0.00997683	Transcribed locus	---
Ssc.1825.1.A1_at	1345.15	1154.14	1076.96	1167.53	850.518	955.469	0.831462	10.3936	10.1726	10.0727	10.1892	9.7322	9.90007	0.042074	Transcribed locus, strongly similar to NP_001012153.1 THO complex 5 [Rattus norvegicus]	---
Ssc.18262.1.A1_at	197.923	180.096	199.624	260.934	212.364	226.836	1.21205	7.6288	7.49262	7.64114	8.02754	7.7304	7.82551	0.0256114	Transcribed locus, strongly similar to NP_689749.2 FYVE, RhoGEF and PH domain containing 5 [Homo sapiens]	---
Ssc.1827.1.S1_at	425.685	651.74	877.704	325.762	428.631	676.261	0.731744	8.73364	9.34815	9.77759	8.34767	8.74359	9.40144	0.012876	Transcribed locus, strongly similar to NP_001035026.1 integrator complex subunit 6 isoform a [Homo sapiens]	---
Ssc.18271.3.S1_at	296.817	228.549	211.309	96.0826	126.481	98.1667	0.435376	8.21343	7.83636	7.72321	6.5862	6.98278	6.61716	0.0172154	Transcribed locus, strongly similar to XP_001113039.1 PREDICTED: mitogen-activated protein kinase 8 interacting protein 1 isoform 2 [Macaca mulatta]	---
Ssc.18314.2.A1_at	137.431	241.827	270.298	223.195	285.423	454.02	1.48199	7.10256	7.91783	8.07841	7.80216	8.15696	8.82661	0.037039	Transcribed locus	---
Ssc.18338.1.A1_at	132.393	169.786	156.804	226.093	498.603	316.696	2.26891	7.04868	7.40757	7.29282	7.82077	8.96175	8.30695	0.0202507	Transcribed locus	---
Ssc.18375.1.A1_at	473.188	354.733	286.946	423.996	274.587	218.861	0.822918	8.88627	8.47059	8.16464	8.72791	8.10112	7.77387	0.0269864	Transcribed locus	---
Ssc.18377.3.S1_at	343.996	475.12	310.093	200.784	388.101	213.469	0.710545	8.42625	8.89215	8.27656	7.6495	8.60029	7.73788	0.0309933	Transcribed locus, moderately similar to NP_002551.2 purinergic receptor P2X4 [Homo sapiens]	---
Ssc.18382.1.S1_at	2389.9	2143	1805.32	1527.9	1809.06	1391.99	0.746101	11.2227	11.0654	10.818	10.5773	10.821	10.4429	0.0351299	polymerase (RNA) II (DNA directed) polypeptide I, 14.5kDa	---
Ssc.18431.1.S1_at	1320.95	1381.19	1194.15	1271.12	1333.56	1153.59	0.964577	10.3674	10.4317	10.2218	10.3119	10.3811	10.1719	0.000571512	Transcribed locus, strongly similar to NP_055054.1 eukaryotic translation initiation factor 2B, subunit 2 beta, 39kDa [Homo sapiens]	---
Ssc.18452.1.S1_at	411.614	373.052	273.221	330.697	266.414	240.653	0.791922	8.68515	8.54323	8.09392	8.36937	8.05753	7.91081	0.0321969	Transcribed locus	---
Ssc.18456.2.S1_at	274.234	201.58	187.523	314.903	328.133	250.552	1.34711	8.09926	7.65521	7.55092	8.29876	8.35814	7.96897	0.0471892	Transcribed locus	---
Ssc.18468.1.S1_at	1620.93	1872.51	1498.11	1151.51	1324.62	1335.3	0.763576	10.6626	10.8708	10.5489	10.1693	10.3714	10.3829	0.0362878	Transcribed locus, strongly similar to NP_055563.1 sorting nexin 17 [Homo sapiens]	---
Ssc.18483.2.S1_at	85.4404	82.1139	81.9488	101.983	101.129	102.904	1.2265	6.41685	6.35955	6.35665	6.67218	6.66005	6.68516	0.00259362	Transcribed locus, moderately similar to XP_609549.3 PREDICTED: similar to Zinc finger protein 420 [Bos taurus]	---
Ssc.1849.2.S1_at	329.566	314.473	302.173	275.528	279.171	256.503	0.857315	8.36442	8.29679	8.23923	8.10606	8.12501	8.00283	0.00670158	Transcribed locus, strongly similar to NP_001006969.1 tRNA splicing endonuclease 34 [Rattus norvegicus]	---
Ssc.18502.1.S1_at	232.228	249.063	227.112	155.089	204.038	192.19	0.778253	7.8594	7.96037	7.82726	7.27695	7.67269	7.58639	0.0370962	Transcribed locus, strongly similar to NP_002680.2 polymerase (DNA directed), alpha 2 (70kD subunit) [Homo sapiens]	---
Ssc.18505.1.A1_at	342.119	463.707	276.417	219.675	226.935	220.539	0.61645	8.41835	8.85707	8.1107	7.77923	7.82614	7.78489	0.0412639	Transcribed locus, strongly similar to NP_061917.3 coiled-coil domain containing 93 [Homo sapiens]	---
Ssc.18537.1.S1_at	1118.38	1259.36	1023.65	670.383	807.641	659.516	0.628431	10.1272	10.2985	9.99951	9.38884	9.65757	9.36526	0.00125197	Transcribed locus, strongly similar to NP_057033.2 hypothetical protein LOC51608 [Homo sapiens]	---
Ssc.18553.1.A1_at	407.04	430.68	397.774	522.425	643.514	496.989	1.34596	8.66903	8.75047	8.63581	9.02908	9.32983	8.95707	0.0173348	SLA-2 mRNA for MHC class I antigen, partial cds, allele:SLA-2*03	---
Ssc.1860.1.S1_at	5079.34	4841.8	4946.05	4547.83	3724.21	3259.47	0.775635	12.3104	12.2413	12.2721	12.151	11.8627	11.6704	0.0483916	Transcribed locus, strongly similar to NP_006510.1 dynein, light chain, Tctex-type 1 [Homo sapiens]	---
Ssc.18627.1.S1_a_at	1054.9	927.637	756.832	974.333	751.599	589.678	0.845308	10.0429	9.85742	9.56383	9.92827	9.55382	9.20378	0.0364941	Transcribed locus, strongly similar to NP_003304.1 tissue specific transplantation antigen P35B [Homo sapiens]	---
Ssc.18631.1.A1_at	232.319	228.563	210.775	200.422	189.318	193.945	0.869022	7.85996	7.83645	7.71956	7.6469	7.56467	7.5995	0.0223944	Transcribed locus	---
Ssc.18635.1.S1_at	1669.23	1278.71	1190.69	609.865	741.598	493.495	0.44579	10.705	10.3205	10.2176	9.25235	9.53449	8.94689	0.0138642	Transcribed locus, moderately similar to XP_875358.2 PREDICTED: hypotheical protein LOC617931 [Bos taurus]	---
Ssc.18640.2.S1_at	150.036	172.441	161.756	143.838	156.964	146.703	0.924152	7.22916	7.42996	7.33768	7.1683	7.29429	7.19675	0.0244914	Transcribed locus, strongly similar to NP_057067.1 ubiquitin-conjugating enzyme E2D 4 (putative) [Homo sapiens]	---
Ssc.18683.1.S1_at	221.353	182.878	179.448	238.51	210.458	196.103	1.10518	7.79021	7.51474	7.48742	7.89791	7.71739	7.61547	0.0184337	Transcribed locus, moderately similar to NP_078937.3 coiled-coil domain containing 51 [Homo sapiens]	---
Ssc.18736.1.S1_at	1022.52	794.689	691.202	784.826	677.815	515.003	0.788405	9.99791	9.63425	9.43296	9.61623	9.40475	9.00844	0.0140728	RNA polymerase I subunit hRPA39	---
Ssc.18770.1.A1_at	68.8007	46.999	71.0191	78.8626	60.333	83.8671	1.19401	6.10435	5.55456	6.15014	6.30127	5.91488	6.39003	0.0161219	Transcribed locus	---
Ssc.18799.1.S1_at	432.731	375.291	404.57	549.478	446.158	522.357	1.25186	8.75733	8.55187	8.66025	9.10192	8.80141	9.02889	0.00629727	Transcribed locus	---
Ssc.1880.3.S1_at	968.703	1185.95	1234.94	1060.25	1254.16	1335.16	1.0767	9.91991	10.2118	10.2702	10.0502	10.2925	10.3828	0.00881555	Transcribed locus	---
Ssc.18804.1.A1_at	163.932	267.372	201.124	273.31	380.155	316.45	1.53364	7.35695	8.0627	7.65194	8.09439	8.57044	8.30583	0.00552901	Transcribed locus	---
Ssc.18825.1.A1_a_at	993.238	823.231	561.169	864.221	768.301	520.298	0.905445	9.956	9.68515	9.13229	9.75526	9.58553	9.02319	0.0257641	Transcribed locus, strongly similar to NP_001002862.1 derlin-3 protein isoform b [Homo sapiens]	---
Ssc.1885.2.S1_at	285.679	303.206	343.956	332.793	360.013	402.244	1.17389	8.15825	8.24415	8.42608	8.37848	8.49191	8.65193	0.000657569	Transcribed locus	---
Ssc.18874.1.S1_at	134.475	135.48	144.029	156.71	142.471	163.804	1.11836	7.07119	7.08194	7.17022	7.29195	7.15452	7.35583	0.0351147	Transcribed locus	---
Ssc.18877.1.A1_at	164.14	130.884	223.875	184.712	141.672	246.305	1.10366	7.35878	7.03214	7.80655	7.52913	7.14641	7.9443	0.00653967	Transcribed locus	---
Ssc.18880.1.A1_at	81.9107	196.385	175.348	41.398	63.9567	91.2832	0.433463	6.35598	7.61754	7.45408	5.37149	5.99902	6.51228	0.0163108	Transcribed locus	---
Ssc.18897.1.S1_at	365.127	347.858	387.326	389.817	418.978	432.873	1.12847	8.51225	8.44235	8.5974	8.60665	8.71073	8.7578	0.0375717	Transcribed locus, strongly similar to NP_080880.3 hypothetical protein LOC68187 [Mus musculus]	---
Ssc.18907.1.A1_at	68.0919	86.115	156.456	25.6626	40.6449	121.492	0.604512	6.08941	6.42819	7.28961	4.6816	5.345	6.92472	0.0453673	Transcribed locus	---
Ssc.18954.1.A1_at	76.1341	76.9853	52.9768	84.7338	86.7642	62.4423	1.1351	6.25047	6.26651	5.72729	6.40487	6.43903	5.96445	0.00869223	Transcribed locus, moderately similar to XP_001251783.1 PREDICTED: hypothetical protein [Bos taurus]	---
Ssc.19028.2.S1_at	187.43	273.391	340.153	160.922	150.376	215.574	0.657789	7.55021	8.09482	8.41004	7.33022	7.23243	7.75204	0.0460877	Transcribed locus	---
Ssc.19038.1.A1_at	72.2783	69.025	62.4746	66.7614	66.8983	56.481	0.933078	6.17549	6.10905	5.9652	6.06094	6.0639	5.81969	0.0377718	Transcribed locus, strongly similar to NP_080940.2 vacuolar protein sorting 53 [Mus musculus]	---
Ssc.1904.2.S1_at	592.436	648.954	702.989	466.54	563.329	598.018	0.837227	9.21052	9.34197	9.45736	8.86586	9.13783	9.22405	0.0129629	Transcribed locus, strongly similar to NP_065161.2 solute carrier family 44, member 2 [Homo sapiens]	---
Ssc.19103.1.A1_at	145.859	121.857	200.187	193.133	174.931	264.691	1.35232	7.18843	6.92905	7.6452	7.59345	7.45064	8.04817	0.0038676	Transcribed locus	---
Ssc.1911.1.A1_at	2480.29	2155.13	1479.16	1141.08	1447.6	848.6	0.562145	11.2763	11.0736	10.5306	10.1562	10.4994	9.72894	0.0171842	Transcribed locus, strongly similar to NP_032973.1 protease (prosome, macropain) 26S subunit, ATPase 1 [Mus musculus]	---
Ssc.19130.1.S1_at	128.023	126.399	106.166	88.494	103.579	80.8873	0.756987	7.00026	6.98184	6.73018	6.46751	6.69459	6.33784	0.0147994	Transcribed locus	---
Ssc.19152.1.S1_at	403.049	325.393	330.785	387.704	286.665	286.227	0.906884	8.65481	8.34604	8.36975	8.59881	8.16322	8.16102	0.0435853	Transcribed locus	---
Ssc.19160.1.S1_at	314.211	371.043	321.511	272.455	291.659	223.586	0.782407	8.29559	8.53544	8.32872	8.08987	8.18814	7.80469	0.029963	Transcribed locus, strongly similar to NP_033362.2 transcription factor-like 1 [Mus musculus]	---
Ssc.1917.1.S1_at	256.409	233.506	241.776	288.654	254.495	275.913	1.11941	8.0023	7.86732	7.91753	8.1732	7.99149	8.10807	0.00723201	Transcribed locus	---
Ssc.19174.1.A1_at	115.327	81.3391	140.231	404.268	165.815	375.954	2.80809	6.84959	6.34588	7.13166	8.65917	7.37343	8.55441	0.0121787	Transcribed locus	---
Ssc.19193.2.S1_at	262.629	258.272	348.705	303.037	283.669	392.585	1.12613	8.03688	8.01275	8.44586	8.24335	8.14806	8.61686	0.00706703	Transcribed locus	---
Ssc.19198.2.S1_a_at	1683.14	1749.6	1253.24	939.239	1369.82	866.063	0.677579	10.7169	10.7728	10.2914	9.87535	10.4198	9.75833	0.0281124	Transcribed locus, strongly similar to NP_033383.1 testis expressed gene 261 [Mus musculus]	---
Ssc.19223.1.S1_at	1470.27	1294.16	1069.05	1024.68	960.605	863.321	0.743086	10.5219	10.3378	10.0621	10.001	9.9078	9.75375	0.0104226	Transcribed locus, strongly similar to NP_062095.1 coronin, actin-binding protein, 1B [Rattus norvegicus]	---
Ssc.19249.2.S1_a_at	462.592	385.697	391.887	355.094	339.134	320.781	0.818439	8.8536	8.59132	8.61429	8.47206	8.40571	8.32544	0.0185759	Transcribed locus, strongly similar to NP_060302.1 hypothetical protein LOC54942 [Homo sapiens]	---
Ssc.19250.1.S1_at	245.734	177	178.934	324.015	269.283	200.044	1.31857	7.94095	7.46761	7.48328	8.33992	8.07298	7.64417	0.0470675	Transcribed locus, strongly similar to NP_036471.1 transmembrane 4 superfamily member 15 [Homo sapiens]	---
Ssc.19258.2.A1_at	127.664	161.288	154.439	105.745	152.656	125.244	0.865252	6.99621	7.3335	7.27089	6.72445	7.25414	6.9686	0.0445705	Transcribed locus, strongly similar to NP_032454.1 potassium inwardly-rectifying channel J8 [Mus musculus]	---
Ssc.19265.1.A1_at	569.625	493.914	603.578	500.597	456.667	541.172	0.898819	9.15387	8.94812	9.2374	8.96751	8.835	9.07994	0.00950046	Transcribed locus	---
Ssc.19270.2.A1_at	84.575	157.394	311.865	59.4139	89.021	221.642	0.668209	6.40216	7.29824	8.28478	5.89273	6.47607	7.79209	0.014835	Transcribed locus	---
Ssc.19271.2.S1_at	308.838	353.185	220.729	232.692	239.436	200.656	0.762144	8.27071	8.46428	7.78613	7.86228	7.9035	7.64858	0.0482616	Transcribed locus, strongly similar to XP_001493829.1 PREDICTED: similar to elastin (supravalvular aortic stenosis, Williams-Beuren syndrome) [Equus caballus]	---
Ssc.19284.1.A1_at	64.4208	75.1774	124.6	70.0031	99.6547	172.264	1.29419	6.00945	6.23223	6.96116	6.12935	6.63887	7.42848	0.0452996	Transcribed locus, weakly similar to NP_001103541.1 zinc finger protein 12 [Bos taurus]	---
Ssc.19289.2.A1_at	638.012	794.442	920.767	382.454	547.701	571.751	0.638234	9.31744	9.6338	9.84669	8.57914	9.09724	9.15924	0.00423424	Transcribed locus, strongly similar to NP_659142.1 solute carrier family 35, member C2 [Mus musculus]	---
Ssc.19321.1.A1_at	118.356	107.622	107.994	106.935	95.5659	95.1093	0.891123	6.88699	6.74983	6.75481	6.74059	6.57842	6.57151	0.00210514	Transcribed locus, moderately similar to NP_071905.3 HCLS1 binding protein 3 [Homo sapiens]	---
Ssc.19334.1.S1_at	1880.32	2271.12	1397.72	1008.61	1421.6	606.295	0.547201	10.8768	11.1492	10.4489	9.97815	10.4733	9.24388	0.0131631	Transcribed locus, strongly similar to NP_110473.2 growth factor receptor bound protein 2 [Rattus norvegicus]	---
Ssc.1934.1.S1_a_at	922.219	1177.52	915.908	797.29	732.965	656.717	0.725208	9.84897	10.2015	9.83906	9.63896	9.5176	9.35913	0.0396439	Transcribed locus, strongly similar to NP_001019442.1 hypothetical protein LOC360967 [Rattus norvegicus]	---
Ssc.1934.1.S1_at	319.497	371.435	324.492	195.822	280.538	269.277	0.734311	8.31966	8.53697	8.34204	7.6134	8.13205	8.07295	0.0352937	Transcribed locus, strongly similar to NP_001019442.1 hypothetical protein LOC360967 [Rattus norvegicus]	---
Ssc.19349.1.S1_at	1768.12	1507.34	1403.78	1412.74	1338.46	1251.09	0.855329	10.788	10.5578	10.4551	10.4643	10.3864	10.289	0.0253976	Transcribed locus, strongly similar to NP_067512.3 serine/threonine kinase 25 [Mus musculus]	---
Ssc.19349.3.S1_a_at	227.466	194.56	205.09	168.021	164.083	167.673	0.796945	7.82951	7.60407	7.68011	7.3925	7.35828	7.38951	0.0151184	Transcribed locus, strongly similar to NP_067512.3 serine/threonine kinase 25 [Mus musculus]	---
Ssc.19358.2.S1_a_at	391.798	394.827	398.828	458.426	461.137	481.839	1.18217	8.61397	8.62508	8.63962	8.84055	8.84905	8.91241	0.00214777	Transcribed locus, strongly similar to NP_057116.2 zinc finger, DHHC domain containing 9 [Homo sapiens]	---
Ssc.19363.1.S1_at	318.486	326.215	237.059	230.417	202.911	197.784	0.715741	8.31509	8.34968	7.8891	7.8481	7.6647	7.62778	0.0306414	Transcribed locus, strongly similar to NP_031482.1 adaptor-related protein complex AP-1, mu subunit 1 [Mus musculus]	---
Ssc.19377.1.A1_at	293.327	346.501	315.911	221.99	235.184	270.298	0.761162	8.19637	8.43672	8.30337	7.79435	7.87765	8.07841	0.0273689	Transcribed locus, strongly similar to NP_073606.3 transducer of regulated CREB protein 3 isoform a [Homo sapiens]	---
Ssc.19381.1.A1_at	763.306	1668.64	1268.2	351.099	853.796	654.822	0.502606	9.57612	10.7045	10.3086	8.45573	9.73775	9.35496	0.00138945	Transcribed locus, strongly similar to NP_004829.2 Homer, neuronal immediate early gene, 3 [Homo sapiens]	---
Ssc.19381.2.S1_at	193.717	412.569	356.489	93.1149	218.875	179.46	0.510451	7.59781	8.68849	8.47771	6.54094	7.77396	7.48752	0.000865117	Transcribed locus, strongly similar to NP_004829.2 Homer, neuronal immediate early gene, 3 [Homo sapiens]	---
Ssc.19382.1.A1_at	114.315	257.217	80.5349	86.8216	161.326	67.5815	0.698412	6.83687	8.00684	6.33154	6.43998	7.33384	6.07856	0.0350011	Transcribed locus, strongly similar to NP_004554.2 mitochondrial phosphoenolpyruvate carboxykinase 2 isoform 1 precursor [Homo sapiens]	---
Ssc.19390.1.S1_at	1285.54	1358.22	813.607	506.289	852.841	414.552	0.513015	10.3282	10.4075	9.66819	8.98382	9.73613	8.69541	0.0180575	RAB5C, member RAS oncogene family	---
Ssc.19401.2.A1_at	163.085	175.408	127.713	111.087	89.9421	99.1121	0.643795	7.34948	7.45457	6.99676	6.79555	6.49092	6.63099	0.0353775	Transcribed locus, moderately similar to NP_055589.1 hypothetical protein LOC9813 [Homo sapiens]	---
Ssc.1942.1.S1_at	440.341	150.18	128.477	83.8776	35.3905	22.369	0.196992	8.78248	7.23055	7.00537	6.39021	5.14529	4.48343	0.00153273	Transcribed locus	---
Ssc.19483.3.A1_at	263.461	195.291	232.717	166.299	163.13	181.197	0.738465	8.04145	7.60948	7.86243	7.37764	7.34988	7.50142	0.03593	Transcribed locus	---
Ssc.1951.1.S1_at	739.402	1020.6	672.246	566.559	595.753	528.493	0.695161	9.53022	9.9952	9.39285	9.14608	9.21857	9.04574	0.0336467	Transcribed locus, strongly similar to NP_060537.3 MAP7 domain containing 1 [Homo sapiens]	---
Ssc.19535.1.A1_at	318.319	294.105	230.102	563.441	424.669	334.19	1.56945	8.31433	8.20019	7.84613	9.13812	8.73019	8.38452	0.0113222	Transcribed locus	---
Ssc.19538.1.A1_at	608.974	727.89	584.04	403.848	453.893	462.246	0.68717	9.25024	9.50758	9.18992	8.65767	8.82621	8.85252	0.0174607	Transcribed locus, strongly similar to NP_001029623.1 zinc finger protein 622 [Bos taurus]	---
Ssc.19554.1.S1_at	368.752	270.603	204.252	234.761	229.136	163.62	0.74385	8.52651	8.08003	7.67421	7.87505	7.84006	7.35421	0.0425339	Transcribed locus, strongly similar to NP_796015.2 FAD-synthetase [Mus musculus]	---
Ssc.19557.1.S1_at	709.742	514.097	522.02	603.385	451.703	439.474	0.856061	9.47115	9.0059	9.02796	9.23694	8.81923	8.77963	0.00345954	Transcribed locus, strongly similar to NP_001030113.1 TAR (HIV) RNA binding protein 2 [Rattus norvegicus]	---
Ssc.19558.1.S1_at	820.084	705.378	682.841	784.749	634.764	624.32	0.925522	9.67963	9.46225	9.41541	9.61609	9.31008	9.28614	0.0247182	Transcribed locus, strongly similar to NP_006101.1 CD2 antigen (cytoplasmic tail) binding protein 2 [Homo sapiens]	---
Ssc.19558.2.S1_a_at	384.979	371.328	307.641	454.365	556.772	375.559	1.30335	8.58864	8.53655	8.2651	8.82771	9.12094	8.5529	0.0376955	Transcribed locus, strongly similar to NP_006101.1 CD2 antigen (cytoplasmic tail) binding protein 2 [Homo sapiens]	---
Ssc.19569.1.S1_at	133.241	109.351	116.168	120.227	97.6856	100.674	0.888022	7.05789	6.77282	6.86007	6.90962	6.61007	6.65355	0.00507185	Transcribed locus	---
Ssc.19585.1.A1_at	390.669	329.735	458.761	484.04	421.112	512.475	1.20223	8.6098	8.36516	8.8416	8.91898	8.71806	9.00134	0.021337	Transcribed locus, strongly similar to NP_919320.1 BMS1-like, ribosome assembly protein [Mus musculus]	---
Ssc.19607.2.A1_at	401.696	737.876	665.229	336.418	402.633	377.744	0.618791	8.64996	9.52723	9.37771	8.39411	8.65332	8.56127	0.0406256	Transcribed locus	---
Ssc.19639.1.A1_at	801.688	833.927	1001.86	1343.76	1082.8	1230.41	1.38654	9.6469	9.70378	9.96847	10.3921	10.0806	10.2649	0.0378954	Transcribed locus, moderately similar to XP_873151.2 PREDICTED: similar to O6-methylguanine-DNA-methyltransferase isoform 2 [Bos taurus]	---
Ssc.19642.1.S1_at	368.211	448.281	468.631	286.939	329.929	435.641	0.818995	8.52439	8.80826	8.87231	8.1646	8.36601	8.767	0.0482112	Transcribed locus, strongly similar to NP_001457.1 frizzled 2 [Homo sapiens]	---
Ssc.1966.2.S1_at	401.19	390.891	343.069	384.544	336.343	289.444	0.890042	8.64814	8.61062	8.42235	8.587	8.39379	8.17714	0.0464461	Transcribed locus, strongly similar to NP_003155.2 syntaxin 5 [Homo sapiens]	---
Ssc.19722.1.S1_at	200.188	251.911	271.417	378.075	416.831	609.989	1.94176	7.64521	7.97677	8.08437	8.56253	8.70332	9.25264	0.00905757	Transcribed locus, strongly similar to NP_573485.2 EGF, latrophilin seven transmembrane domain containing 1 [Mus musculus]	---
Ssc.19744.1.S1_at	319.926	280.986	305.065	274.022	209.132	258.946	0.819116	8.32159	8.13435	8.25297	8.09815	7.70827	8.01651	0.0229061	Transcribed locus, strongly similar to XP_941315.1 PREDICTED: hypothetical protein [Homo sapiens]	---
Ssc.1975.1.S1_at	478.69	533.941	635.383	387.145	404.059	595.08	0.841185	8.90295	9.06054	9.31148	8.59673	8.65842	9.21694	0.0492626	Transcribed locus	---
Ssc.19798.2.A1_at	147.581	222.328	245.875	204.693	290.189	326.623	1.33408	7.20536	7.79655	7.94178	7.67732	8.18085	8.35148	0.00189282	Transcribed locus	---
Ssc.19802.1.S1_at	2145.96	1954.58	1842.37	1940.65	1737.4	1617.34	0.891043	11.0674	10.9326	10.8473	10.9223	10.7627	10.6594	0.00272345	Transcribed locus, strongly similar to NP_054907.1 Ssu72 RNA polymerase II CTD phosphatase homolog [Homo sapiens]	---
Ssc.19804.1.S1_at	4389.28	5885.5	5105.78	3423.16	4056.03	3911.59	0.740596	12.0998	12.5229	12.3179	11.7411	11.9859	11.9335	0.0083051	Transcribed locus, moderately similar to NP_361012.1 SCAN domain containing protein 1 [Homo sapiens]	---
Ssc.1987.1.S1_at	203.233	241.464	167.372	188.06	202.983	155.262	0.892555	7.66699	7.91566	7.38691	7.55505	7.66522	7.27856	0.0392723	Transcribed locus	---
Ssc.1990.1.S1_at	294.652	251.325	262.925	186.167	143.71	154.858	0.599251	8.20287	7.97341	8.03851	7.54045	7.16702	7.2748	0.00163775	Transcribed locus, strongly similar to NP_071898.2 ring finger protein 25 [Homo sapiens]	---
Ssc.19911.1.S1_at	410.058	507.402	597.481	445.09	544.324	633.322	1.07115	8.67968	8.98699	9.22275	8.79795	9.08832	9.3068	0.00469647	Transcribed locus, strongly similar to NP_006232.1 protein phosphatase 1, regulatory (inhibitor) subunit 2 [Homo sapiens]	---
Ssc.19982.1.S1_at	1128.35	1763.96	2086.18	962.722	1411.57	1754.8	0.829386	10.14	10.7846	11.0266	9.91098	10.4631	10.7771	0.00543792	Transcribed locus, strongly similar to NP_001013996.1 hypothetical protein LOC303606 [Rattus norvegicus]	---
Ssc.20047.1.S1_at	95.0764	93.6912	129.868	171.013	128.979	228.959	1.66005	6.57102	6.54984	7.0209	7.41796	7.01099	7.83895	0.0146516	Transcribed locus	---
Ssc.20115.1.S1_at	293.862	276.257	498.035	163.409	226.433	315.764	0.660585	8.199	8.10987	8.9601	7.35234	7.82294	8.3027	0.034077	Transcribed locus, strongly similar to NP_000098.1 damage-specific DNA binding protein 2 [Homo sapiens]	---
Ssc.20115.2.S1_at	256.143	254.673	296.67	316.237	295.774	340.289	1.17934	8.00081	7.9925	8.21272	8.30486	8.20835	8.41062	0.00914219	Transcribed locus, strongly similar to NP_000098.1 damage-specific DNA binding protein 2 [Homo sapiens]	---
Ssc.20156.1.S1_at	79.4505	81.5007	127.918	24.6233	46.9323	43.8434	0.399485	6.31198	6.34874	6.99908	4.62195	5.55251	5.45429	0.0199726	Transcribed locus, moderately similar to NP_000615.2 serine (or cysteine) proteinase inhibitor, clade A (alpha-1 antiproteinase, antitrypsin), member 5 [Homo sapiens]	---
Ssc.2016.1.A1_at	351.835	343.823	466.377	632.999	568.671	603.904	1.5538	8.45876	8.42552	8.86535	9.30606	9.15145	9.23818	0.0224562	Transcribed locus	---
Ssc.20206.1.S1_at	3005.47	2887.12	3279.05	3517.37	3710.87	4056.96	1.23045	11.5534	11.4954	11.6791	11.7803	11.8575	11.9862	0.00841921	Transcribed locus, strongly similar to NP_997925.1 hypothetical protein LOC336641 [Danio rerio]	---
Ssc.2021.1.S1_at	1240.72	1300.75	898.349	1015.5	899.114	728.426	0.768366	10.277	10.3451	9.81113	9.98797	9.81236	9.50864	0.0208927	Transcribed locus, strongly similar to XP_215220.3 PREDICTED: similar to Protein FAM50A (XAP-5 protein) [Rattus norvegicus]	---
Ssc.20217.2.S1_at	145.698	121.599	133.088	122.904	102.147	116.902	0.85406	7.18684	6.92599	7.05624	6.94139	6.6745	6.86916	0.00400746	Transcribed locus, strongly similar to NP_001101070.1 F-box and WD-40 domain protein 4 [Rattus norvegicus]	---
Ssc.20228.1.S1_a_at	606.708	556.392	575.197	514.26	462.627	524.692	0.863822	9.24486	9.11996	9.16791	9.00635	8.85371	9.03533	0.0174201	Transcribed locus, strongly similar to NP_056444.2 pre-mRNA processing factor 31 homolog [Homo sapiens]	---
Ssc.20232.1.S1_at	916.511	769.618	991.978	1369.51	1066.4	1096.64	1.31905	9.84001	9.588	9.95416	10.4194	10.0585	10.0989	0.04641	Transcribed locus, strongly similar to NP_036534.1 ADP-ribosylation factor interacting protein 2 [Homo sapiens]	---
Ssc.20238.2.S1_a_at	985.54	1475.17	1131.48	751.652	765.146	681.583	0.611989	9.94477	10.5267	10.144	9.55392	9.57959	9.41275	0.0254647	Transcribed locus, strongly similar to NP_036067.1 glucosamine-6-phosphate deaminase 1 [Mus musculus]	---
Ssc.20251.1.S1_at	3896.13	4549.58	4727.29	4692.35	5617.79	5269.27	1.18268	11.9278	12.1515	12.2068	12.1961	12.4558	12.3634	0.015935	Transcribed locus, strongly similar to NP_001005547.1 tetraspanin 3 [Rattus norvegicus]	---
Ssc.20259.1.S1_a_at	1221.12	1205.38	795.455	755.357	831.765	649.368	0.694141	10.254	10.2353	9.63564	9.56101	9.70003	9.34289	0.0244388	Transcribed locus, strongly similar to NP_009191.1 lysophospholipase II [Homo sapiens]	---
Ssc.2028.1.S1_at	2126.74	2681.2	1471.8	1442.15	1765.26	1223.71	0.705622	11.0544	11.3887	10.5234	10.494	10.7857	10.257	0.0229764	Transcribed locus, strongly similar to NP_079657.1 ATPase, H+ transporting, lysosomal V1 subunit F [Mus musculus]	---
Ssc.20362.1.S1_at	2211.77	2129.86	1755.8	1581.09	1800.93	1409.03	0.785749	11.111	11.0565	10.7779	10.6267	10.8145	10.4605	0.0199083	Transcribed locus, strongly similar to NP_001008396.1 hypothetical protein LOC389541 [Homo sapiens]	---
Ssc.20371.1.A1_at	185.487	271.179	428.994	110.983	171.602	378.622	0.74657	7.53517	8.0831	8.74481	6.79419	7.42292	8.56461	0.0474126	Transcribed locus, strongly similar to NP_001102405.1 procollagen, type IV, alpha 3 (Goodpasture antigen) binding protein [Rattus norvegicus]	---
Ssc.20414.1.S1_at	1885.25	2272.59	1743.74	822.464	1339.35	1370.11	0.598471	10.8805	11.1501	10.768	9.68381	10.3873	10.4201	0.0441394	Transcribed locus, strongly similar to NP_036092.1 procollagen-lysine, 2-oxoglutarate 5-dioxygenase 3 [Mus musculus]	---
Ssc.20465.1.S1_at	14248.5	14263.7	14661.4	15405.2	14687.5	15142.6	1.04775	13.7985	13.8001	13.8397	13.9111	13.8423	13.8863	0.0491467	Transcribed locus, strongly similar to NP_001032423.1 ribosomal protein S19 [Rattus norvegicus]	---
Ssc.20571.2.S1_at	39.7786	56.7328	53.088	33.7169	50.274	47.0045	0.875641	5.31392	5.82611	5.73031	5.0754	5.65174	5.55473	0.00573101	Tropomyosin 2 (beta)	---
Ssc.20586.1.S1_at	50.6985	64.3207	73.1964	44.1956	55.3587	63.4042	0.865808	5.66387	6.00721	6.1937	5.46583	5.79074	5.98651	0.000329318	Transcribed locus	---
Ssc.20607.2.A1_at	11615.7	10936.6	10977.1	10049.5	10419.9	9324.82	0.8886	13.5038	13.4169	13.4222	13.2948	13.3471	13.1869	0.03962	Transcribed locus	---
Ssc.20705.1.A1_at	512.007	557.682	456.066	352.26	399.309	397.263	0.75296	9.00002	9.1233	8.8331	8.4605	8.64136	8.63395	0.0303998	Transcribed locus, strongly similar to NP_796307.2 exocyst complex component 3 [Mus musculus]	---
Ssc.20725.1.S1_at	419.15	473.269	530.633	301.596	310.142	403.529	0.713443	8.71132	8.88652	9.05157	8.23647	8.27679	8.65653	0.00787798	Transcribed locus, strongly similar to NP_001019845.1 lin-52 homolog [Homo sapiens]	---
Ssc.20733.1.S1_at	1333.61	1112.68	890.347	819.24	881.511	742.112	0.732133	10.3811	10.1198	9.79822	9.67814	9.78383	9.53549	0.0430004	Transcribed locus, strongly similar to NP_081240.1 coiled-coil domain containing 124 [Mus musculus]	---
Ssc.20752.1.S1_at	534.756	540.77	528.434	503.687	462.843	448.858	0.882433	9.06274	9.07887	9.04558	8.97638	8.85438	8.81012	0.0314683	Transcribed locus	---
Ssc.20753.1.S1_at	216.792	188.025	203.655	238.202	234.445	227.767	1.1511	7.76017	7.55478	7.66998	7.89604	7.87311	7.83141	0.0346579	---	---
Ssc.20770.1.S1_at	89.2617	71.1919	88.1305	134.262	103.115	108.996	1.39338	6.47997	6.15364	6.46157	7.06891	6.68811	6.76813	0.015691	Transcribed locus	---
Ssc.20812.1.S1_at	1756.81	1921.79	1914.91	1573.66	1776.67	1756.78	0.913042	10.7787	10.9082	10.9031	10.6199	10.795	10.7787	0.00530303	Transcribed locus, moderately similar to NP_055965.1 raft-linking protein [Homo sapiens]	---
Ssc.2084.1.S1_at	371.28	366.427	324.367	567.086	451.304	388.777	1.32492	8.53636	8.51738	8.34148	9.14742	8.81796	8.6028	0.0357812	Transcribed locus, weakly similar to XP_597530.3 PREDICTED: similar to ZNF792 protein [Bos taurus]	---
Ssc.20841.1.S1_at	391.043	423.122	379.299	365.188	396.879	361.555	0.94148	8.61118	8.72493	8.56719	8.5125	8.63256	8.49807	0.0052877	Transcribed locus	---
Ssc.20866.1.S1_at	474.12	424.653	397.405	355.301	367.836	323.917	0.807801	8.88911	8.73014	8.63447	8.4729	8.52292	8.33948	0.0185033	Transcribed locus, strongly similar to XP_853975.1 PREDICTED: similar to E2F transcription factor 4 [Canis familiaris]	---
Ssc.20903.1.S1_at	544.347	540.562	532.427	446.66	477.244	452.519	0.851043	9.08838	9.07832	9.05644	8.80303	8.89858	8.82183	0.00833566	Transcribed locus, strongly similar to NP_084408.1 hypothetical protein LOC78581 [Mus musculus]	---
Ssc.20932.1.S1_a_at	318.64	308.825	306.193	264.837	243.855	255.791	0.818804	8.31578	8.27065	8.2583	8.04896	7.92988	7.99882	0.00398538	Transcribed locus, strongly similar to XP_001504790.1 PREDICTED: similar to RPA interacting protein [Equus caballus]	---
Ssc.2094.1.S1_at	107.292	97.7026	92.344	144.88	108.362	115.608	1.2405	6.7454	6.61033	6.52895	7.17871	6.75972	6.8531	0.033677	Transcribed locus	---
Ssc.20974.1.A2_at	2075.73	2629.2	1962.19	2298.02	3168.38	2607.71	1.21103	11.0194	11.3604	10.9382	11.1662	11.6295	11.3486	0.034331	Transcribed locus, strongly similar to NP_002067.1 glucosamine (N-acetyl)-6-sulfatase precursor [Homo sapiens]	---
Ssc.20986.1.S1_at	313.201	849.467	1216.31	168.451	481.567	369.859	0.428704	8.29095	9.73041	10.2483	7.39619	8.91159	8.53083	0.0289272	Transcribed locus, strongly similar to NP_060416.1 FK506 binding protein 14, 22 kDa [Homo sapiens]	---
Ssc.21033.2.S1_at	772.03	865.261	629.661	336.666	482.362	434.492	0.552954	9.59251	9.75699	9.29843	8.39517	8.91397	8.76319	0.0231138	Transcribed locus, strongly similar to NP_006310.1 CDP-diacylglycerol--inositol 3-phosphatidyltransferase [Homo sapiens]	---
Ssc.21045.1.S1_at	4306.36	3973.76	3938.04	3797.01	3303.16	3737.7	0.88703	12.0723	11.9563	11.9433	11.8906	11.6896	11.8679	0.0437775	Transcribed locus, strongly similar to NP_001020374.1 U2 small nuclear RNA auxillary factor 1 isoform b [Homo sapiens]	---
Ssc.21049.1.S1_at	141.455	136.492	202.67	176.467	189.377	224.482	1.22827	7.1442	7.09267	7.66299	7.46325	7.56512	7.81046	0.0396867	Transcribed locus	---
Ssc.21120.2.A1_at	73.2757	84.1328	95.0042	96.1433	102.258	107.525	1.21201	6.19526	6.3946	6.56992	6.58711	6.67607	6.74853	0.0219669	Transcribed locus	---
Ssc.21138.1.S1_at	714.043	928.09	1369.17	183.808	278.905	316.009	0.2586	9.47987	9.85812	10.4191	7.52206	8.12363	8.30382	0.00162021	Transcribed locus, strongly similar to NP_004498.1 HUS1 checkpoint protein [Homo sapiens]	---
Ssc.21138.3.S1_a_at	166.981	229.96	271.91	134.778	117.771	144.287	0.59331	7.38354	7.84524	8.08699	7.07444	6.87984	7.1728	0.0371352	Transcribed locus	---
Ssc.21148.1.S1_at	320.68	307.408	293.876	351.051	328.239	301.976	1.06432	8.32499	8.26401	8.19906	8.45554	8.3586	8.23829	0.0400401	Transcribed locus, strongly similar to XP_486121.2 PREDICTED: hypothetical protein LOC72368 isoform 1 [Mus musculus]	---
Ssc.21154.1.A1_at	2366.24	3195.23	2454.62	1781.02	1777.6	1826.57	0.671798	11.2084	11.6417	11.2613	10.7985	10.7957	10.8349	0.0295399	Transcribed locus, strongly similar to NP_035993.1 3'-phosphoadenosine 5'-phosphosulfate synthase 1 [Mus musculus]	---
Ssc.21182.1.S1_at	2614.69	1479.82	1314.15	779.382	1060.66	624.92	0.455744	11.3524	10.5312	10.3599	9.60619	10.0507	9.28753	0.0475287	Transcribed locus, strongly similar to NP_055075.1 HLA class II region expressed gene KE2 [Homo sapiens]	---
Ssc.21214.1.A1_at	1074.53	1128.63	795.194	1526.29	1341.56	945.159	1.2717	10.0695	10.1404	9.63516	10.5758	10.3897	9.88441	0.0298141	Transcribed locus, strongly similar to NP_073206.2 major vault protein [Rattus norvegicus]	---
Ssc.21231.2.S1_at	222.603	291.772	225.372	165.704	200.99	204.773	0.772517	7.79833	8.1887	7.81616	7.37246	7.65098	7.67788	0.0454236	Transcribed locus, strongly similar to NP_803190.2 transmembrane and ubiquitin-like domain containing 2 isoform a [Homo sapiens]	---
Ssc.21236.1.S1_at	368.371	403.062	646.965	463.238	488.434	713.63	1.17407	8.52502	8.65486	9.33754	8.85561	8.93202	9.47903	0.0236105	Transcribed locus	---
Ssc.21255.1.S1_at	1555.39	1426.32	1779.38	2046.87	2004.23	2094.94	1.29089	10.6031	10.4781	10.7972	10.9992	10.9688	11.0327	0.0187144	Transcribed locus	---
Ssc.21263.1.S1_at	50.7161	58.4497	51.3522	73.5698	64.7351	68.458	1.2881	5.66437	5.86912	5.68235	6.20104	6.01648	6.09715	0.0430071	Transcribed locus, moderately similar to NP_001096701.1 myocyte enhancer factor 2B [Bos taurus]	---
Ssc.21280.2.A1_at	180.679	174.829	211.164	107.055	120.71	131.275	0.633594	7.49729	7.4498	7.72222	6.74221	6.9154	7.03645	0.00482563	Transcribed locus	---
Ssc.21283.1.S1_at	610.072	622.796	674.128	450.286	385.286	262.42	0.57577	9.25284	9.28262	9.39688	8.8147	8.58979	8.03573	0.0472351	Transcribed locus, strongly similar to NP_055199.1 acyl-Coenzyme A dehydrogenase family, member 8 [Homo sapiens]	---
Ssc.21284.1.S1_at	373.496	262.763	266.375	494.447	311.648	295.934	1.2209	8.54495	8.03762	8.05731	8.94967	8.28377	8.20913	0.034174	Transcribed locus	---
Ssc.21296.1.S1_at	116.643	118.162	172.001	171.675	139.734	215.298	1.29474	6.86596	6.88462	7.42627	7.42354	7.12654	7.75019	0.0291271	Transcribed locus	---
Ssc.21302.1.A1_at	279.562	309.106	309.364	389.476	402.767	338.224	1.25883	8.12702	8.27196	8.27316	8.60539	8.6538	8.40184	0.0435875	Transcribed locus, strongly similar to NP_699174.1 ectonucleotide pyrophosphatase/phosphodiesterase 6 [Homo sapiens]	---
Ssc.21302.2.S1_at	135.417	180.518	171.944	245.831	239.29	215.052	1.43514	7.08127	7.496	7.42579	7.94152	7.90262	7.74854	0.0432905	Transcribed locus, strongly similar to NP_699174.1 ectonucleotide pyrophosphatase/phosphodiesterase 6 [Homo sapiens]	---
Ssc.21304.1.A1_at	110.52	169.055	213.343	223.653	248.493	281.772	1.5295	6.78816	7.40135	7.73703	7.80512	7.95706	8.13838	0.0353531	Transcribed locus	---
Ssc.21317.1.S1_at	196.931	153.798	147.749	154.365	111.007	113.134	0.759323	7.62155	7.26489	7.207	7.2702	6.79451	6.82189	0.0038317	Transcribed locus, moderately similar to NP_872349.1 NOL1/NOP2/Sun domain family, member 6 [Homo sapiens]	---
Ssc.21382.1.A1_at	175.975	616.439	235.204	107.739	227.607	103.534	0.427085	7.45923	9.26781	7.87777	6.7514	7.8304	6.69396	0.0175946	Transcribed locus, moderately similar to NP_004410.3 dual specificity phosphatase 5 [Homo sapiens]	---
Ssc.21408.2.S1_at	237.655	243.833	223.903	260.751	273.206	273.221	1.1443	7.89272	7.92975	7.80673	8.02653	8.09385	8.09392	0.0266295	Transcribed locus, strongly similar to NP_006251.1 DnaJ (Hsp40) homolog, subfamily C, member 3 [Homo sapiens]	---
Ssc.2142.2.S1_at	118.13	156.941	126.443	95.9621	90.3429	100.441	0.714162	6.88423	7.29408	6.98234	6.58439	6.49734	6.6502	0.0486547	Transcribed locus, strongly similar to NP_004386.2 drebrin 1 isoform a [Homo sapiens]	---
Ssc.21430.1.S1_at	143.868	57.9101	44.0854	194.165	115.368	100.371	1.6672	7.1686	5.85574	5.46223	7.60114	6.8501	6.6492	0.0306631	Transcribed locus	---
Ssc.21437.1.S1_at	779.076	763.597	742.353	715.243	551.47	522.503	0.783018	9.60562	9.57667	9.53596	9.48229	9.10714	9.0293	0.0476597	Transcribed locus, moderately similar to XP_001249379.1 PREDICTED: similar to mitochondrial ribosomal protein L36 (L36mt) [Bos taurus]	---
Ssc.21468.2.A1_at	157.72	123.912	117.151	101.124	90.5682	63.1201	0.638975	7.30122	6.95317	6.87223	6.65998	6.50093	5.98003	0.0175606	Transcribed locus, strongly similar to NP_056130.2 la related protein isoform 1 [Homo sapiens]	---
Ssc.21512.1.A1_at	271.637	274.153	295.494	138.033	159.964	220.549	0.616374	8.08554	8.09884	8.20699	7.10887	7.3216	7.78496	0.0232732	Transcribed locus	---
Ssc.21514.1.S1_at	614.093	990.318	949.84	439.469	531.036	694.909	0.652017	9.26231	9.95175	9.89154	8.77962	9.05267	9.44068	0.025793	Transcribed locus, strongly similar to NP_001026528.1 LOH1CR12 [Gallus gallus]	---
Ssc.21555.2.A1_a_at	92.4172	81.1909	102.37	84.6394	59.0586	72.2938	0.782641	6.53009	6.34325	6.67765	6.40326	5.88408	6.1758	0.0461497	Transcribed locus, strongly similar to NP_060780.2 RNA polymerase III transcription initiation factor BRF2 [Homo sapiens]	---
Ssc.21555.2.A1_at	112.632	80.0634	119.729	58.9911	49.2977	54.8632	0.522213	6.81547	6.32307	6.90363	5.88243	5.62345	5.77777	0.00874546	Transcribed locus, strongly similar to NP_060780.2 RNA polymerase III transcription initiation factor BRF2 [Homo sapiens]	---
Ssc.21563.1.A1_at	87.2156	79.7906	181.084	132.367	127.61	248.842	1.46174	6.44651	6.31815	7.50052	7.0484	6.9956	7.95909	0.00602745	Transcribed locus	---
Ssc.21570.2.S1_at	159.044	253.017	126.524	115.209	158.208	110.593	0.712998	7.31328	7.98309	6.98327	6.84811	7.30568	6.78912	0.0429959	Transcribed locus, strongly similar to NP_005328.2 NCK-associated protein 1-like [Homo sapiens]	---
Ssc.21575.1.S1_at	579.955	675.188	488.416	410.039	519.434	404.991	0.765368	9.1798	9.39915	8.93197	8.67962	9.0208	8.66175	0.0143984	Transcribed locus, strongly similar to NP_055986.1 exportin 6 [Homo sapiens]	---
Ssc.21583.1.S1_at	475.531	476.057	385.414	397.151	327.875	331.812	0.790454	8.8934	8.89499	8.59027	8.63354	8.357	8.37422	0.0393129	Transcribed locus	---
Ssc.21593.1.S1_at	1649.66	1455.96	1456.14	1224.73	1174.89	1351.23	0.822237	10.688	10.5078	10.5079	10.2582	10.1983	10.4001	0.047535	Transcribed locus, strongly similar to NP_036558.3 splicing factor 3b, subunit 3 [Homo sapiens]	---
Ssc.21623.2.A1_at	520.907	553.663	423.628	348.024	339.981	274.495	0.642438	9.02488	9.11286	8.72665	8.44304	8.40931	8.10064	0.0015514	Transcribed locus	---
Ssc.21634.1.A1_at	672.242	578.024	420.893	295.585	391.817	278.06	0.57772	9.39284	9.17499	8.71731	8.20743	8.61404	8.11925	0.0304625	Transcribed locus	---
Ssc.21643.1.A1_at	292.042	272.672	317.385	255.037	212.51	272.988	0.839515	8.19003	8.09102	8.31009	7.99456	7.73139	8.09269	0.018846	Transcribed locus, strongly similar to NP_766223.1 protein associated with topoisomerase II homolog 1 [Mus musculus]	---
Ssc.21646.1.S1_at	290.142	333.725	406.668	471.428	429.879	492.018	1.35204	8.18062	8.38252	8.66771	8.88089	8.74779	8.94257	0.0373036	Transcribed locus, strongly similar to NP_001011934.1 Hbs1-like [Rattus norvegicus]	---
Ssc.21661.1.S1_at	56.2592	78.6248	132.086	171.396	121.167	314.457	2.27374	5.81402	6.29691	7.04533	7.42119	6.92085	8.29672	0.0280944	Transcribed locus, strongly similar to NP_996923.1 transcription factor 12 isoform c [Homo sapiens]	---
Ssc.21689.1.S1_at	221.67	124.611	148.968	314.01	163.868	169.731	1.30764	7.79227	6.96129	7.21886	8.29467	7.35639	7.40711	0.0295938	Transcribed locus	---
Ssc.21690.1.S1_at	236.345	220.905	162.633	187	157.469	135.457	0.77422	7.88475	7.78728	7.34548	7.54689	7.29892	7.08169	0.0157555	Transcribed locus	---
Ssc.21715.1.A1_at	154.021	147.154	131.374	73.0223	85.8201	70.6975	0.530668	7.26698	7.20118	7.03754	6.19027	6.42324	6.14359	0.0044448	Transcribed locus	---
Ssc.21719.1.A1_at	621.137	2616.58	937.045	163.795	708.013	317.471	0.284873	9.27877	11.3535	9.87197	7.35575	9.46763	8.31048	0.00204423	Transcribed locus	---
Ssc.21730.1.S1_at	765.982	366.655	393.014	120.017	152.194	142.243	0.271657	9.58117	8.51828	8.61844	6.90709	7.24977	7.15221	0.0272772	Transcribed locus, strongly similar to NP_034851.1 lamin B1 [Mus musculus]	---
Ssc.21734.1.S1_at	506.921	548.194	724.184	591.29	613.794	789.151	1.1208	8.98562	9.09854	9.50021	9.20772	9.26161	9.62416	0.013559	Transcribed locus, moderately similar to XP_001721967.1 PREDICTED: hypothetical protein [Homo sapiens]	---
Ssc.21758.1.S1_at	3599.71	4145.87	3531.09	3006.68	3460.84	3140.52	0.852028	11.8137	12.0175	11.7859	11.554	11.7569	11.6168	0.00849557	Filamin A, alpha (actin binding protein 280)	---
Ssc.21782.1.S1_at	176.899	118.127	144.817	294.647	149.875	176.493	1.4119	7.46678	6.88419	7.17809	8.20284	7.22762	7.46347	0.0423427	Transcribed locus, weakly similar to XP_001493807.1 PREDICTED: hypothetical protein [Equus caballus]	---
Ssc.21820.1.A1_at	403.462	375.067	424.132	377.93	341.189	400.472	0.930928	8.65629	8.551	8.72837	8.56198	8.41443	8.64556	0.011787	Transcribed locus, strongly similar to NP_036998.1 nuclear transcription factor-Y gamma [Rattus norvegicus]	---
Ssc.21828.1.S1_at	453.986	366.084	384.785	332.881	280.922	261.107	0.726154	8.8265	8.51603	8.58791	8.37886	8.13403	8.0285	0.00613978	Transcribed locus, strongly similar to NP_032089.2 solute carrier family 37 (glucose-6-phosphate transporter), member 4 [Mus musculus]	---
Ssc.21870.2.S1_a_at	296.301	247.916	223.044	318.479	280.711	235.522	1.08791	8.21092	7.95371	7.80118	8.31505	8.13294	7.87972	0.0286983	Transcribed locus, moderately similar to NP_001003938.1 hemoglobin mu chain [Homo sapiens]	---
Ssc.21877.2.A1_at	312.983	264.068	323.628	368.993	293.826	449.963	1.23549	8.28994	8.04477	8.33819	8.52745	8.19882	8.81366	0.0476949	Transcribed locus	---
Ssc.21880.1.S1_at	481.726	496.536	466.332	423.422	357.43	382.044	0.804998	8.91207	8.95575	8.86521	8.72595	8.48152	8.57759	0.0322391	Transcribed locus	---
Ssc.21889.2.A1_at	460.42	259.548	222.505	194.366	179.391	136.428	0.541326	8.84681	8.01986	7.79769	7.60263	7.48696	7.092	0.0304613	Transcribed locus	---
Ssc.21905.1.S1_at	686.672	637.676	585.891	412.043	354.386	267.844	0.541436	9.42348	9.31668	9.19449	8.68665	8.46918	8.06525	0.00813595	Transcribed locus	---
Ssc.21917.3.S1_a_at	279.441	345.853	310.663	261.881	303.095	246.364	0.866856	8.1264	8.43402	8.27921	8.03277	8.24363	7.94465	0.0492537	Transcribed locus, strongly similar to NP_060352.1 CLN6 protein [Homo sapiens]	---
Ssc.21925.1.S1_at	591.667	1046.27	593.419	389.145	657.324	494.29	0.690503	9.20864	10.031	9.21291	8.60416	9.36046	8.94921	0.0277161	Transcribed locus, strongly similar to NP_001012123.1 C1q and tumor necrosis factor related protein 5 [Rattus norvegicus]	---
Ssc.21959.1.S1_at	326.312	375.587	314.403	282.519	322.503	303.241	0.893694	8.35011	8.553	8.29647	8.1422	8.33317	8.24432	0.0488084	Transcribed locus, moderately similar to XP_215134.3 PREDICTED: similar to Cysteinyl-tRNA synthetase (Cysteine--tRNA ligase) (CysRS) [Rattus norvegicus]	---
Ssc.2201.1.A1_at	95.0001	117.575	100.27	101.659	128.148	104.293	1.06794	6.56986	6.87744	6.64775	6.66759	7.00167	6.7045	0.0209262	Transcribed locus, strongly similar to NP_861974.1 transmembrane emp24 protein transport domain containing 7 [Homo sapiens]	---
Ssc.22015.1.A1_at	280.272	283.306	257.275	301.642	357.944	317.806	1.1907	8.13068	8.14622	8.00717	8.23669	8.48359	8.312	0.0373782	Transcribed locus, moderately similar to NP_001013099.1 phytanoyl-CoA dioxygenase domain containing 1 [Rattus norvegicus]	---
Ssc.22018.1.S1_at	1396.37	1213.7	974.962	959.131	1021.8	728.013	0.755626	10.4475	10.2452	9.9292	9.90558	9.9969	9.50782	0.020871	Transcribed locus, strongly similar to XP_582978.3 PREDICTED: similar to Mitochondrial ribosomal protein L41 [Bos taurus]	---
Ssc.22021.1.S1_at	832.324	868.936	716.988	749.203	647.831	630.883	0.838589	9.701	9.76311	9.48581	9.54921	9.33947	9.30123	0.0489349	Transcribed locus, strongly similar to NP_001020611.1 chromatin modifying protein 1A [Gallus gallus]	---
Ssc.22062.1.A1_at	161.505	179.967	187.092	104.961	124.764	114.822	0.651855	7.33544	7.49159	7.5476	6.71371	6.96306	6.84326	0.00334048	Transcribed locus, strongly similar to NP_112173.1 cytidine and dCMP deaminase domain containing 1 [Homo sapiens]	---
Ssc.22085.2.A1_at	81.0485	82.4755	149.381	148.27	112.247	202.312	1.47914	6.34071	6.36589	7.22285	7.21208	6.81053	7.66044	0.027634	Transcribed locus, strongly similar to NP_061127.1 myoneurin [Homo sapiens]	---
Ssc.22099.2.A1_at	70.8818	68.4509	122.094	112.328	113.903	159.046	1.47375	6.14734	6.097	6.93185	6.81157	6.83166	7.3133	0.0157607	Transcribed locus, strongly similar to NP_003283.2 nuclear pore complex-associated protein TPR [Homo sapiens]	---
Ssc.22130.1.S1_at	143.907	155.696	111.18	86.125	97.3338	98.7548	0.687014	7.16899	7.28259	6.79675	6.42836	6.60487	6.62578	0.049476	Transcribed locus	---
Ssc.22143.1.S1_at	242.608	198.047	206.206	294.409	222.735	270.615	1.21782	7.92248	7.6297	7.68794	8.20168	7.79918	8.0801	0.024392	Transcribed locus, strongly similar to NP_001026973.1 lethal giant larvae homolog 2 isoform c [Homo sapiens]	---
Ssc.22197.1.S1_at	606.386	600.263	486.285	406.556	412.536	440.607	0.744092	9.24409	9.22945	8.92566	8.66731	8.68838	8.78335	0.0472851	Transcribed locus, moderately similar to XP_872231.2 PREDICTED: similar to DNA repair protein XRCC9 [Bos taurus]	---
Ssc.22201.1.S1_at	373.449	380.729	275.948	331.818	303.202	210.055	0.820361	8.54477	8.57262	8.10825	8.37425	8.24414	7.71462	0.0230771	Transcribed locus, strongly similar to XP_593895.2 PREDICTED: hypothetical protein isoform 1 [Bos taurus]	---
Ssc.22220.2.S1_at	418.342	404.314	319.401	268.931	259.311	250.063	0.681494	8.70854	8.65933	8.31923	8.07109	8.01854	7.96615	0.0146998	Transcribed locus, strongly similar to NP_003756.1 syntaxin 10 [Homo sapiens]	---
Ssc.22255.1.A1_at	333.836	256.594	269.58	266.007	221.556	231.467	0.836072	8.383	8.00334	8.07457	8.05532	7.79153	7.85466	0.0105395	Transcribed locus	---
Ssc.22270.1.S1_at	451.304	375.604	422.097	279.098	320.16	278.804	0.703009	8.81796	8.55307	8.72143	8.12463	8.32265	8.12311	0.034721	Transcribed locus, strongly similar to NP_001108082.1 transcription factor B1, mitochondrial isoform 1 [Bos taurus]	---
Ssc.22271.1.A1_at	656.376	1207.97	1566.32	460.887	703.007	1333.31	0.727906	9.35838	10.2384	10.6132	8.84827	9.4574	10.3808	0.0425201	Transcribed locus	---
Ssc.22336.2.A1_at	266.421	209.689	205.206	331.785	283.659	229.44	1.24008	8.05756	7.71211	7.68093	8.3741	8.14801	7.84197	0.0310044	Transcribed locus, strongly similar to NP_034590.2 homeo box B7 [Mus musculus]	---
Ssc.2236.1.S1_a_at	417.965	391.272	286.4	283.352	266.351	242.667	0.723205	8.70724	8.61203	8.16189	8.14645	8.05718	7.92283	0.0255843	Transcribed locus, strongly similar to NP_112590.1 MAX dimerization protein 3 [Homo sapiens]	---
Ssc.22368.1.A1_at	99.3219	116.372	150.442	120.679	141.743	177.383	1.20121	6.63404	6.8626	7.23306	6.91503	7.14713	7.47072	0.00157643	Transcribed locus	---
Ssc.22370.1.S1_at	95.0084	152.151	112.258	39.4565	42.4972	82.4457	0.457405	6.56998	7.24936	6.81067	5.30219	5.4093	6.36537	0.0498258	Transcribed locus, strongly similar to XP_216934.3 PREDICTED: similar to defective in sister chromatid cohesion homolog 1 [Rattus norvegicus]	---
Ssc.2238.1.S1_at	331.625	247.454	258.311	198.621	132.091	198.474	0.631947	8.37341	7.95102	8.01297	7.63387	7.04539	7.63281	0.0244614	Transcribed locus	---
Ssc.22416.1.A1_at	69.4424	63.5413	47.5303	62.4602	59.7197	40.3801	0.90054	6.11774	5.98962	5.57078	5.96487	5.90014	5.33557	0.0317956	Transcribed locus	---
Ssc.22431.1.A1_at	141.788	197.48	180.676	158.715	254.872	200.685	1.18142	7.14759	7.62556	7.49726	7.31029	7.99363	7.64879	0.0419554	Transcribed locus, strongly similar to NP_570844.1 optic atrophy 1 isoform 2 [Homo sapiens]	---
Ssc.22450.2.A1_at	747.418	824.891	647.735	593.761	626.484	580.201	0.810996	9.54577	9.68806	9.33926	9.21374	9.29113	9.18041	0.0265507	Transcribed locus	---
Ssc.22490.1.S1_at	326.209	279.902	252.722	203.497	189.309	217.045	0.710093	8.34965	8.12878	7.98141	7.66886	7.5646	7.76185	0.035941	Transcribed locus, moderately similar to XP_850780.1 PREDICTED: hypothetical protein XP_845687 [Canis familiaris]	---
Ssc.22509.1.S1_at	184.606	137.934	126.819	136.523	124.778	99.0184	0.801852	7.52831	7.10783	6.98663	7.093	6.96322	6.62962	0.0346841	Transcribed locus, strongly similar to NP_081526.1 hypothetical protein LOC69893 [Mus musculus]	---
Ssc.22526.1.A1_at	131.494	130.21	122.486	124.27	112.634	113.833	0.912926	7.03885	7.0247	6.93647	6.95733	6.8155	6.83078	0.0388573	Transcribed locus	---
Ssc.22533.1.A1_at	1412.96	1519.6	1331.27	1064.72	1151.95	1075.12	0.772027	10.4645	10.5695	10.3786	10.0563	10.1699	10.0703	0.00365191	Transcribed locus, moderately similar to NP_663485.1 RAB-interacting factor [Mus musculus]	---
Ssc.22553.2.A1_at	144.097	129.411	164.692	157.944	133.91	171.099	1.05649	7.1709	7.01582	7.36363	7.30327	7.06512	7.41869	0.0492325	Transcribed locus, strongly similar to NP_035562.1 U1 small nuclear ribonucleoprotein 1C [Mus musculus]	---
Ssc.22581.1.S1_at	135.998	143.022	130.999	167.619	154.135	159.212	1.17303	7.08744	7.16009	7.03341	7.38904	7.26805	7.31481	0.0322002	Transcribed locus, weakly similar to XP_001072183.1 PREDICTED: similar to zinc finger protein 2 isoform 2 [Rattus norvegicus]	---
Ssc.22598.1.S1_at	386.508	373.938	343.629	349.547	268.986	289.943	0.822839	8.59435	8.54666	8.42471	8.44934	8.07139	8.17963	0.0491242	Transcribed locus, strongly similar to NP_059504.2 A kinase (PRKA) anchor protein 8-like [Mus musculus]	---
Ssc.22605.1.A1_at	106.336	93.0551	90.7968	118.875	104.039	94.1729	1.0927	6.73249	6.54001	6.50457	6.8933	6.70098	6.55724	0.0371668	Transcribed locus, strongly similar to NP_695002.1 kelch-like 34 [Homo sapiens]	---
Ssc.2263.1.S1_at	513.052	1124.08	1422.83	286.684	444.859	1072.08	0.589427	9.00296	10.1345	10.4745	8.16332	8.7972	10.0662	0.0424197	Transcribed locus	---
Ssc.22637.1.A1_at	70.4053	66.0974	80.0826	91.4182	99.747	92.9703	1.31189	6.13761	6.04652	6.32342	6.51441	6.6402	6.5387	0.0345253	Transcribed locus	---
Ssc.22700.1.S1_at	146.051	111.217	124.441	106.786	102.047	99.3814	0.807459	7.19033	6.79723	6.95932	6.73858	6.67309	6.6349	0.0439249	Transcribed locus	---
Ssc.22705.1.A1_at	71.0483	61.7035	64.0993	62.601	44.7695	56.3154	0.831521	6.15073	5.94728	6.00224	5.96811	5.48444	5.81546	0.0479563	Transcribed locus	---
Ssc.22728.1.S1_at	402.9	652.531	357.465	273.512	274.707	226.834	0.548556	8.65428	9.3499	8.48166	8.09546	8.10175	7.82549	0.031223	Transcribed locus, strongly similar to XP_001490132.1 PREDICTED: hypothetical protein [Equus caballus]	---
Ssc.22846.1.A1_at	214.994	225.725	232.838	236.663	279.782	273.116	1.17223	7.74815	7.81842	7.86318	7.88669	8.12816	8.09337	0.0223272	Transcribed locus	---
Ssc.22920.1.S1_at	312.457	263.889	295.871	483.688	345.122	529.923	1.55779	8.28751	8.04379	8.20882	8.91793	8.43096	9.04964	0.0209845	Transcribed locus, strongly similar to NP_001006637.1 glycosyltransferase-like domain containing 1 isoform a [Homo sapiens]	---
Ssc.22933.1.S1_at	935.032	1515.64	1079.58	572.862	702.032	576.394	0.524407	9.86887	10.5657	10.0763	9.16204	9.45539	9.17091	0.00803949	Transcribed locus, moderately similar to NP_057711.3 archaemetzincins-2 isoform 1 [Homo sapiens]	---
Ssc.22994.1.S1_at	146.634	176.048	124.309	99.4636	99.2202	96.1182	0.659526	7.19608	7.45983	6.95779	6.6361	6.63256	6.58674	0.0236962	Transcribed locus	---
Ssc.23069.1.S1_at	202.511	193.405	224.215	219.56	205.54	237.222	1.06804	7.66186	7.59548	7.80874	7.77847	7.68328	7.89009	0.0063529	---	---
Ssc.23085.2.S1_at	152.537	103.954	149.229	134.316	88.0122	117.62	0.837889	7.25302	6.6998	7.22138	7.06949	6.45963	6.87799	0.0159512	Transcribed locus	---
Ssc.23129.1.S1_at	54.6254	61.854	75.9947	73.0968	67.9155	89.018	1.19512	5.7715	5.95079	6.24783	6.19174	6.08567	6.47603	0.0448932	Transcribed locus, strongly similar to NP_036261.1 claudin 12 [Homo sapiens]	---
Ssc.23132.2.S1_at	283.073	321.723	454.889	422.86	366.093	636.435	1.34511	8.14503	8.32968	8.82937	8.72404	8.51607	9.31387	0.0360161	Transcribed locus, strongly similar to NP_001006992.1 nudix -type motif 9 [Rattus norvegicus]	---
Ssc.23217.2.S1_at	277.247	313.668	359.753	297.917	405.798	434.137	1.1969	8.11503	8.29309	8.49086	8.21877	8.66462	8.76201	0.0430122	Transcribed locus, strongly similar to NP_055389.3 nuclear autoantigen isoform 2 [Homo sapiens]	---
Ssc.23250.1.S1_at	727.119	623.069	542.301	871.186	761.155	616.126	1.1881	9.50605	9.28325	9.08295	9.76684	9.57205	9.26708	0.00798521	Transcribed locus	---
Ssc.23284.1.S1_at	181.881	184.019	177.307	165.284	165.192	170.413	0.922096	7.50685	7.52371	7.47011	7.3688	7.368	7.41289	0.0305393	Transcribed locus	---
Ssc.23301.1.S1_at	1351.75	1418.88	1338.82	1066.99	1300.56	1175.45	0.862159	10.4006	10.4705	10.3867	10.0593	10.3449	10.199	0.0382497	Transcribed locus, strongly similar to NP_038929.1 solute carrier family 39 (zinc transporter), member 1 [Mus musculus]	---
Ssc.23396.1.A1_at	182.11	152.006	134.59	233.857	215.767	272.632	1.54096	7.50867	7.24798	7.07243	7.86948	7.75333	8.09081	0.0438956	Transcribed locus	---
Ssc.2343.2.S1_at	128.078	128.894	161.375	88.657	97.996	143.354	0.788836	7.00088	7.01004	7.33427	6.47016	6.61465	7.16344	0.0367113	Transcribed locus, strongly similar to NP_065946.2 GRAM domain containing 1A [Homo sapiens]	---
Ssc.23435.1.A1_at	452.266	388.899	513.587	620.211	427.167	637.451	1.24364	8.82103	8.60325	9.00446	9.27662	8.73866	9.31617	0.0415271	Transcribed locus	---
Ssc.23457.1.S1_at	271.357	285.842	222.337	249.101	229.212	202.913	0.873887	8.08405	8.15907	7.7966	7.96059	7.84054	7.66472	0.0476068	Transcribed locus, moderately similar to NP_665703.2 ADP-ribosylation factor GTPase activating protein 1 [Mus musculus]	---
Ssc.23470.1.S1_at	371.809	503.152	338.481	181.383	147.803	154.89	0.398928	8.53842	8.97485	8.40293	7.5029	7.20753	7.2751	0.0147418	BCL2-associated X protein	---
Ssc.23472.1.S1_at	550.788	600.617	519.179	338.049	312.85	243.752	0.535532	9.10535	9.2303	9.02009	8.40109	8.28933	7.92927	0.00744164	Transcribed locus	---
Ssc.23484.2.S1_at	1552.99	2233.73	2530.74	1151.6	1694.6	2103.41	0.783481	10.6008	11.1252	11.3053	10.1694	10.7267	11.0385	0.00919825	Transcribed locus	---
Ssc.23516.2.S1_at	81.8692	71.0759	83.1539	89.0628	92.0374	99.3849	1.188	6.35525	6.15129	6.37771	6.47675	6.52415	6.63495	0.0373783	Transcribed locus, strongly similar to NP_033148.1 special AT-rich sequence binding protein 1 [Mus musculus]	---
Ssc.23522.1.S1_at	212.33	306.122	345.849	331.37	364.356	673.603	1.58432	7.73016	8.25796	8.434	8.3723	8.5092	9.39575	0.0474641	Transcribed locus, strongly similar to NP_055109.1 translocation associated membrane protein 1 [Homo sapiens]	---
Ssc.23526.1.S1_at	1728.72	2407.32	3437.33	695.595	1074.61	2482.75	0.561567	10.7555	11.2332	11.7471	9.4421	10.0696	11.2777	0.0317425	Transcribed locus, strongly similar to NP_058997.1 endothelial differentiation sphingolipid G-protein-coupled receptor 1 [Rattus norvegicus]	---
Ssc.23526.2.S1_at	1303.79	1736.3	2573.07	520.51	792.47	1652.67	0.528339	10.3485	10.7618	11.3293	9.02378	9.63021	10.6906	0.0185151	Transcribed locus, strongly similar to NP_058997.1 endothelial differentiation sphingolipid G-protein-coupled receptor 1 [Rattus norvegicus]	---
Ssc.23539.2.S1_at	204.988	168.017	180.989	235.28	212.491	204.585	1.17755	7.6794	7.39246	7.49976	7.87823	7.73126	7.67656	0.0212498	Transcribed locus, moderately similar to NP_690875.1 polyamine oxidase (exo-N4-amino) isoform 1 [Homo sapiens]	---
Ssc.23540.1.A1_at	64.1363	47.2492	50.4148	58.2173	42.9329	46.6249	0.913318	6.00307	5.56222	5.65578	5.86338	5.42401	5.54303	0.0022399	Transcribed locus	---
Ssc.23549.2.S1_at	157.925	147.349	171.06	139.002	122.166	144.925	0.852538	7.3031	7.20309	7.41836	7.11896	6.9327	7.17916	0.00584195	Transcribed locus, strongly similar to NP_060830.1 gamma-taxilin [Homo sapiens]	---
Ssc.2358.1.A1_at	84.3017	88.175	63.1269	109.181	128.345	72.6424	1.31648	6.39749	6.4623	5.98018	6.77058	7.00388	6.18274	0.0313222	Transcribed locus	---
Ssc.2364.1.S1_at	149.422	102.832	159.377	300.938	182.702	332.493	1.98268	7.22325	6.68415	7.3163	8.23332	7.51335	8.37718	0.00262368	Transcribed locus	---
Ssc.23679.1.S1_at	321.866	310.382	320.787	344.454	346.009	368.607	1.11126	8.33032	8.2779	8.32547	8.42817	8.43467	8.52594	0.0181664	Transcribed locus	---
Ssc.23758.2.A1_at	153.649	118.214	106.177	189.074	145.82	137.067	1.24844	7.26349	6.88526	6.73033	7.56281	7.18804	7.09874	0.00239611	Transcribed locus, moderately similar to NP_861450.1 solute carrier family 46, member 3 [Homo sapiens]	---
Ssc.2376.2.S1_at	484.761	411.856	390.203	465.77	376.541	368.514	0.940944	8.92113	8.686	8.60808	8.86347	8.55666	8.52558	0.0253001	Transcribed locus, strongly similar to NP_077005.2 WD repeat domain 18 [Homo sapiens]	---
Ssc.23767.1.S1_at	440.938	445.173	511.877	245.832	248.466	250.286	0.532611	8.78443	8.79822	8.99965	7.94153	7.9569	7.96743	0.00243121	Transcribed locus, strongly similar to NP_071935.1 RNA polymerase I associated factor 53 [Homo sapiens]	---
Ssc.23823.1.A1_at	511.89	383.144	481.211	685.123	436.792	532.332	1.202	8.99969	8.58174	8.91053	9.42022	8.7708	9.05618	0.0491092	Transcribed locus, strongly similar to NP_005985.2 T-box 2 [Homo sapiens]	---
Ssc.23832.1.S1_at	198.878	173.399	217.272	213.578	189.736	240.139	1.09143	7.63574	7.43795	7.76336	7.73862	7.56785	7.90773	0.00461177	Transcribed locus	---
Ssc.23857.1.S1_at	104.117	74.8558	63.3701	166.27	137.025	101.591	1.67072	6.70206	6.22604	5.98573	7.37738	7.0983	6.66663	0.00375451	Transcribed locus, strongly similar to NP_000023.2 aminolevulinate, delta-, synthase 2 isoform a [Homo sapiens]	---
Ssc.23868.1.A1_at	608.998	481.225	384.876	310.486	356.028	291.618	0.649537	9.25029	8.91057	8.58825	8.27838	8.47585	8.18794	0.0414216	Transcribed locus, strongly similar to NP_079115.1 ribonuclease P/MRP 21kDa subunit [Homo sapiens]	---
Ssc.23922.1.A1_at	45.6031	50.3878	58.1593	65.5403	56.9626	92.6592	1.3958	5.51106	5.655	5.86194	6.03431	5.83194	6.53386	0.0446219	Transcribed locus, weakly similar to NP_001094542.1 hypothetical protein LOC510651 [Bos taurus]	---
Ssc.23947.1.A1_at	149.289	138.515	148.244	172.053	159.462	184.929	1.18437	7.22196	7.1139	7.21183	7.42671	7.31707	7.53083	0.0120728	Transcribed locus, moderately similar to NP_061921.1 asparagine synthetase domain containing 1 [Homo sapiens]	---
Ssc.23969.1.S1_at	115.928	130.651	121.6	82.5591	99.4587	81.837	0.716648	6.85709	7.02957	6.926	6.36736	6.63603	6.35468	0.00552071	Transcribed locus, moderately similar to XP_001119346.1 PREDICTED: similar to GLI-Kruppel family member HKR2, partial [Macaca mulatta]	---
Ssc.23986.1.S1_at	386.437	294.097	283.193	190.609	177.866	209.942	0.600188	8.59409	8.20015	8.14564	7.57447	7.47465	7.71385	0.0252864	Transcribed locus, strongly similar to XP_001493829.1 PREDICTED: similar to elastin (supravalvular aortic stenosis, Williams-Beuren syndrome) [Equus caballus]	---
Ssc.23988.1.A1_at	390.447	521.441	629.509	492.761	582.603	938.365	1.30643	8.60898	9.02636	9.29808	8.94474	9.18637	9.87401	0.048748	Transcribed locus	---
Ssc.24008.1.A1_at	333.855	377.946	439.575	373.099	459.721	594.6	1.23975	8.38308	8.56204	8.77997	8.54341	8.84461	9.21578	0.0333493	Transcribed locus	---
Ssc.24011.1.A1_at	141.374	134.692	152.589	158.737	141.197	170.741	1.09803	7.14337	7.07352	7.25351	7.31049	7.14157	7.41567	0.0272154	Transcribed locus, moderately similar to NP_001029859.1 S100P binding protein [Bos taurus]	---
Ssc.24015.1.S1_at	78.5077	66.7914	103.563	63.6123	61.8622	78.8307	0.820957	6.29476	6.06159	6.69436	5.99123	5.95099	6.30069	0.0420904	Transcribed locus, strongly similar to NP_080555.1 hypothetical protein LOC67621 [Mus musculus]	---
Ssc.24046.1.S1_at	79.1973	118.819	153.382	84.1541	129.886	157.916	1.0585	6.30738	6.89262	7.26099	6.39496	7.0211	7.30301	0.0374469	Transcribed locus, strongly similar to NP_001028370.1 ankrin repeat domain 50 [Mus musculus]	---
Ssc.24081.1.S1_at	321.686	200.642	166.25	398.71	230.412	180.722	1.17611	8.32951	7.64848	7.37721	8.6392	7.84807	7.49763	0.031032	Transcribed locus, strongly similar to XP_851027.1 PREDICTED: hypothetical protein XP_845934 [Canis familiaris]	---
Ssc.24112.1.A1_at	192.729	1322.77	1425.26	137.935	507.872	585.255	0.41862	7.59043	10.3693	10.477	7.10784	8.98832	9.19292	0.03319	Transcribed locus	---
Ssc.24116.1.A1_at	265.394	282.851	300.381	340.296	326.578	390.082	1.24549	8.05199	8.1439	8.23065	8.41065	8.35128	8.60763	0.0140023	Transcribed locus	---
Ssc.24142.2.A1_s_at	937.63	610.206	493.7	1091.66	719.449	583.544	1.17297	9.87287	9.25315	8.94749	10.0923	9.49075	9.1887	0.000418438	Transcribed locus	---
Ssc.24149.2.A1_at	211.506	342.811	297.127	159.887	273.021	251.948	0.804346	7.72455	8.42127	8.21494	7.32091	8.09287	7.97698	0.0106241	Transcribed locus	---
Ssc.2415.1.S1_at	558.473	568.56	483.672	450.642	489.675	431.139	0.851463	9.12534	9.15117	8.91789	8.81584	8.93568	8.75201	0.0159294	Transcribed locus, strongly similar to NP_005820.1 adaptor-related protein complex 3, sigma 2 subunit [Homo sapiens]	---
Ssc.2415.2.S1_at	555.778	545.416	458.404	419.523	470.685	376.465	0.812179	9.11836	9.09121	8.84048	8.71261	8.87862	8.55637	0.0166915	Transcribed locus, strongly similar to NP_005820.1 adaptor-related protein complex 3, sigma 2 subunit [Homo sapiens]	---
Ssc.24158.1.S1_at	262.653	292.23	375.457	285.327	323.946	435.291	1.12278	8.03701	8.19096	8.5525	8.15647	8.33961	8.76584	0.0142991	Transcribed locus, strongly similar to NP_116241.2 APG4 autophagy 4 homolog C isoform 7 [Homo sapiens]	---
Ssc.24161.1.S1_at	372.46	308.871	561.75	605.394	667.961	924.361	1.76796	8.54094	8.27086	9.13378	9.24173	9.38362	9.85231	0.0122268	Transcribed locus	---
Ssc.24161.2.S1_at	352.461	274.228	614.489	603.864	646.901	868.995	1.70786	8.46132	8.09923	9.26324	9.23808	9.3374	9.7632	0.0300425	Transcribed locus	---
Ssc.24174.1.S1_at	2854.9	2236.72	2415.33	1842.01	1845.89	1910.87	0.745812	11.4792	11.1272	11.238	10.8471	10.8501	10.9	0.0315167	Transcribed locus, strongly similar to XP_001479440.1 PREDICTED: similar to Sm protein G [Mus musculus]	---
Ssc.24182.1.S1_at	366.861	469.733	562.809	292.584	424.733	508.664	0.876074	8.51909	8.8757	9.1365	8.19271	8.73041	8.99057	0.0380169	Transcribed locus	---
Ssc.24188.1.A1_at	83.3546	93.4196	100.625	201.429	155.518	145.026	1.80957	6.38119	6.54565	6.65284	7.65413	7.28094	7.18017	0.0313297	Transcribed locus, moderately similar to NP_001094532.1 platelet factor 4 (chemokine (C-X-C motif) ligand 4) [Bos taurus]	---
Ssc.24189.1.S1_at	1885.07	2025.13	1785.98	1242.39	1645.75	1452.74	0.762069	10.8804	10.9838	10.8025	10.2789	10.6845	10.5046	0.0291604	Transcribed locus, strongly similar to NP_054796.1 hypothetical protein LOC26017 [Homo sapiens]	---
Ssc.24195.1.A1_at	156.205	130.829	177.399	97.5662	107.234	141.294	0.745197	7.2873	7.03154	7.47085	6.60831	6.74462	7.14256	0.0370012	Transcribed locus	---
Ssc.24211.1.S1_at	632.245	637.106	654.446	446.186	491.87	562.872	0.78019	9.30434	9.31539	9.35413	8.8015	8.94213	9.13666	0.0237953	Transcribed locus, strongly similar to NP_001013392.1 lectin, mannose-binding 2-like [Mus musculus]	---
Ssc.24214.1.S1_at	407.115	327.053	316.848	241.028	239.317	237.371	0.682878	8.66929	8.35338	8.30765	7.91306	7.90278	7.891	0.0187927	Transcribed locus, strongly similar to NP_001012067.1 glutamate-rich WD repeat containing 1 [Rattus norvegicus]	---
Ssc.24217.1.S1_at	142.371	180.591	175.147	80.4292	91.5261	130.082	0.606368	7.15351	7.49658	7.45242	6.32965	6.51611	7.02328	0.0226352	Transcribed locus, strongly similar to NP_073607.2 GINS complex subunit 3 [Homo sapiens]	---
Ssc.2422.1.S1_at	2400.48	1746.42	1661.05	1607.84	1505.37	1237.46	0.749089	11.2291	10.7702	10.6979	10.6509	10.5559	10.2732	0.0307135	Transcribed locus, strongly similar to NP_001030111.1 oligonucleotide/oligosaccharide-binding fold containing 2B [Rattus norvegicus]	---
Ssc.24223.1.S1_at	1817.9	1525.41	1434.08	1216.63	1262.95	1202.86	0.770806	10.8281	10.575	10.4859	10.2487	10.3026	10.2323	0.0366056	Transcribed locus, strongly similar to NP_694800.1 zinc finger, CCHC domain containing 17 [Mus musculus]	---
Ssc.24228.2.A1_at	715.639	603.755	657.846	677.101	521.561	580.441	0.899791	9.48309	9.23782	9.36161	9.40323	9.02669	9.18101	0.0290768	Transcribed locus, strongly similar to NP_001029360.1 peptidylprolyl isomerase (cyclophilin)-like 1 [Rattus norvegicus]	---
Ssc.24229.1.S1_at	944.344	801.155	733.962	789.09	620.623	616.014	0.817003	9.88317	9.64594	9.51956	9.62405	9.27757	9.26682	0.00798191	Transcribed locus, strongly similar to NP_001026636.1 zinc finger, matrin type 2 [Gallus gallus]	---
Ssc.24229.2.A1_a_at	1007.76	829.469	816.015	816.347	728.24	694.486	0.8439	9.97694	9.69604	9.67245	9.67304	9.50827	9.4398	0.00952494	Transcribed locus, strongly similar to NP_001026636.1 zinc finger, matrin type 2 [Gallus gallus]	---
Ssc.24240.1.A1_a_at	444.929	390.549	398.673	348.323	296.586	330.803	0.790594	8.79743	8.60936	8.63906	8.44428	8.21231	8.36983	0.00597888	Transcribed locus, strongly similar to XP_870544.2 PREDICTED: similar to translocase of outer mitochondrial membrane 34 isoform 3 [Bos taurus]	---
Ssc.24244.1.S1_at	76.3861	86.5179	122.245	101.837	114.9	148.162	1.27968	6.25524	6.43493	6.93363	6.67012	6.84423	7.21103	0.0073209	Transcribed locus, strongly similar to NP_000480.2 transcriptional regulator ATRX isoform 1 [Homo sapiens]	---
Ssc.24258.1.S1_at	136.243	120.757	141.227	91.7815	103.119	114.809	0.777721	7.09004	6.91596	7.14187	6.52013	6.68817	6.84309	0.0362972	Transcribed locus, moderately similar to NP_060445.3 Zwilch [Homo sapiens]	---
Ssc.24259.1.S1_at	222.889	227.778	205.301	193.996	180.996	183.264	0.851042	7.80018	7.83148	7.6816	7.59988	7.49981	7.51778	0.0225295	Transcribed locus, strongly similar to NP_064522.3 GRIP1 associated protein 1 isoform 1 [Homo sapiens]	---
Ssc.2426.1.S1_at	53.9302	54.2325	58.2183	48.9739	41.1736	49.8677	0.841534	5.75302	5.76109	5.8634	5.61394	5.36365	5.64003	0.039786	Transcribed locus	---
Ssc.24285.1.S1_at	277.087	244.838	191.266	85.1663	66.4513	126.191	0.389529	8.1142	7.93568	7.57944	6.41221	6.05423	6.97947	0.0367725	Transcribed locus, strongly similar to XP_001489564.1 PREDICTED: similar to ribonuclease P 40kDa subunit, isoform 1 [Equus caballus]	---
Ssc.24298.1.S1_at	133.033	510.009	588.492	43.8235	214.571	336.909	0.483384	7.05564	8.99438	9.20088	5.45363	7.74531	8.39622	0.0170084	Transcribed locus, strongly similar to NP_003683.2 transmembrane protein with EGF-like and two follistatin-like domains 1 [Homo sapiens]	---
Ssc.24322.1.S1_at	124.501	145.724	124.456	99.9955	120.534	107.693	0.831615	6.96001	7.18709	6.95949	6.64379	6.9133	6.75078	0.00675536	Transcribed locus	---
Ssc.24352.1.S1_at	1739.87	1686.33	1458.16	1064.83	1442.74	1006.81	0.719517	10.7648	10.7197	10.5099	10.0564	10.4946	9.97558	0.037129	Transcribed locus, strongly similar to NP_115881.2 jagunal homolog 1 [Homo sapiens]	---
Ssc.24354.1.S1_at	65.4809	118.162	81.3251	57.8041	93.1446	67.6483	0.824994	6.033	6.88462	6.34563	5.8531	6.5414	6.07998	0.0153532	Transcribed locus	---
Ssc.24355.2.A1_at	146.075	145.751	173.248	181.494	168.165	197.579	1.17667	7.19057	7.18736	7.43669	7.50378	7.39373	7.62629	0.0128944	Transcribed locus, strongly similar to NP_060707.2 cell-cycle and apoptosis regulatory protein 1 [Homo sapiens]	---
Ssc.24365.1.S1_at	807.826	1422.45	1358.33	706.786	946.242	1034.98	0.74904	9.6579	10.4742	10.4076	9.46513	9.88607	10.0154	0.0378191	Transcribed locus, strongly similar to NP_036557.1 ras suppressor protein 1 isoform 1 [Homo sapiens]	---
Ssc.24381.1.S1_at	676.817	662.926	503.715	517.562	561.795	438.562	0.823409	9.40262	9.3727	8.97646	9.01559	9.1339	8.77664	0.0201764	Transcribed locus, moderately similar to NP_060331.2 phosphatidylinositol glycan anchor biosynthesis, class X [Homo sapiens]	---
Ssc.24392.1.S1_at	448.476	509.102	466.516	382.833	421.829	321.614	0.790872	8.80889	8.99181	8.86578	8.58057	8.72051	8.32919	0.0349155	Transcribed locus	---
Ssc.24392.2.A1_at	665.02	614.185	640.407	580.494	577.484	510.1	0.868966	9.37725	9.26253	9.32285	9.18114	9.17364	8.99464	0.0490333	Transcribed locus	---
Ssc.24395.1.S1_at	200.953	571.2	555.731	99.7117	363.877	429.5	0.672565	7.65071	9.15785	9.11824	6.63969	8.50731	8.74651	0.033563	Transcribed locus, strongly similar to XP_001493829.1 PREDICTED: similar to elastin (supravalvular aortic stenosis, Williams-Beuren syndrome) [Equus caballus]	---
Ssc.24421.1.S1_at	46.2745	65.8286	119.975	112.574	111.846	170.305	1.70083	5.53215	6.04064	6.90659	6.81473	6.80537	7.41198	0.0325618	Transcribed locus, moderately similar to NP_001094542.1 hypothetical protein LOC510651 [Bos taurus]	---
Ssc.24458.1.A1_at	83.5665	89.1594	112.606	96.0591	103.066	147.417	1.21452	6.38485	6.47832	6.81514	6.58585	6.68742	7.20376	0.0245188	Transcribed locus, strongly similar to NP_892121.1 hypothetical protein LOC25962 isoform 2 [Homo sapiens]	---
Ssc.2449.1.S1_at	3049.44	3617.14	2915.4	2473.44	1911.83	1771.49	0.642535	11.5743	11.8206	11.5095	11.2723	10.9007	10.7907	0.0354049	isocitrate dehydrogenase 2 (NADP+), mitochondrial	---
Ssc.24500.1.S1_at	246.818	188.21	252.567	128.324	159.354	158.125	0.648351	7.9473	7.5562	7.98052	7.00365	7.31609	7.30492	0.0471009	Transcribed locus, moderately similar to NP_078905.2 MLF1 interacting protein [Homo sapiens]	---
Ssc.24531.1.S1_at	211.762	183.232	205.663	208.177	175.648	197.7	0.968148	7.7263	7.51753	7.68414	7.70167	7.45654	7.62717	0.0269567	Transcribed locus	---
Ssc.24643.1.A1_at	66.9063	65.5053	60.3897	59.2268	61.4326	53.4826	0.90322	6.06407	6.03354	5.91623	5.88818	5.94093	5.741	0.0166099	Transcribed locus	---
Ssc.24645.2.A1_at	106.351	109.35	105.46	116.698	138.062	115.82	1.15388	6.73269	6.77281	6.72055	6.86664	7.10917	6.85574	0.0477191	Transcribed locus, moderately similar to NP_115597.3 chromodomain helicase DNA binding protein 6 [Homo sapiens]	---
Ssc.24709.2.S1_at	135.1	122.837	117.753	191.896	139.198	184.461	1.37229	7.07788	6.9406	6.87962	7.58418	7.12099	7.52717	0.0423162	Transcribed locus, moderately similar to NP_005104.2 Golgi autoantigen, golgin subfamily a, 5 [Homo sapiens]	---
Ssc.24711.1.S1_at	230.445	248.667	256.283	190.489	193.167	237.332	0.844428	7.84828	7.95807	8.00159	7.57356	7.5937	7.89076	0.0389997	Transcribed locus	---
Ssc.2481.1.S1_at	172.33	206.059	251.57	217.873	259.597	298.599	1.23194	7.42903	7.68691	7.97482	7.76734	8.02013	8.22207	0.00458833	Transcribed locus	---
Ssc.24822.1.A1_at	86.7497	125.672	139.478	115.699	141.405	158.106	1.17991	6.43879	6.97352	7.12389	6.85423	7.14369	7.30475	0.0428546	Transcribed locus	---
Ssc.2484.1.S1_at	1640.94	1634.05	1397.84	1325.14	1415.76	1160.58	0.834929	10.6803	10.6742	10.449	10.3719	10.4674	10.1806	0.00626589	Transcribed locus, strongly similar to NP_001006984.1 family with sequence similarity 108, member A1 [Rattus norvegicus]	---
Ssc.24840.1.A1_at	67.3857	46.463	63.1629	137.735	84.9913	93.9479	1.789	6.07437	5.53801	5.98101	7.10575	6.40924	6.55379	0.0127557	Transcribed locus, moderately similar to NP_001069461.1 outer dense fiber of sperm tails 2-like [Bos taurus]	---
Ssc.24857.1.S1_at	416.301	445.484	532.823	448.366	470.714	590.255	1.08226	8.70148	8.79923	9.05751	8.80853	8.87871	9.20519	0.0150965	Transcribed locus	---
Ssc.24859.1.A1_at	105.371	68.8825	55.5868	48.8385	26.0807	35.4078	0.480016	6.71933	6.10607	5.79667	5.60995	4.70491	5.146	0.0201911	Transcribed locus	---
Ssc.24873.1.S1_at	142.467	104.542	135.606	94.4704	71.5402	117.907	0.742045	7.15448	6.70794	7.08328	6.56179	6.16068	6.88151	0.0342211	Transcribed locus	---
Ssc.2489.1.S1_at	314.854	226.018	285.982	250.491	187.583	172.685	0.738654	8.29854	7.82029	8.15978	7.96861	7.55139	7.432	0.0457741	Transcribed locus, moderately similar to XP_114618.5 PREDICTED: hypothetical protein [Homo sapiens]	---
Ssc.24904.1.S1_at	245.068	246.178	222.734	165.975	158.968	169.107	0.691966	7.93704	7.94356	7.79918	7.37482	7.31259	7.40179	0.00833043	Transcribed locus, strongly similar to NP_001019477.1 nucleolar protein family A, member 1 (H/ACA small nucleolar RNPs) [Rattus norvegicus]	---
Ssc.24918.1.S1_at	155.887	156.193	157.819	101.333	138.143	110.032	0.743794	7.28436	7.28719	7.30213	6.66296	7.11002	6.78178	0.0410754	Transcribed locus, strongly similar to NP_065833.1 kelch domain containing 5 [Homo sapiens]	---
Ssc.24960.1.S1_at	140.315	145.049	112.135	53.0126	66.3799	79.6268	0.500679	7.13253	7.1804	6.80909	5.72826	6.05267	6.31518	0.0322688	Transcribed locus, moderately similar to XP_595581.2 PREDICTED: similar to olfactory receptor OR11-12 [Bos taurus]	---
Ssc.24965.1.S1_at	848.525	991.659	772.135	673.085	678.695	698.274	0.784764	9.72881	9.9537	9.59271	9.39464	9.40662	9.44765	0.049244	Transcribed locus, strongly similar to NP_001004272.1 similar to PHD zinc finger containing protein JUNE1 [Rattus norvegicus]	---
Ssc.24990.1.S1_at	176.293	204.416	224.777	260.376	290.43	363.991	1.51085	7.46183	7.67536	7.81235	8.02445	8.18205	8.50776	0.00446542	Transcribed locus, strongly similar to NP_055635.3 translocase of outer mitochondrial membrane 70 homolog A [Homo sapiens]	---
Ssc.25004.1.S1_at	89.1894	188.756	308.762	107.287	216.714	371.007	1.18459	6.4788	7.56038	8.27035	6.74533	7.75965	8.5353	0.00408818	Transcribed locus	---
Ssc.25044.3.A1_a_at	360.73	332.637	290.949	336.431	262.536	256.67	0.869271	8.49478	8.3778	8.18462	8.39417	8.03637	8.00377	0.0496286	Transcribed locus, strongly similar to NP_001264.2 chromodomain helicase DNA binding protein 4 [Homo sapiens]	---
Ssc.25082.1.S1_at	31.6513	49.3937	70.9513	52.8266	69.2758	89.23	1.39038	4.98419	5.62626	6.14876	5.72319	6.11428	6.47946	0.0243189	Transcribed locus	---
Ssc.25093.1.S1_at	443.187	434.766	445.334	312.869	337.489	398.452	0.792579	8.79177	8.7641	8.79874	8.28941	8.3987	8.63826	0.0373552	Transcribed locus	---
Ssc.25112.1.S1_at	396.054	392.349	572.295	627.757	627.092	705.697	1.44084	8.62955	8.61599	9.16062	9.29406	9.29253	9.46291	0.0233773	Transcribed locus	---
Ssc.2514.1.S1_at	1350.31	1420.87	1016.59	699.973	1091.74	776.939	0.678144	10.3991	10.4726	9.98952	9.45116	10.0924	9.60166	0.0465834	Transcribed locus, strongly similar to NP_734467.1 selenoprotein H [Homo sapiens]	---
Ssc.25140.1.A1_at	66.1861	67.5461	50.1438	36.671	23.3655	32.5102	0.50331	6.04846	6.0778	5.648	5.19657	4.54631	5.02282	0.0332305	Transcribed locus, strongly similar to NP_055764.2 hypothetical protein LOC22889 [Homo sapiens]	---
Ssc.25146.1.S1_at	666.148	760.768	707.486	550.48	592.934	660.664	0.845238	9.3797	9.57131	9.46656	9.10455	9.21173	9.36777	0.0430831	Transcribed locus, strongly similar to XP_424400.1 PREDICTED: hypothetical protein [Gallus gallus]	---
Ssc.25150.1.S1_at	329.349	421.263	568.538	412.355	629.651	761.071	1.36685	8.36347	8.71858	9.15111	8.68774	9.29841	9.57189	0.0136516	Transcribed locus	---
Ssc.25151.1.S1_at	433.52	323.898	206.905	334.883	198.326	159.724	0.718569	8.75995	8.3394	7.69282	8.38751	7.63173	7.31944	0.0245817	Transcribed locus, strongly similar to XP_001495823.1 PREDICTED: similar to Coiled-coil domain containing 90A [Equus caballus]	---
Ssc.25158.2.A1_at	420.449	276.812	308.01	529.316	358.745	362.568	1.24407	8.71579	8.11276	8.26683	9.04799	8.48681	8.50211	0.00836037	Transcribed locus, moderately similar to XP_588722.3 PREDICTED: similar to Fanconi anemia, complementation group F [Bos taurus]	---
Ssc.25162.1.S1_at	463.135	406.823	457.304	522.902	498.364	507.819	1.15206	8.85529	8.66826	8.83701	9.0304	8.96106	8.98817	0.0210833	Transcribed locus, strongly similar to XP_993200.2 PREDICTED: similar to heterogeneous nuclear ribonucleoprotein A3, isoform 13 [Mus musculus]	---
Ssc.25165.1.A1_at	278.556	341.729	318.352	191.326	154.563	237.81	0.621858	8.12182	8.41671	8.31448	7.57989	7.27205	7.89367	0.0441486	Transcribed locus	---
Ssc.25175.1.S1_at	275.527	396.895	293.248	430.732	558.324	651.901	1.69929	8.10605	8.63261	8.19598	8.75065	9.12496	9.34851	0.0310469	Transcribed locus	---
Ssc.25175.2.S1_at	633.119	878.477	664.294	479.326	596.945	595.912	0.768505	9.30633	9.77886	9.37568	8.90486	9.22145	9.21896	0.0429295	Transcribed locus, strongly similar to NP_001041716.1 chemokine-like factor superfamily 3 [Homo sapiens]	---
Ssc.25183.1.S1_at	387.034	993.789	631.662	257.348	307.021	295.049	0.427043	8.59632	9.9568	9.30301	8.00758	8.26219	8.20481	0.0359122	Transcribed locus, strongly similar to NP_001012329.1 catenin, beta interacting protein 1 [Homo sapiens]	---
Ssc.25188.1.A1_at	425.311	615.001	569.119	377.443	478.974	523.096	0.857143	8.73237	9.26444	9.15259	8.56011	8.9038	9.03093	0.047713	Transcribed locus	---
Ssc.25219.1.S1_at	790.488	829.524	616.72	549.102	540.061	453.458	0.689676	9.6266	9.69614	9.26847	9.10093	9.07698	8.82483	0.00452262	Transcribed locus, strongly similar to NP_055203.4 digestive-organ expansion factor homolog [Homo sapiens]	---
Ssc.2524.1.A1_at	339.096	302.878	287.923	387.161	331.952	346.496	1.14594	8.40555	8.24259	8.16954	8.59679	8.37483	8.43669	0.0185804	Transcribed locus	---
Ssc.25240.2.S1_at	354.437	332.097	379.948	370.217	365.343	408.049	1.07232	8.46939	8.37546	8.56966	8.53223	8.51311	8.6726	0.0213776	Transcribed locus, moderately similar to NP_001013991.1 hypothetical protein LOC303333 [Rattus norvegicus]	---
Ssc.25263.1.S1_at	160.527	155.583	185.72	186.151	196.767	198.281	1.15816	7.32667	7.28154	7.53699	7.54033	7.62034	7.6314	0.046229	Transcribed locus, strongly similar to NP_001026547.1 embryonic ectoderm development [Gallus gallus]	---
Ssc.25275.1.S1_at	83.5659	82.6448	141.383	191.574	170.885	223.231	1.9041	6.38484	6.36885	7.14346	7.58176	7.41688	7.80239	0.013186	Transcribed locus, strongly similar to NP_005383.3 PHD finger protein 2 [Homo sapiens]	---
Ssc.2531.1.S1_at	250.382	1038.11	371.579	143.43	318.521	238.72	0.422073	7.96799	10.0197	8.53753	7.1642	8.31524	7.89918	0.0434698	Transcribed locus	---
Ssc.25326.1.S1_at	200.603	197.208	202.481	278.716	222.186	259.817	1.26725	7.6482	7.62357	7.66164	8.12265	7.79562	8.02135	0.0313181	---	---
Ssc.25330.3.S1_at	248.694	259.937	229.281	316.022	324.542	308.353	1.28595	7.95823	8.02202	7.84097	8.30388	8.34226	8.26844	0.00389313	Transcribed locus, strongly similar to NP_001013384.1 WD repeat domain 91 [Mus musculus]	---
Ssc.25352.1.S1_at	97.2237	94.1351	83.0701	80.5504	76.3109	78.5021	0.857648	6.60324	6.55666	6.37626	6.33182	6.25382	6.29466	0.0435373	Transcribed locus	---
Ssc.25376.1.S1_at	69.4864	64.4205	68.214	75.5639	83.6002	82.2893	1.1946	6.11866	6.00945	6.092	6.23963	6.38543	6.36263	0.037203	Transcribed locus	---
Ssc.25387.1.S1_at	158.911	143.952	147.906	248.564	184.406	185.201	1.37137	7.31208	7.16944	7.20854	7.95747	7.52674	7.53295	0.0246157	Transcribed locus, strongly similar to NP_001108449.1 U2-associated SR140 protein 1 [Mus musculus]	---
Ssc.2539.1.S1_at	266.806	281.836	242.389	242.1	222.973	221.534	0.86799	8.05965	8.13871	7.92118	7.91946	7.80073	7.79138	0.0479511	Transcribed locus, strongly similar to NP_062315.1 serine/threonine kinase 19 [Mus musculus]	---
Ssc.25400.1.S1_at	506.859	385.362	473.39	826.441	816.073	598.224	1.64083	8.98544	8.59007	8.88689	9.69077	9.67255	9.22454	0.0405319	Transcribed locus	---
Ssc.25434.1.S1_at	62.2856	96.2193	77.65	17.0795	23.4242	35.8743	0.323423	5.96083	6.58825	6.27891	4.09419	4.54993	5.16488	0.0137994	Transcribed locus, weakly similar to NP_001089539.1 hypothetical protein LOC734594 [Xenopus laevis]	---
Ssc.25448.1.S1_s_at	2988.93	2943.53	3428.52	2396.64	2245.47	2787.08	0.793634	11.5454	11.5233	11.7434	11.2268	11.1328	11.4445	0.00340279	Transcribed locus, strongly similar to NP_057004.1 ribosomal protein S27-like [Homo sapiens]	---
Ssc.2545.1.A1_at	123.015	159.488	130.077	91.6685	135.487	90.8227	0.770707	6.94269	7.3173	7.02322	6.51835	7.08201	6.50498	0.0210473	Transcribed locus, strongly similar to NP_001019973.1 transmembrane protein 165 [Rattus norvegicus]	---
Ssc.2545.2.A1_at	746.676	1213.64	775.977	537.396	833.845	657.264	0.741333	9.54434	10.2451	9.59987	9.06984	9.70364	9.36033	0.0223354	Transcribed locus, strongly similar to NP_001019973.1 transmembrane protein 165 [Rattus norvegicus]	---
Ssc.25508.1.S1_at	325.177	300.566	288.85	377.709	386.705	341.401	1.20908	8.34508	8.23154	8.17418	8.56113	8.59509	8.41532	0.0133172	Transcribed locus, strongly similar to NP_001003803.1 ATP synthase, H+ transporting, mitochondrial F0 complex, subunit s isoform a precursor [Homo sapiens]	---
Ssc.2554.1.S1_at	502.014	543.355	667.208	352.333	406.295	327.959	0.634475	8.97158	9.08575	9.38199	8.4608	8.66638	8.35737	0.0371863	Transcribed locus	---
Ssc.2554.3.S1_at	94.2137	119.771	109.976	74.8491	94.3995	75.2024	0.75457	6.55786	6.90413	6.78104	6.22591	6.56071	6.23271	0.0142184	Transcribed locus	---
Ssc.25540.1.S1_at	362.038	406.065	634.966	324.743	300.13	524.86	0.819442	8.5	8.66557	9.31054	8.34315	8.22944	9.03579	0.0350887	Transcribed locus	---
Ssc.25655.1.S1_at	66.864	60.8979	62.9317	51.9402	54.4179	51.8332	0.829557	6.06316	5.92832	5.97572	5.69878	5.76601	5.6958	0.0221775	---	---
Ssc.25666.1.S1_at	87.4962	82.5222	114.798	69.6791	63.64	76.4169	0.73639	6.45115	6.36671	6.84295	6.12265	5.99186	6.25582	0.0162971	Transcribed locus	---
Ssc.25758.1.S1_at	54.6827	39.7689	49.1565	90.9316	109.47	71.2469	1.8916	5.77301	5.31357	5.61931	6.50671	6.77439	6.15476	0.0418657	---	---
Ssc.25763.1.A1_at	301.396	435.348	391.369	231.071	228.312	228.367	0.609646	8.23552	8.76603	8.61239	7.85219	7.83486	7.83521	0.0253087	Transcribed locus, strongly similar to NP_001025744.1 dynein, cytoplasmic, light intermediate polypeptide 2 [Gallus gallus]	---
Ssc.25815.1.A1_at	375.649	369.242	282.804	271.417	263.609	234.428	0.748718	8.55324	8.52842	8.14366	8.08437	8.04226	7.873	0.0137296	Transcribed locus, strongly similar to XP_001492962.1 PREDICTED: similar to Poly (ADP-ribose) polymerase family, member 3 [Equus caballus]	---
Ssc.25832.1.S1_at	203.685	181.392	243.322	164.912	143.833	145.804	0.723345	7.6702	7.50297	7.92672	7.36555	7.16825	7.18789	0.0408223	Transcribed locus, moderately similar to NP_057733.2 ABT1-associated protein [Homo sapiens]	---
Ssc.25846.1.S1_at	174.742	182.335	200.321	148.203	166.786	165.812	0.862581	7.44908	7.51045	7.64617	7.21143	7.38185	7.3734	0.0195528	Transcribed locus, strongly similar to XP_548006.2 PREDICTED: similar to phosphofurin acidic cluster sorting protein 2 [Canis familiaris]	---
Ssc.2585.1.A1_at	174.453	118.34	97.0472	196.557	174.945	120.946	1.2632	7.44669	6.88679	6.60061	7.6188	7.45076	6.91822	0.0458367	Transcribed locus	---
Ssc.25933.1.A1_at	55.169	48.0532	50.5917	119.189	65.7409	70.8971	1.66322	5.78579	5.58656	5.66083	6.89711	6.03872	6.14765	0.0428817	Transcribed locus, moderately similar to NP_596870.2 titin isoform novex-3 [Homo sapiens]	---
Ssc.25963.1.A1_at	125.282	91.8158	152.168	274.888	278.752	202.61	2.04798	6.96904	6.52067	7.24952	8.1027	8.12284	7.66256	0.0467858	Transcribed locus	---
Ssc.26037.1.S1_a_at	126.257	227.948	154.614	111.052	168.968	117.863	0.781974	6.98022	7.83256	7.27253	6.79509	7.40061	6.88097	0.0239983	Transcribed locus, strongly similar to NP_001034696.1 hypothetical protein LOC294154 [Rattus norvegicus]	---
Ssc.26073.1.S1_at	148.774	116.059	124.169	207.173	179.178	162.777	1.41163	7.21698	6.85871	6.95616	7.69469	7.48525	7.34675	0.00928985	Transcribed locus	---
Ssc.26082.1.S1_at	295.566	271.381	289.86	223.459	236.569	248.515	0.826958	8.20734	8.08418	8.17921	7.80387	7.88612	7.95719	0.0257626	Transcribed locus, strongly similar to XP_001493829.1 PREDICTED: similar to elastin (supravalvular aortic stenosis, Williams-Beuren syndrome) [Equus caballus]	---
Ssc.26087.1.S1_at	373.416	373.889	443.483	670.742	521.733	538.945	1.45401	8.54464	8.54647	8.79273	9.38961	9.02717	9.07399	0.0416225	Transcribed locus	---
Ssc.2612.1.S1_at	780.724	754.649	873.61	830.803	820.79	947.529	1.07893	9.60867	9.55966	9.77085	9.69836	9.68087	9.88803	0.00404932	Transcribed locus	---
Ssc.26127.2.S1_at	63.8013	74.0485	66.4637	120.549	210.113	96.6349	2.09138	5.99551	6.2104	6.05449	6.91348	7.71502	6.59447	0.0360646	Transcribed locus, moderately similar to NP_066011.2 G protein-coupled receptor 107 [Homo sapiens]	---
Ssc.26127.3.S1_at	105.186	152.022	114.792	140.72	230.087	152.512	1.40677	6.7168	7.24814	6.84288	7.13668	7.84604	7.25278	0.00803597	Transcribed locus, moderately similar to NP_066011.2 G protein-coupled receptor 107 [Homo sapiens]	---
Ssc.26133.1.S1_at	182.515	182.632	191.079	236.16	258.492	243.257	1.32664	7.51187	7.5128	7.57803	7.88362	8.01398	7.92634	0.00668097	Transcribed locus, strongly similar to NP_660150.1 phosphatidylinositol glycan anchor biosynthesis, class M [Homo sapiens]	---
Ssc.26136.1.S1_at	125.829	123.581	173.756	169.479	158.54	256.115	1.38039	6.97532	6.94931	7.44092	7.40496	7.3087	8.00065	0.00830782	Transcribed locus	---
Ssc.26139.1.S1_at	644.327	635.612	556.055	514.623	451.573	418.335	0.754104	9.33165	9.312	9.11908	9.00737	8.81882	8.70851	0.00694806	Transcribed locus, strongly similar to NP_001068763.1 nucleotide binding protein 1 [Bos taurus]	---
Ssc.2615.1.S1_at	1946.5	1209.86	1226.9	1138.12	1031.72	842.154	0.687158	10.9267	10.2406	10.2608	10.1524	10.0108	9.71794	0.0411124	Transcribed locus, strongly similar to NP_033252.1 small nuclear ribonucleoprotein D1 [Mus musculus]	---
Ssc.2620.1.A1_at	89.3311	87.4219	94.644	130.067	106.832	113.591	1.29143	6.48109	6.44992	6.56444	7.02311	6.7392	6.8277	0.0272787	Transcribed locus, strongly similar to NP_033219.1 stem-loop binding protein [Mus musculus]	---
Ssc.26213.1.S1_at	113.763	122.037	123.038	161.241	145.407	164.613	1.3133	6.82989	6.93117	6.94296	7.33307	7.18395	7.36293	0.01676	Transcribed locus, strongly similar to NP_080994.2 ankyrin repeat domain 13a [Mus musculus]	---
Ssc.26234.1.S1_at	744.242	914.786	848.683	644.145	732.873	607.906	0.791528	9.53963	9.83729	9.72908	9.33124	9.51742	9.2477	0.0256112	Transcribed locus	---
Ssc.26234.2.S1_at	512.945	549.422	533.099	436.409	416.165	464.994	0.82582	9.00266	9.10177	9.05826	8.76954	8.70101	8.86107	0.0238213	Transcribed locus	---
Ssc.26240.1.S1_at	188.492	299.612	264.349	334.31	377.362	393.351	1.46856	7.55836	8.22695	8.0463	8.38504	8.55981	8.61967	0.027932	Transcribed locus, moderately similar to NP_443198.1 niban protein isoform 2 [Homo sapiens]	---
Ssc.26265.2.S1_at	369.228	394.133	330.23	227.881	319.379	272.001	0.749148	8.52837	8.62254	8.36733	7.83214	8.31913	8.08747	0.0436575	Transcribed locus, strongly similar to XP_001493829.1 PREDICTED: similar to elastin (supravalvular aortic stenosis, Williams-Beuren syndrome) [Equus caballus]	---
Ssc.26266.1.S1_at	883.552	488.773	606.949	44.7178	50.0409	62.917	0.0796634	9.78717	8.93302	9.24543	5.48278	5.64504	5.97538	0.00439766	Transcribed locus, moderately similar to XP_001082206.1 PREDICTED: similar to thymosin-like 8 [Macaca mulatta]	---
Ssc.26272.2.S1_at	321.431	333.983	280.251	357.994	442.539	376.576	1.25805	8.32837	8.38363	8.13058	8.48379	8.78966	8.5568	0.0317005	Transcribed locus	---
Ssc.26274.1.S1_at	718.832	498.413	408.749	847.201	625.899	536.619	1.23599	9.48951	8.9612	8.67507	9.72656	9.28979	9.06775	0.00970299	Transcribed locus	---
Ssc.26315.1.S1_at	530.077	622.395	896.979	750.788	1153.37	1322.03	1.57417	9.05006	9.28169	9.80893	9.55226	10.1716	10.3685	0.0164012	Transcribed locus, strongly similar to NP_001069326.2 antagonist of mitotic exit network 1 homolog [Bos taurus]	---
Ssc.2632.1.A1_at	359.655	548.726	461.884	229.706	225.677	335.563	0.577221	8.49047	9.09994	8.85139	7.84364	7.81812	8.39044	0.0425481	Transcribed locus	---
Ssc.2634.1.S1_at	585.218	517.355	400.652	364.066	409.414	331.688	0.735198	9.19283	9.01501	8.64621	8.50806	8.67742	8.37368	0.0388853	Transcribed locus, strongly similar to NP_001096735.1 hypothetical protein LOC528833 [Bos taurus]	---
Ssc.26347.1.A1_at	597.445	561.847	571.271	658.758	600.8	665.684	1.11249	9.22266	9.13403	9.15803	9.3636	9.23074	9.37869	0.0260013	Transcribed locus, strongly similar to XP_001495083.1 PREDICTED: hypothetical protein [Equus caballus]	---
Ssc.26358.2.S1_at	1301.49	1904.8	1525.78	992.766	1214.17	1234.29	0.727214	10.3459	10.8954	10.5753	9.95531	10.2458	10.2695	0.0246102	Transcribed locus, strongly similar to NP_001034354.1 coronin, actin binding protein, 1C [Gallus gallus]	---
Ssc.26364.1.S1_at	337.751	347.722	285.1	473.523	403.052	399.77	1.31504	8.39982	8.44179	8.15532	8.88729	8.65482	8.64303	0.0247322	Transcribed locus, moderately similar to NP_851852.2 Rho GTPase activating protein 8 isoform 2 [Homo sapiens]	---
Ssc.26369.1.S1_at	29.3095	22.8383	56.7771	124.826	117.944	175.213	3.83735	4.8733	4.51338	5.82724	6.96377	6.88196	7.45297	0.00561081	Transcribed locus, strongly similar to NP_084196.4 hypothetical protein LOC77521 isoform b [Mus musculus]	---
Ssc.26413.1.A1_at	546.82	726.258	816.613	385.76	531.84	549.377	0.702007	9.09492	9.50434	9.67351	8.59156	9.05485	9.10165	0.00240932	Transcribed locus, strongly similar to NP_446052.2 fasciculation and elongation protein zeta 2 (zygin II) [Rattus norvegicus]	---
Ssc.26422.1.A1_at	51.9149	44.5928	46.2175	57.1297	51.0911	54.4204	1.13954	5.69808	5.47874	5.53037	5.83617	5.675	5.76608	0.0107723	Transcribed locus	---
Ssc.26437.1.A1_at	1676.4	2618.55	1710.64	814.22	1038.65	1143.25	0.498889	10.7112	11.3546	10.7403	9.66927	10.0205	10.1589	0.0230042	Transcribed locus	---
Ssc.2648.1.S1_at	2186.08	3903.97	2652.73	1367.08	2427.06	2091.57	0.673208	11.0941	11.9307	11.3733	10.4169	11.245	11.0304	0.0186148	Transcribed locus, strongly similar to NP_083754.2 transmembrane protein 49 [Mus musculus]	---
Ssc.26510.1.A1_at	590.081	580.643	427.939	353.602	443.43	309.598	0.692222	9.20477	9.18151	8.74126	8.46598	8.79256	8.27425	0.0187776	Transcribed locus	---
Ssc.26533.1.A1_at	175.746	172.838	171.672	276.19	213.736	208.045	1.34159	7.45735	7.43328	7.42351	8.10952	7.73969	7.70075	0.037923	Transcribed locus, moderately similar to NP_061923.2 ubiquitin specific protease 53 [Homo sapiens]	---
Ssc.26539.1.S1_at	460.64	1085.9	1168.57	341.121	472.43	755.271	0.577812	8.8475	10.0847	10.1905	8.41414	8.88396	9.56085	0.04089	Transcribed locus	---
Ssc.26546.1.S1_at	230.311	273.4	270.816	199.189	211.382	222.948	0.817943	7.84744	8.09487	8.08117	7.63799	7.72371	7.80056	0.0127788	Transcribed locus, moderately similar to XP_001233318.1 PREDICTED: similar to NudC domain containing 3, partial [Gallus gallus]	---
Ssc.26582.1.A1_at	1291.36	1173.56	1258.7	925.144	753.196	668.436	0.63024	10.3347	10.1967	10.2977	9.85353	9.55688	9.38465	0.0164577	Transcribed locus, weakly similar to XP_001250737.1 PREDICTED: hypothetical protein [Bos taurus]	---
Ssc.26590.2.S1_a_at	159.364	258.698	185.737	132.066	155.437	126.934	0.686382	7.31618	8.01513	7.53712	7.04512	7.28019	6.98793	0.0307211	Transcribed locus, strongly similar to NP_598465.2 SEC22 vesicle trafficking protein homolog A [Mus musculus]	---
Ssc.2662.1.A1_at	155.433	127.177	119.729	145.576	119.7	115.646	0.946769	7.28015	6.99069	6.90363	7.18563	6.90328	6.85357	0.0151799	Transcribed locus, strongly similar to XP_582780.2 PREDICTED: similar to inositol polyphosphate 5-phosphatase [Bos taurus]	---
Ssc.26653.1.S1_at	415.137	360.785	303.698	396.21	345.76	277.997	0.944746	8.69744	8.495	8.24649	8.63012	8.43363	8.11893	0.0280805	Transcribed locus, strongly similar to NP_079092.2 rabaptin, RAB GTPase binding effector protein 2 [Homo sapiens]	---
Ssc.26665.2.S1_at	77.8346	71.6017	86.2859	80.7017	79.0581	96.548	1.08733	6.28234	6.16192	6.43105	6.33453	6.30484	6.59317	0.0361822	Transcribed locus, strongly similar to NP_001068944.1 hypothetical protein LOC510916 [Bos taurus]	---
Ssc.26677.1.S1_at	63.7438	96.9837	67.4713	48.404	78.1629	42.5145	0.740939	5.99421	6.59967	6.0762	5.59705	6.28841	5.40988	0.0251952	Transcribed locus, strongly similar to NP_001011713.1 N-acetyltransferase 12 [Homo sapiens]	---
Ssc.26694.1.S1_at	326.951	356.002	402.64	250.243	307.335	311.996	0.801013	8.35293	8.47574	8.65335	7.96719	8.26367	8.28538	0.0140659	Transcribed locus, strongly similar to NP_082820.1 Ras interacting protein 1 [Mus musculus]	---
Ssc.26698.1.S1_at	115.142	190.617	118.955	59.5052	104.108	99.0994	0.618564	6.84727	7.57453	6.89427	5.89494	6.70194	6.6308	0.0426744	Transcribed locus	---
Ssc.26747.1.A1_at	76.8659	72.3889	85.8548	86.6939	88.6685	124.142	1.27389	6.26427	6.1777	6.42383	6.43786	6.47035	6.95585	0.0436873	Transcribed locus, strongly similar to NP_033897.1 cysteine-rich hydrophobic domain 1 [Mus musculus]	---
Ssc.26749.1.S1_at	86.524	78.4241	68.6987	97.1738	81.3759	79.7335	1.10544	6.43503	6.29323	6.10221	6.6025	6.34653	6.31711	0.0469677	Transcribed locus	---
Ssc.2675.1.S1_at	541.498	777.459	867.126	379.287	499.043	675.985	0.711005	9.08081	9.60262	9.7601	8.56715	8.96302	9.40085	0.0124472	Transcribed locus, strongly similar to NP_001030390.1 transforming growth factor beta 1 induced transcript 1 [Bos taurus]	---
Ssc.26759.1.A1_at	295.626	238.641	247.878	318.059	263.856	266.583	1.08483	8.20763	7.8987	7.95349	8.31315	8.04361	8.05844	0.00611726	Transcribed locus	---
Ssc.26763.1.S1_at	67.3167	59.2998	64.9365	95.8417	81.5733	85.1198	1.37056	6.07289	5.88996	6.02096	6.58258	6.35003	6.41142	0.00288282	Transcribed locus	---
Ssc.26809.1.A1_at	326.43	460.157	266.462	218.373	294.301	240.125	0.714876	8.35063	8.84598	8.05779	7.77065	8.20115	7.90764	0.0490551	Transcribed locus	---
Ssc.26819.1.A1_at	183.846	304.084	109.735	79.6076	145.708	53.3051	0.466182	7.52235	8.24833	6.77788	6.31483	7.18694	5.7362	0.00111954	Transcribed locus, strongly similar to NP_631978.1 FYVE, RhoGEF and PH domain containing 4 isoform alpha [Mus musculus]	---
Ssc.2682.1.S1_at	4544.41	3411.9	5182.53	5459.08	4969.16	7023.88	1.32828	12.1499	11.7364	12.3394	12.4144	12.2788	12.7781	0.0180334	Transcribed locus, strongly similar to NP_004080.2 TSC22 domain family, member 3 isoform 2 [Homo sapiens]	---
Ssc.2682.2.S1_at	352.389	285.134	500.237	565.022	398.255	828.498	1.57483	8.46103	8.1555	8.96647	9.14216	8.63755	9.69435	0.00699862	Transcribed locus, strongly similar to NP_004080.2 TSC22 domain family, member 3 isoform 2 [Homo sapiens]	---
Ssc.26827.1.A1_at	251.07	304.532	238.668	195.837	192.773	182.481	0.719014	7.97195	8.25045	7.89886	7.61351	7.59076	7.5116	0.0197515	Transcribed locus, strongly similar to NP_001008660.1 phosphatidylinositol-binding clathrin assembly protein isoform 2 [Homo sapiens]	---
Ssc.26840.1.A1_at	356.404	433.219	547.967	467.355	504.862	647.717	1.21108	8.47737	8.75895	9.09795	8.86838	8.97975	9.33922	0.0169015	Transcribed locus, strongly similar to NP_055312.2 zinc finger protein 638 [Homo sapiens]	---
Ssc.26840.2.S1_at	86.8558	91.8879	125.498	119.692	113.14	140.466	1.22698	6.44055	6.5218	6.97152	6.90318	6.82197	7.13408	0.0353811	Transcribed locus, moderately similar to XP_595843.3 PREDICTED: similar to zinc finger protein 638 [Bos taurus]	---
Ssc.26841.1.A1_at	34.2768	29.4191	41.6257	53.3862	53.4249	64.6475	1.62795	5.09916	4.87868	5.3794	5.73839	5.73944	6.01452	0.00539557	Transcribed locus, strongly similar to NP_963920.1 ubiquitin specific protease 33 isoform 3 [Homo sapiens]	---
Ssc.26893.1.A1_at	99.6915	98.7604	132.553	69.8709	45.1969	88.3093	0.614423	6.6394	6.62586	7.05043	6.12662	5.49815	6.46449	0.0310028	Transcribed locus	---
Ssc.2695.1.S1_at	1738.92	1200.65	1551.91	2126.06	1966.08	2661.65	1.50369	10.764	10.2296	10.5998	11.054	10.9411	11.3781	0.0302147	Transcribed locus, strongly similar to NP_005372.2 nucleolin [Homo sapiens]	---
Ssc.2695.2.S1_a_at	584.656	660.16	886.505	813.522	1373.09	1925.18	1.92922	9.19144	9.36667	9.79198	9.66804	10.4232	10.9108	0.0247824	Transcribed locus, strongly similar to NP_005372.2 nucleolin [Homo sapiens]	---
Ssc.27016.1.S1_at	76.2212	109.557	120.853	62.9185	63.4731	80.423	0.674473	6.25212	6.77554	6.91711	5.97541	5.98807	6.32954	0.0328703	Transcribed locus	---
Ssc.27029.1.S1_at	170.64	250.57	242.903	114.479	149.525	213.799	0.71946	7.41481	7.96907	7.92424	6.83894	7.22424	7.74011	0.0471744	Transcribed locus, strongly similar to NP_777568.1 Ymer protein short isoform [Homo sapiens]	---
Ssc.27049.1.A1_at	220.64	301.7	369.844	178.998	232.829	221.057	0.709365	7.78555	8.23697	8.53077	7.4838	7.86313	7.78827	0.0371094	Transcribed locus	---
Ssc.27092.1.A1_at	109.961	130.257	161.66	122.596	146.823	191.9	1.14791	6.78085	7.02522	7.33682	6.93777	7.19793	7.58421	0.0101992	Transcribed locus	---
Ssc.27105.1.A1_at	126.02	207.118	200.513	92.4437	171.372	173.102	0.818733	6.97751	7.69431	7.64755	6.5305	7.42099	7.43548	0.0238096	Transcribed locus	---
Ssc.27130.1.A1_at	50.2484	51.0524	98.3737	35.7157	30.3407	65.9933	0.661325	5.65101	5.67391	6.6202	5.15849	4.92318	6.04425	0.00768848	Transcribed locus	---
Ssc.27150.1.S1_at	113.989	106.981	123.847	129.364	130.136	152.432	1.19464	6.83275	6.74121	6.95242	7.01529	7.02388	7.25202	0.0099587	Transcribed locus, moderately similar to NP_115518.2 centrosomal protein 192kDa [Homo sapiens]	---
Ssc.27153.1.S1_at	294.378	240.296	157.938	230.208	197.097	135.295	0.812287	8.20153	7.90867	7.30321	7.84679	7.62276	7.07996	0.00847263	Transcribed locus, moderately similar to NP_056139.1 hypothetical protein LOC23378 [Homo sapiens]	---
Ssc.27155.1.S1_at	99.1135	106.495	94.2013	103.507	114.784	107.11	1.08536	6.63101	6.73464	6.55768	6.69358	6.84278	6.74295	0.0401288	Transcribed locus, moderately similar to NP_570901.2 solute carrier family 39 (zinc transporter), member 4 isoform 2 [Homo sapiens]	---
Ssc.27165.1.S1_at	556.394	487.776	489.678	536.346	424.543	421.986	0.901572	9.11996	8.93007	8.93569	9.06702	8.72977	8.72105	0.0472406	Transcribed locus, strongly similar to NP_065971.2 chromodomain helicase DNA binding protein 8 [Homo sapiens]	---
Ssc.27188.1.S1_at	423.869	451.642	382.225	360.732	379.279	349.779	0.86647	8.72747	8.81904	8.57828	8.49478	8.56712	8.4503	0.0168888	Transcribed locus, strongly similar to NP_058884.1 UNC-119 homolog [Rattus norvegicus]	---
Ssc.27190.1.S1_at	228.003	273.622	363.678	294.179	323.776	486.207	1.27604	7.83291	8.09604	8.50652	8.20055	8.33885	8.92543	0.0112237	Transcribed locus	---
Ssc.27196.1.S1_at	232.454	209.036	158.534	175.337	168.976	133.648	0.79657	7.8608	7.70761	7.30865	7.45399	7.40067	7.06229	0.0103533	Transcribed locus, moderately similar to NP_078791.2 WD repeat domain 25 [Homo sapiens]	---
Ssc.27204.1.S1_at	729.987	670.289	656.066	672.439	604.933	571.808	0.899257	9.51173	9.38864	9.3577	9.39326	9.24063	9.15939	0.0109454	Transcribed locus, strongly similar to NP_006338.1 peptidylprolyl isomerase H [Homo sapiens]	---
Ssc.2722.1.S1_at	419.144	430.798	410.843	486.532	466.453	454.49	1.11635	8.7113	8.75087	8.68244	8.92639	8.86559	8.8281	0.0166581	Transcribed locus	---
Ssc.27237.2.S1_a_at	45.2789	79.9183	67.9036	52.9516	94.8578	91.2865	1.23819	5.50077	6.32045	6.08542	5.7266	6.56769	6.51233	0.0211613	Transcribed locus, moderately similar to NP_001005751.1 hypothetical protein LOC387680 [Homo sapiens]	---
Ssc.27248.1.S1_at	100.977	213.896	192.422	43.9872	78.357	62.0589	0.363503	6.65788	7.74077	7.58813	5.45901	6.29199	5.95557	0.00383528	Transcribed locus, strongly similar to NP_071768.2 HERPUD family member 2 [Homo sapiens]	---
Ssc.27250.1.S1_at	265.401	224.08	220.753	143.657	164.615	154.08	0.650985	8.05203	7.80787	7.78629	7.16648	7.36295	7.26754	0.0227724	Transcribed locus, strongly similar to NP_055819.1 exosome component 7 [Homo sapiens]	---
Ssc.27267.1.A1_at	225.405	335.838	357.994	165.04	254.712	294.827	0.777361	7.81638	8.39162	8.48379	7.36667	7.99272	8.20372	0.00869309	Transcribed locus	---
Ssc.27312.2.S1_at	146.148	157.717	164.581	165.152	192.491	183.15	1.15444	7.19129	7.30119	7.36265	7.36765	7.58865	7.51688	0.0188871	Transcribed locus, strongly similar to NP_955444.1 calcium binding atopy-related autoantigen 1 [Rattus norvegicus]	---
Ssc.27314.1.S1_a_at	637.992	498.873	511.953	504.667	443.064	420.724	0.829961	9.31739	8.96253	8.99987	8.97919	8.79137	8.71673	0.0164567	Transcribed locus, moderately similar to XP_001502934.1 PREDICTED: similar to ribonuclease H type II [Equus caballus]	---
Ssc.27366.1.S1_at	255.272	247.541	293.975	348.186	315.53	367.632	1.29438	7.99589	7.95152	8.19955	8.44371	8.30163	8.52212	0.0050971	Transcribed locus, moderately similar to NP_775808.2 GTF2I repeat domain containing 2 [Homo sapiens]	---
Ssc.27374.1.A1_at	509.949	453.916	536.376	381.092	349.776	483.012	0.809123	8.99421	8.82628	9.0671	8.574	8.45029	8.91592	0.0315268	Transcribed locus	---
Ssc.27377.1.S1_at	145.682	184.106	291.019	326.943	241.914	478.755	1.6875	7.18668	7.52439	8.18497	8.3529	7.91835	8.90314	0.0385013	Transcribed locus	---
Ssc.2739.1.S1_at	1819.35	4858.51	2569.26	1440.16	4452.31	2239.08	0.87936	10.8292	12.2463	11.3271	10.492	12.1203	11.1287	0.0353453	Transcribed locus, strongly similar to NP_060915.2 selenoprotein S [Homo sapiens]	---
Ssc.27454.3.S1_a_at	229.629	167.016	243.323	171.592	148.162	207.102	0.823254	7.84316	7.38384	7.92673	7.42284	7.21103	7.6942	0.0331027	Transcribed locus, strongly similar to NP_112276.2 5-aminoimidazole-4-carboxamide ribonucleotide formyltransferase/IMP cyclohydrolase [Rattus norvegicus]	---
Ssc.27483.1.S1_at	924.441	967.918	875.561	656.159	591.506	585.231	0.662193	9.85244	9.91874	9.77406	9.3579	9.20825	9.19286	0.00546173	Transcribed locus, strongly similar to NP_001405.1 eukaryotic translation initiation factor 2B, subunit 1 alpha, 26kDa [Homo sapiens]	---
Ssc.27483.2.S1_at	391.843	424.16	431.927	335.863	311.684	352.713	0.801535	8.61413	8.72846	8.75464	8.39173	8.28394	8.46235	0.0197894	Transcribed locus, strongly similar to NP_001405.1 eukaryotic translation initiation factor 2B, subunit 1 alpha, 26kDa [Homo sapiens]	---
Ssc.27496.2.S1_a_at	206.645	160.965	192.165	295.015	229.326	330.823	1.52769	7.69101	7.3306	7.5862	8.20464	7.84126	8.36992	0.0109138	Transcribed locus, moderately similar to XP_590517.2 PREDICTED: similar to Protein KIAA0146 [Bos taurus]	---
Ssc.2752.1.S1_at	332.355	380.132	335.534	232.3	323.151	285.467	0.802387	8.37658	8.57036	8.39032	7.85985	8.33606	8.15718	0.036839	Transcribed locus	---
Ssc.27543.1.S1_at	496.958	379.164	308.551	615.01	630.456	547.972	1.51387	8.95698	8.56668	8.26937	9.26447	9.30025	9.09796	0.0300976	Transcribed locus	---
Ssc.27556.1.S1_at	181.937	245.593	237.576	390.982	387.249	444.766	1.8388	7.5073	7.94013	7.89225	8.61096	8.59712	8.7969	0.0102497	Transcribed locus	---
Ssc.27563.1.S1_at	236.777	251.104	236.733	205.281	213.629	217.91	0.87884	7.88739	7.97214	7.88712	7.68146	7.73896	7.76759	0.0161087	Transcribed locus, moderately similar to NP_032900.2 phospholipase C, beta 3 [Mus musculus]	---
Ssc.27564.1.S1_at	211.586	202.134	286.241	186.571	177.2	264.452	0.897511	7.7251	7.65917	8.16109	7.54358	7.46923	8.04686	0.0106025	Transcribed locus	---
Ssc.27574.1.S1_at	661.195	825.771	674.04	548.916	672.484	567.938	0.828012	9.36893	9.6896	9.39669	9.10044	9.39336	9.14959	0.00137597	Transcribed locus, moderately similar to XP_001492220.1 PREDICTED: hypothetical protein [Equus caballus]	---
Ssc.27574.2.S1_at	343.86	314.17	332.176	229.882	286.422	228.099	0.751766	8.42568	8.2954	8.3758	7.84475	8.162	7.83352	0.049833	Transcribed locus, moderately similar to XP_001492220.1 PREDICTED: hypothetical protein [Equus caballus]	---
Ssc.2758.1.S1_at	2364.51	2011.23	1839.34	1729.5	1320.38	1441.34	0.722633	11.2073	10.9739	10.845	10.7561	10.3667	10.4932	0.0120481	Transcribed locus, strongly similar to NP_035423.1 polymerase (RNA) II (DNA directed) polypeptide J [Mus musculus]	---
Ssc.27580.1.S1_at	161.24	158.662	153.83	130.006	138.098	136.361	0.853784	7.33307	7.30981	7.26519	7.02243	7.10955	7.09129	0.0160251	Transcribed locus, moderately similar to NP_056305.1 SEC31 homolog B [Homo sapiens]	---
Ssc.2759.1.S1_at	784.003	539.933	440.791	617.743	482.592	386.329	0.842433	9.61472	9.07664	8.78395	9.27086	8.91466	8.59369	0.0272493	Transcribed locus, strongly similar to NP_037322.1 phosphofructokinase, liver, B-type [Rattus norvegicus]	---
Ssc.27626.1.S1_at	78.8236	66.7581	73.2719	93.4998	101.652	92.278	1.31334	6.30056	6.06087	6.19519	6.54689	6.66749	6.52791	0.0339512	Transcribed locus, moderately similar to NP_056322.2 epidermal growth factor-like protein 6 precursor [Homo sapiens]	---
Ssc.2768.1.S1_at	194	225.215	152.163	167.074	169.258	108.115	0.777851	7.59991	7.81516	7.24947	7.38434	7.40308	6.75642	0.0226761	Transcribed locus, moderately similar to NP_776995.1 platelet-activating factor acetylhydrolase 2, 40kDa [Bos taurus]	---
Ssc.27699.1.A1_at	138.963	149.16	96.169	271.764	190.161	202.796	1.72973	7.11856	7.22072	6.5875	8.08621	7.57108	7.66389	0.0358552	Transcribed locus, strongly similar to NP_061967.3 nudix-type motif 4 isoform alpha [Homo sapiens]	---
Ssc.27703.1.S1_at	412.282	1460.97	4156.37	91.0235	280.398	322.422	0.115072	8.68749	10.5127	12.0211	6.50817	8.13133	8.33281	0.0141655	Transcribed locus	---
Ssc.2772.3.S1_a_at	229.586	206.766	176.405	139.133	175.795	138.119	0.739358	7.84289	7.69186	7.46275	7.12032	7.45775	7.10977	0.0486119	Transcribed locus, strongly similar to NP_990439.1 ribosomal protein S4, X-linked [Gallus gallus]	---
Ssc.27794.1.S1_at	56.2972	51.3159	65.3096	59.8101	55.1279	66.5724	1.04966	5.81499	5.68133	6.02922	5.90232	5.78471	6.05685	0.0436654	Transcribed locus, strongly similar to NP_001030464.1 tubulin tyrosine ligase-like family, member 3 [Bos taurus]	---
Ssc.27821.1.A1_at	177.19	175.328	156.396	221.156	187.931	188.385	1.17401	7.46915	7.45391	7.28906	7.78892	7.55406	7.55754	0.0371815	Transcribed locus	---
Ssc.27831.1.A1_at	990.552	1185.07	989.883	799.274	812.774	858.632	0.780501	9.95209	10.2108	9.95111	9.64255	9.66671	9.7459	0.035995	Transcribed locus	---
Ssc.27885.1.S1_at	4139.3	4143.75	4596	4411.47	4348.35	4819.24	1.05435	12.0152	12.0167	12.1662	12.107	12.0863	12.2346	0.00489695	Transcribed locus, strongly similar to NP_001026156.1 heterogeneous nuclear ribonucleoprotein A2/B1 [Gallus gallus]	---
Ssc.27900.1.S1_at	372.074	416.217	310.907	217.939	311.024	261.696	0.719305	8.53945	8.70119	8.28034	7.76778	8.28088	8.03175	0.0446146	Transcribed locus, strongly similar to NP_082222.1 WD-repeat protein [Mus musculus]	---
Ssc.2792.1.S1_at	916.164	818.308	862.025	716.85	767.4	717.605	0.84801	9.83946	9.6765	9.75159	9.48553	9.58383	9.48705	0.0453033	Transcribed locus, strongly similar to XP_001493829.1 PREDICTED: similar to elastin (supravalvular aortic stenosis, Williams-Beuren syndrome) [Equus caballus]	---
Ssc.27977.1.A1_at	173.005	156.068	157.647	185.023	187.436	172.565	1.11979	7.43467	7.28603	7.30055	7.53156	7.55025	7.431	0.042536	Transcribed locus	---
Ssc.27982.1.A1_at	364.192	335.301	307.821	356.905	314.137	282.681	0.946798	8.50856	8.38931	8.26595	8.4794	8.29525	8.14303	0.0488659	Transcribed locus, strongly similar to NP_080315.1 mediator of RNA polymerase II transcription, subunit 18 homolog [Mus musculus]	---
Ssc.27984.1.A1_at	112.633	119.285	99.849	87.3291	93.5093	73.7633	0.767411	6.81549	6.89827	6.64168	6.44839	6.54704	6.20483	0.00231562	Transcribed locus	---
Ssc.28012.1.A1_a_at	644.711	1081.4	783.632	514.026	956.793	626.108	0.835515	9.33251	10.0787	9.61403	9.0057	9.90206	9.29027	0.0154122	Transcribed locus, moderately similar to NP_060719.4 CDK5 regulatory subunit associated protein 2 isoform a [Homo sapiens]	---
Ssc.28012.2.S1_at	177.142	386.647	319.99	112.652	247.395	163.893	0.592841	7.46876	8.59487	8.32188	6.81573	7.95067	7.35661	0.0095208	Transcribed locus, moderately similar to NP_060719.4 CDK5 regulatory subunit associated protein 2 isoform a [Homo sapiens]	---
Ssc.2807.1.A1_at	614.654	1345.25	1726.74	364.625	810.07	1374.08	0.691354	9.26363	10.3937	10.7538	8.51027	9.6619	10.4243	0.0240878	Transcribed locus, strongly similar to XP_868048.1 PREDICTED: similar to Disabled homolog 2 (Differentially expressed protein 2) (DOC-2) isoform 2 [Canis familiaris]	---
Ssc.2807.2.A1_at	195.701	443.017	573.261	103.987	221.904	419.411	0.614946	7.61251	8.79122	9.16305	6.70026	7.79379	8.71222	0.0217737	Transcribed locus, strongly similar to XP_868048.1 PREDICTED: similar to Disabled homolog 2 (Differentially expressed protein 2) (DOC-2) isoform 2 [Canis familiaris]	---
Ssc.28077.1.A1_at	213.947	192.863	186.151	222.802	199.207	193.108	1.03737	7.74111	7.59143	7.54033	7.79962	7.63812	7.59326	0.00208312	Transcribed locus, moderately similar to NP_060529.4 Rap GTPase interactor [Homo sapiens]	---
Ssc.28081.1.A1_at	79.875	65.5207	62.8723	111.188	80.5336	84.2344	1.325	6.31967	6.03388	5.97435	6.79686	6.33152	6.39634	0.00862835	Transcribed locus, moderately similar to XP_583858.3 PREDICTED: similar to establishment of cohesion 1 homolog 2 [Bos taurus]	---
Ssc.2811.1.S1_at	3023.16	3015.46	4010.24	4255.91	3891.83	4922.91	1.30071	11.5618	11.5582	11.9695	12.0553	11.9262	12.2653	0.0108315	Transcribed locus, strongly similar to NP_038521.1 cellular nucleic acid binding protein isoform 1 [Mus musculus]	---
Ssc.28150.1.S1_at	281.295	486.897	556.439	230.987	281.5	410.444	0.696746	8.13594	8.92747	9.12008	7.85167	8.13699	8.68104	0.0389645	Transcribed locus	---
Ssc.28305.1.A1_at	80.1713	132.65	116.743	915.511	704.444	1099.12	8.25051	6.32501	7.05148	6.86719	9.83843	9.46034	10.1021	0.00580057	Transcribed locus	---
Ssc.28324.2.S1_a_at	150.592	165.628	163.38	307.843	245.801	328.012	1.83832	7.2345	7.3718	7.35209	8.26605	7.94135	8.3576	0.0142402	Transcribed locus	---
Ssc.2838.1.S1_at	244.585	255.202	217.95	218.214	221.078	207.605	0.901301	7.93419	7.9955	7.76785	7.7696	7.78841	7.6977	0.0339455	Transcribed locus	---
Ssc.28386.1.A1_at	56.883	55.4138	60.7307	73.0407	90.0278	85.5052	1.43661	5.82993	5.79217	5.92435	6.19063	6.4923	6.41794	0.017228	Transcribed locus	---
Ssc.28396.1.A1_at	155.843	117.607	108.663	257.922	162.273	213.805	1.6592	7.28395	6.87783	6.76372	8.01079	7.34228	7.74015	0.0196953	Transcribed locus	---
Ssc.28417.1.S1_at	1230.66	1279.48	957.234	936.538	1170.02	820.432	0.844152	10.2652	10.3213	9.90273	9.87119	10.1923	9.68024	0.0426101	Transcribed locus, strongly similar to XP_001499599.1 PREDICTED: similar to Glycine cleavage system H protein, mitochondrial [Equus caballus]	---
Ssc.28421.1.A1_at	709.813	666.922	606.282	571.758	531.877	479.416	0.798304	9.4713	9.38137	9.24385	9.15926	9.05495	8.90513	0.000279825	Transcribed locus, strongly similar to NP_057283.1 U6 snRNA-associated Sm-like protein LSm7 [Homo sapiens]	---
Ssc.28443.2.S1_at	172.391	142.18	147.529	183.077	149.787	164.011	1.07525	7.42954	7.15157	7.20485	7.51631	7.22677	7.35765	0.0245939	Transcribed locus, strongly similar to NP_588615.2 zinc finger protein 618 [Homo sapiens]	---
Ssc.28468.1.A1_at	69.3243	89.0393	118.308	190.102	160.782	167.457	1.87349	6.11529	6.47637	6.8864	7.57063	7.32896	7.38765	0.039133	Transcribed locus, strongly similar to NP_004806.3 PTPL1-associated RhoGAP 1 [Homo sapiens]	---
Ssc.28484.1.S1_at	168.769	142.823	143.13	142.946	135.523	120.496	0.877382	7.39891	7.15808	7.16118	7.15933	7.08239	6.91284	0.0394461	Transcribed locus	---
Ssc.2850.2.S1_a_at	321.701	380.387	266.701	260.134	235.186	194.341	0.711879	8.32958	8.57132	8.05908	8.02311	7.87766	7.60245	0.0249389	Transcribed locus, moderately similar to NP_690870.2 hypothetical protein LOC128989 [Homo sapiens]	---
Ssc.2850.3.S1_at	413.739	496.09	347.923	352.139	350.86	245.664	0.754253	8.69258	8.95446	8.44262	8.46	8.45475	7.94054	0.0220741	Transcribed locus, moderately similar to NP_690870.2 hypothetical protein LOC128989 [Homo sapiens]	---
Ssc.28502.1.S1_at	1084.01	1869.06	1225.36	663.315	940.634	980.394	0.618496	10.0822	10.8681	10.259	9.37355	9.87749	9.93722	0.0368845	Transcribed locus, weakly similar to NP_001068856.1 hypothetical protein LOC509055 [Bos taurus]	---
Ssc.28505.2.S1_at	1231.1	1204.57	1203.35	1443.29	1330.85	1585.14	1.19793	10.2657	10.2343	10.2328	10.4951	10.3781	10.6304	0.037407	Transcribed locus, moderately similar to NP_612358.3 tumor protein p53 inducible protein 13 [Homo sapiens]	---
Ssc.28555.2.S1_a_at	183.75	168.936	183.8	216.698	210.185	206.737	1.18106	7.5216	7.40033	7.52199	7.75954	7.71552	7.69165	0.0145589	Transcribed locus	---
Ssc.28577.1.S1_at	72.9469	65.3662	79.2554	54.7278	46.029	71.1907	0.790314	6.18877	6.03047	6.30844	5.7742	5.52447	6.15362	0.0381862	Transcribed locus	---
Ssc.2869.1.S1_at	635.333	896.271	650.168	246.678	92.1245	156.658	0.227091	9.31137	9.80779	9.34467	7.94649	6.52551	7.29147	0.0288239	Transcribed locus	---
Ssc.28690.1.A1_at	358.828	355.958	308.715	383.269	388.302	373.616	1.11889	8.48715	8.47556	8.27013	8.58221	8.60104	8.54541	0.0486446	Transcribed locus, weakly similar to NP_006035.2 histone deacetylase 6 [Homo sapiens]	---
Ssc.2872.2.S1_at	2756.15	2407.41	2708.94	3151.71	2997.51	3229	1.19126	11.4284	11.2333	11.4035	11.6219	11.5495	11.6569	0.00943867	Transcribed locus	---
Ssc.2881.2.S1_a_at	356.817	298.921	314.297	253.327	258.558	235.95	0.770936	8.47904	8.22362	8.29598	7.98486	8.01434	7.88234	0.0240711	Transcribed locus, strongly similar to NP_001029064.1 hypothetical protein LOC298688 [Rattus norvegicus]	---
Ssc.28870.1.S1_at	379.27	384.736	347.401	425.249	525.165	457.685	1.26695	8.56708	8.58773	8.44046	8.73216	9.03663	8.83821	0.0304984	Transcribed locus	---
Ssc.28901.1.A1_at	149.995	158.621	208.811	305.941	264.588	289.203	1.66155	7.22877	7.30944	7.70605	8.25711	8.0476	8.17594	0.0218719	Transcribed locus	---
Ssc.28923.1.S1_at	747.704	685.967	694.079	494.591	554.137	565.203	0.758515	9.54632	9.422	9.43896	8.95009	9.1141	9.14263	0.0275852	Transcribed locus, strongly similar to NP_001033680.1 inhibitor of growth family, member 1 [Rattus norvegicus]	---
Ssc.28931.1.S1_at	235.907	195.624	222.466	268.71	227.922	246.185	1.13581	7.88207	7.61194	7.79744	8.06991	7.8324	7.9436	0.00663297	Transcribed locus, strongly similar to NP_001015507.1 Vpr-binding protein [Mus musculus]	---
Ssc.2897.1.S1_at	184.753	208.421	248.996	202.174	238.923	277.705	1.11933	7.52945	7.70336	7.95998	7.65945	7.9004	8.11741	0.00710631	Transcribed locus, strongly similar to NP_733762.2 Cas-Br-M (murine) ecotropic retroviral transforming sequence b [Homo sapiens]	---
Ssc.28988.2.S1_at	153.861	129.604	124.409	255.816	340.076	293.755	2.18118	7.26548	7.01797	6.95895	7.99896	8.40971	8.19847	0.015029	Transcribed locus, strongly similar to NP_149124.3 2',3'-cyclic nucleotide 3' phosphodiesterase [Homo sapiens]	---
Ssc.28995.3.S1_at	215.092	226.802	264.773	106.692	152.597	214.301	0.670174	7.74881	7.82529	8.04861	6.73731	7.25358	7.74349	0.0462246	Transcribed locus, strongly similar to XP_852398.1 PREDICTED: similar to RNA binding motif and ELMO domain 1 isoform 2 [Canis familiaris]	---
Ssc.2901.1.S1_at	2123.29	1890.74	1520.95	1643.62	1657.44	1276.1	0.826951	11.0521	10.8847	10.5708	10.6827	10.6947	10.3175	0.0178132	Transcribed locus, strongly similar to NP_076974.1 hypothetical protein LOC79036 [Homo sapiens]	---
Ssc.2901.2.A1_at	175.881	152.385	153.419	165.719	146.523	138.225	0.93519	7.45846	7.25158	7.26133	7.3726	7.19498	7.11087	0.0360235	Transcribed locus, strongly similar to NP_076974.1 hypothetical protein LOC79036 [Homo sapiens]	---
Ssc.2903.1.S1_at	537.501	473.194	463.008	327.981	339.839	357.254	0.695577	9.07012	8.88629	8.85489	8.35747	8.40871	8.48081	0.0174881	Transcribed locus, strongly similar to NP_055792.1 apoptotic chromatin condensation inducer 1 [Homo sapiens]	---
Ssc.29072.1.A1_at	119.445	147.792	179.982	198.763	195.388	216.705	1.3659	6.9002	7.20742	7.49171	7.63491	7.6102	7.75959	0.0388007	Transcribed locus	---
Ssc.29105.1.A1_at	1054.04	1225.87	781.493	587.877	819.13	539.743	0.635901	10.0417	10.2596	9.61009	9.19937	9.67795	9.07613	0.0104457	Transcribed locus, strongly similar to NP_001974.1 excision repair cross-complementing 1 isofrom 2 [Homo sapiens]	---
Ssc.29109.1.A1_at	523.228	387.379	395.331	372.582	347.148	289.558	0.772845	9.0313	8.5976	8.62692	8.54141	8.43941	8.17771	0.0363777	Transcribed locus	---
Ssc.29111.1.S1_at	328.361	288.346	266.61	304.967	249.298	251.773	0.912513	8.35914	8.17166	8.05859	8.25251	7.96173	7.97598	0.0382106	Mitochondrial ribosomal protein L32	---
Ssc.29120.1.A1_at	55.8605	46.1726	82.1383	83.3603	66.2626	98.6132	1.34785	5.80376	5.52897	6.35998	6.38129	6.05012	6.62371	0.0211895	Transcribed locus	---
Ssc.2915.1.S1_at	271.905	275.91	216.481	236.15	248.326	175.085	0.862965	8.08696	8.10805	7.7581	7.88356	7.95609	7.45191	0.0198812	Transcribed locus, strongly similar to NP_478072.1 RNA pseudouridylate synthase domain containing 1 [Homo sapiens]	---
Ssc.29157.1.A1_at	463.563	993.72	827.785	320.35	829.019	576.838	0.755429	8.85662	9.9567	9.69311	8.32351	9.69526	9.17202	0.0192481	Transcribed locus	---
Ssc.2916.1.A1_at	1431.17	1749.13	1445.87	1167.23	1285.63	1247.38	0.79985	10.483	10.7724	10.4977	10.1889	10.3283	10.2847	0.0213439	Transcribed locus, strongly similar to NP_955392.1 tumor protein D52-like 2 isoform a [Homo sapiens]	---
Ssc.29177.1.A1_at	100.002	344.008	236.682	47.7394	101.607	167.489	0.465461	6.64389	8.4263	7.88681	5.57711	6.66686	7.38792	0.0466302	Transcribed locus	---
Ssc.29206.1.A1_at	114.853	82.6376	87.9846	42.1561	26.8269	52.0233	0.423877	6.84364	6.36873	6.45918	5.39767	4.74561	5.70109	0.0201025	Transcribed locus	---
Ssc.2921.2.A1_at	386.411	323.023	297.221	200.698	248.038	215.157	0.659504	8.59399	8.33549	8.21539	7.64888	7.95442	7.74925	0.0382815	Transcribed locus, strongly similar to NP_035805.1 uridine-cytidine kinase 1 [Mus musculus]	---
Ssc.29212.1.A1_at	152.817	195.197	126.569	106.103	168.584	104.263	0.79849	7.25566	7.60879	6.98378	6.72932	7.39732	6.70408	0.0355657	Transcribed locus	---
Ssc.2924.1.A1_at	86.2564	108.062	88.8381	66.09	72.5372	68.6329	0.731963	6.43056	6.75572	6.47311	6.04636	6.18065	6.10083	0.0106079	Transcribed locus	---
Ssc.2925.1.S1_at	617.735	618.269	641.326	538.8	531.035	536.065	0.855417	9.27084	9.27209	9.32491	9.07361	9.05266	9.06626	0.00315062	Transcribed locus, strongly similar to XP_576181.1 PREDICTED: similar to BTB (POZ) domain containing 2 [Rattus norvegicus]	---
Ssc.2925.2.S1_a_at	206.905	209.975	210.742	170.526	161.388	152.366	0.771611	7.69282	7.71407	7.71933	7.41385	7.33439	7.2514	0.0102413	Transcribed locus, strongly similar to XP_576181.1 PREDICTED: similar to BTB (POZ) domain containing 2 [Rattus norvegicus]	---
Ssc.2925.3.S1_a_at	514.884	562.099	566.197	429.236	460.633	440.832	0.809833	9.0081	9.13468	9.14516	8.74563	8.84747	8.78409	0.00469209	Transcribed locus, strongly similar to XP_576181.1 PREDICTED: similar to BTB (POZ) domain containing 2 [Rattus norvegicus]	---
Ssc.29447.1.A1_at	1271.4	1165.65	1832.88	1601.72	1435.55	2290.88	1.24783	10.3122	10.1869	10.8399	10.6454	10.4874	11.1617	0.000453001	Transcribed locus	---
Ssc.29467.1.A1_at	200.374	195.664	179.999	245.481	219.102	192.349	1.14043	7.64655	7.61223	7.49185	7.93947	7.77546	7.58758	0.0431519	Transcribed locus	---
Ssc.29480.1.A1_at	70.7324	79.4944	79.2241	93.5265	96.0707	106.086	1.28866	6.1443	6.31278	6.30787	6.5473	6.58602	6.72909	0.00791702	Transcribed locus	---
Ssc.2949.1.S1_at	521.994	1042.77	902.259	365.285	517.896	541.459	0.577473	9.02789	10.0262	9.8174	8.51288	9.01652	9.08071	0.0170906	Transcribed locus, strongly similar to NP_078943.1 vacuolar protein sorting 37B [Homo sapiens]	---
Ssc.29500.1.A1_at	403.26	410.992	386.073	438.905	448.352	422.809	1.09143	8.65557	8.68297	8.59273	8.77776	8.80849	8.72386	0.00021296	Transcribed locus	---
Ssc.29520.1.A1_at	211.297	199.976	277.917	257.455	248.98	332.432	1.21718	7.72313	7.64368	8.11851	8.00818	7.95989	8.37692	0.00168997	Transcribed locus, strongly similar to NP_001095501.1 FAST kinase domains 1 [Bos taurus]	---
Ssc.29557.1.A1_at	60.8112	52.5709	81.7091	86.0647	65.118	117.282	1.3761	5.92627	5.71619	6.35242	6.42735	6.02498	6.87384	0.0112589	Transcribed locus	---
Ssc.29562.1.A1_at	923.617	815.152	801.041	954.015	932.779	899.58	1.09708	9.85115	9.67093	9.64573	9.89787	9.86539	9.81311	0.0477648	Transcribed locus	---
Ssc.29621.1.A1_at	474.217	414.944	478.563	325.601	370.605	388.063	0.792754	8.8894	8.69677	8.90257	8.34696	8.53374	8.60015	0.0468645	Protein O-fucosyltransferase 1	---
Ssc.29628.1.A1_at	100.749	129.329	191.556	121.84	153.297	206.725	1.14284	6.65462	7.0149	7.58162	6.92884	7.26019	7.69157	0.0267946	Transcribed locus	---
Ssc.2965.2.A1_at	133.907	105.651	112.898	186.496	154.449	129.849	1.33575	7.06509	6.72316	6.81888	7.543	7.27099	7.02069	0.0303211	Transcribed locus, moderately similar to NP_060933.2 integrin alpha FG-GAP repeat containing 2 [Homo sapiens]	---
Ssc.29654.1.A1_at	90.2378	99.952	65.8803	56.4485	70.7576	57.0879	0.719701	6.49566	6.64316	6.04178	5.81886	6.14481	5.83511	0.0391253	Transcribed locus	---
Ssc.29665.1.A1_at	57.5919	52.6965	64.0105	43.9526	42.9877	44.3853	0.753451	5.84779	5.71964	6.00024	5.45788	5.42585	5.47201	0.0136081	Transcribed locus	---
Ssc.29687.1.A1_at	166.402	222.499	233.671	138.396	155.433	138.157	0.693873	7.37853	7.79766	7.86833	7.11266	7.28015	7.11016	0.0343558	Transcribed locus	---
Ssc.29691.1.A1_s_at	559.678	554.551	909.826	530.839	490.584	818.537	0.909046	9.12845	9.11518	9.82945	9.05213	8.93836	9.6769	0.0233221	Transcribed locus	---
Ssc.2971.1.S1_at	1545.51	1634.5	1614.87	1860.17	2129.19	2038.65	1.25718	10.5939	10.6746	10.6572	10.8612	11.0561	10.9934	0.00502701	Transcribed locus	---
Ssc.29723.1.A1_at	109.678	65.4504	65.9748	34.1578	30.9202	30.3296	0.395713	6.77713	6.03233	6.04384	5.09414	4.95048	4.92265	0.0108681	Transcribed locus	---
Ssc.29769.1.A1_at	345.115	352.458	307.742	461.848	564.278	391.874	1.4105	8.43093	8.46131	8.26558	8.85127	9.14026	8.61425	0.0202899	Transcribed locus, weakly similar to NP_002174.1 interleukin 3 receptor, alpha precursor [Homo sapiens]	---
Ssc.29774.1.A1_at	125.591	120.104	132.765	171.639	216.251	170.567	1.4756	6.97259	6.90814	7.05273	7.42323	7.75656	7.41419	0.0329889	Transcribed locus	---
Ssc.29789.1.A1_at	44.4538	61.7733	53.2776	53.2045	74.9937	69.075	1.23679	5.47423	5.94891	5.73546	5.73348	6.2287	6.11009	0.00667238	Transcribed locus	---
Ssc.29840.1.A1_at	11.6532	38.3915	62.4701	197.457	605.52	191.521	8.83882	3.54265	5.26272	5.96509	7.62539	9.24203	7.58136	0.0285272	Transcribed locus	---
Ssc.29843.1.A1_at	971.911	918.563	887.82	888.684	791.149	808.117	0.895496	9.92468	9.84323	9.79412	9.79553	9.62781	9.65842	0.0143592	Transcribed locus, strongly similar to NP_598273.2 protein phosphatase 6, catalytic subunit [Rattus norvegicus]	---
Ssc.29848.1.A1_at	59.7658	86.0962	84.8276	149.85	108.803	168.632	1.85221	5.90125	6.42788	6.40646	7.22738	6.76557	7.39773	0.0464075	Transcribed locus	---
Ssc.2986.1.S1_at	570.493	580.267	520.714	395.265	455.603	421.658	0.76132	9.15607	9.18057	9.02435	8.62668	8.83163	8.71993	0.0145572	Transcribed locus, strongly similar to NP_932343.1 hypothetical protein LOC148423 [Homo sapiens]	---
Ssc.29876.1.A1_at	50.7992	42.0327	57.9441	65.4952	72.1516	87.9517	1.49625	5.66673	5.39344	5.85659	6.03332	6.17296	6.45864	0.0198175	Transcribed locus	---
Ssc.29952.1.S1_at	119.867	117.815	155.383	149.71	174.746	195.398	1.32256	6.90529	6.88038	7.27968	7.22603	7.44912	7.61027	0.0187599	Transcribed locus, strongly similar to XP_915830.1 PREDICTED: similar to YTH domain containing 2 [Mus musculus]	---
Ssc.29952.2.A1_at	61.8505	73.1012	85.3971	81.2939	96.3082	107.276	1.29285	5.95071	6.19182	6.41612	6.34508	6.58959	6.74518	0.0017791	Transcribed locus, strongly similar to XP_915830.1 PREDICTED: similar to YTH domain containing 2 [Mus musculus]	---
Ssc.29959.1.A1_at	487.401	448.455	483.197	423.382	387.085	409.269	0.859542	8.92897	8.80882	8.91647	8.72582	8.59651	8.67691	0.00124944	Transcribed locus	---
Ssc.30004.1.A1_at	273.215	168.738	211.727	133.104	120.894	65.9265	0.489421	8.09389	7.39864	7.72606	7.05641	6.9176	6.04279	0.0458062	Transcribed locus	---
Ssc.30055.1.A1_at	457.765	472.997	482.575	484.461	581.237	553.79	1.14586	8.83846	8.88569	8.91461	8.92024	9.18298	9.1132	0.045322	Transcribed locus	---
Ssc.30124.1.A1_at	298.798	257.168	246.899	362.368	277.231	307.961	1.18022	8.22303	8.00657	7.94778	8.50131	8.11494	8.2666	0.0338062	Transcribed locus	---
Ssc.30156.1.A1_at	101.163	147.395	165.829	158.325	331.058	211.745	1.69196	6.66054	7.20354	7.37355	7.30675	8.37094	7.72618	0.0468976	Transcribed locus	---
Ssc.30159.1.A1_at	601.728	2526.6	1375.95	171.731	431.519	464.173	0.23698	9.23297	11.303	10.4262	7.42401	8.75328	8.85852	0.0108225	Transcribed locus	---
Ssc.30241.2.A1_at	207.559	182.847	183.104	238.677	198.763	207.77	1.12502	7.69738	7.51449	7.51652	7.89892	7.63491	7.69884	0.0102759	Transcribed locus	---
Ssc.30259.1.A1_at	75.466	82.8334	74.8417	109.919	98.7486	106.682	1.35261	6.23775	6.37214	6.22577	6.7803	6.62569	6.73717	0.0207161	Transcribed locus, strongly similar to NP_766302.1 lin-54 homolog [Mus musculus]	---
Ssc.3030.1.A1_at	376.72	308.322	314.402	399.889	368.384	374	1.14291	8.55735	8.26829	8.29647	8.64346	8.52507	8.54689	0.0356742	Transcribed locus	---
Ssc.30319.1.A1_at	58.806	72.3015	127.79	92.8615	102.604	148.342	1.32797	5.87789	6.17595	6.99763	6.53701	6.68094	7.21278	0.0358131	Transcribed locus	---
Ssc.30339.1.A1_at	41.2228	61.9893	56.7982	37.2532	53.8371	43.7991	0.843004	5.36537	5.95395	5.82777	5.21929	5.75053	5.45283	0.0361874	Transcribed locus, strongly similar to NP_543143.1 suppressor of cytokine signaling 4 [Homo sapiens]	---
Ssc.30354.1.A1_at	26.6518	51.082	20.6653	74.9317	76.2355	99.3446	2.54587	4.73616	5.67474	4.36914	6.2275	6.25239	6.63437	0.0487844	Transcribed locus, strongly similar to XP_001503818.1 PREDICTED: similar to FLASH [Equus caballus]	---
Ssc.30434.1.A1_at	87.6415	73.9602	89.2452	79.2062	69.0583	81.4439	0.915731	6.45354	6.20868	6.4797	6.30754	6.10974	6.34773	0.00605378	Transcribed locus	---
Ssc.3046.2.S1_a_at	182.571	121.046	144.29	240.221	209.53	208.705	1.47007	7.51231	6.91941	7.17283	7.90822	7.71101	7.70532	0.0193032	Transcribed locus, strongly similar to NP_001004365.1 ARP3 actin-related protein 3 homolog B [Mus musculus]	---
Ssc.30483.1.A1_s_at	291.046	417.882	485.12	249.541	290.995	397.003	0.785177	8.1851	8.70695	8.9222	7.96313	8.18485	8.63301	0.0315869	Transcribed locus	---
Ssc.30490.1.A1_at	590.303	627.304	450.178	540.248	516.858	376.863	0.859804	9.20531	9.29302	8.81435	9.07748	9.01362	8.5579	0.0212852	Transcribed locus	---
Ssc.30503.1.A1_at	98.8918	93.3261	132.037	128.54	140.765	160.631	1.32592	6.62778	6.54421	7.0448	7.00607	7.13714	7.32761	0.0224546	Transcribed locus	---
Ssc.30543.1.A1_at	77.9857	63.0142	77.3193	122.762	113.352	151.7	1.77636	6.28514	5.97761	6.27276	6.93972	6.82467	7.24508	0.00616208	Transcribed locus	---
Ssc.30550.1.A1_at	277.363	366.059	503.692	653.519	694.793	856.291	1.92187	8.11563	8.51593	8.9764	9.35209	9.44044	9.74196	0.00975743	Transcribed locus	---
Ssc.30552.1.A1_at	51.9873	48.5947	53.3231	70.1994	65.1674	59.2622	1.2646	5.70009	5.60273	5.73669	6.13339	6.02608	5.88904	0.0336996	Transcribed locus	---
Ssc.30566.1.A1_at	252.741	410.946	221.125	22.143	18.9961	16.694	0.065362	7.98152	8.68281	7.78872	4.46878	4.24763	4.06126	0.00254411	Transcribed locus	---
Ssc.30576.1.A1_at	114.6	142.986	116.88	274.541	519.306	238.476	2.75679	6.84046	7.15973	6.86888	8.10088	9.02044	7.8977	0.0153215	Transcribed locus	---
Ssc.30598.1.A1_at	233.923	463.658	412.654	157.061	293.851	351.233	0.7225	7.86989	8.85692	8.68879	7.29518	8.19894	8.45628	0.0321384	Transcribed locus	---
Ssc.30604.1.S1_at	766.601	642.844	770.382	608.012	430.37	396.832	0.658407	9.58233	9.32832	9.58943	9.24796	8.74943	8.63238	0.0375144	Transcribed locus	---
Ssc.30613.1.A1_at	66.0442	73.8032	130.03	106.562	98.4716	284.879	1.81532	6.04536	6.20561	7.0227	6.73555	6.62164	8.15421	0.0349867	Transcribed locus	---
Ssc.3062.1.S1_at	191.948	235.671	235.562	149.62	195.064	169.315	0.775051	7.58457	7.88063	7.87996	7.22516	7.6078	7.40357	0.0122709	Transcribed locus, strongly similar to NP_035745.2 death effector domain-containing [Mus musculus]	---
Ssc.30622.1.A1_s_at	379.076	443.939	542.027	698.862	702.604	904.608	1.68938	8.56634	8.79422	9.08222	9.44886	9.45657	9.82115	0.0035546	Transcribed locus, strongly similar to NP_001008290.1 Shwachman-Bodian-Diamond syndrome homolog [Rattus norvegicus]	---
Ssc.30700.1.S1_at	180.177	185.954	220.074	213.118	198.208	247.315	1.12357	7.49327	7.5388	7.78184	7.73551	7.63087	7.95021	0.0304454	Transcribed locus, strongly similar to NP_620095.1 solute carrier family 25, member 36 [Mus musculus]	---
Ssc.30706.2.S1_at	210.106	153.803	152.107	159.763	118.798	119.551	0.771511	7.71497	7.26494	7.24894	7.31979	6.89237	6.90148	0.000685935	Transcribed locus, strongly similar to NP_005824.2 Rab9 effector protein with kelch motifs [Homo sapiens]	---
Ssc.30732.1.S1_at	318.801	293.288	287.398	348.616	301.397	312.58	1.07016	8.31651	8.19617	8.16691	8.44549	8.23552	8.28808	0.0390247	Transcribed locus, moderately similar to NP_056993.2 neuroblastoma-amplified protein [Homo sapiens]	---
Ssc.30741.1.A1_s_at	1257.59	1236	1522.37	1122.36	1098.29	1309.12	0.878936	10.2964	10.2715	10.5721	10.1323	10.101	10.3544	0.00416826	Transcribed locus, strongly similar to NP_057036.2 RWD domain containing 1 isoform a [Homo sapiens]	---
Ssc.30760.1.S1_at	182.038	159.962	146.2	258.438	175.32	201.805	1.30185	7.5081	7.32159	7.1918	8.01367	7.45385	7.65682	0.0448845	eIF4GI protein	---
Ssc.30773.1.S1_a_at	311.938	330.535	266.555	232.729	205.963	230.534	0.7362	8.28512	8.36866	8.05829	7.86251	7.68624	7.84884	0.0425773	Transcribed locus, moderately similar to NP_612359.2 THAP domain containing, apoptosis associated protein 3 [Homo sapiens]	---
Ssc.30776.1.A1_at	58.0412	76.1048	66.4951	97.2373	102.655	84.2338	1.41609	5.85901	6.24992	6.05518	6.60344	6.68166	6.39633	0.0268413	Transcribed locus, strongly similar to NP_071588.2 acetyl-CoA transporter [Rattus norvegicus]	---
Ssc.30798.1.A1_at	294.016	291.788	342.708	309.241	333.332	419.964	1.14434	8.19975	8.18878	8.42084	8.27259	8.38082	8.71412	0.0499879	Transcribed locus, strongly similar to NP_060707.2 cell-cycle and apoptosis regulatory protein 1 [Homo sapiens]	---
Ssc.3081.1.S1_at	527.112	644.571	624.803	397.7	423.353	470.178	0.718754	9.04197	9.3322	9.28726	8.63554	8.72572	8.87706	0.00942455	Transcribed locus	---
Ssc.30827.2.S1_at	207.631	282.317	257.687	185.193	268.974	227.289	0.911482	7.69788	8.14117	8.00948	7.53289	8.07132	7.82838	0.0286696	Transcribed locus, strongly similar to NP_055988.2 TBC1 (tre-2/USP6, BUB2, cdc16) domain family, member 1 [Homo sapiens]	---
Ssc.3084.1.S1_a_at	199.317	201.613	159.687	148.505	181.397	130.588	0.821399	7.63892	7.65544	7.3191	7.21437	7.50301	7.02888	0.0332796	Transcribed locus, strongly similar to NP_001034427.1 zinc finger, DHHC domain containing 5 [Rattus norvegicus]	---
Ssc.30859.1.A1_at	722.743	662.384	637.137	569.326	503.001	504.432	0.7797	9.49734	9.37152	9.31546	9.15311	8.97442	8.97852	0.00138514	Transcribed locus, strongly similar to NP_000447.2 sulfite oxidase [Homo sapiens]	---
Ssc.30869.2.S1_at	188.317	153.745	199.953	218.614	199.429	219.237	1.17576	7.55702	7.2644	7.64352	7.77224	7.63973	7.77635	0.0386059	Transcribed locus	---
Ssc.30914.1.S1_at	172.919	166.854	194.392	200.439	193.821	223.082	1.15571	7.43395	7.38244	7.60283	7.64702	7.59858	7.80143	0.000333294	Transcribed locus	---
Ssc.30916.1.A1_at	1057.06	4272.73	2449.66	596.87	3141.04	1614.93	0.688074	10.0458	12.0609	11.2584	9.22127	11.617	10.6573	0.0149992	Transcribed locus	---
Ssc.30925.1.A1_at	900.823	808.823	1914.45	363.773	509.579	798.18	0.461227	9.8151	9.65968	10.9027	8.50689	8.99316	9.64057	0.0173897	Transcribed locus	---
Ssc.30927.1.A1_at	1120.95	1689.08	1710.14	835.423	1061.03	1223.82	0.6903	10.1305	10.722	10.7399	9.70636	10.0512	10.2572	0.00971556	Transcribed locus, strongly similar to NP_036557.1 ras suppressor protein 1 isoform 1 [Homo sapiens]	---
Ssc.30942.1.A1_at	695.73	999.393	761.795	562.364	794.872	655.907	0.819377	9.44238	9.96491	9.57326	9.13536	9.63458	9.35735	0.0073663	Transcribed locus, strongly similar to NP_001019973.1 transmembrane protein 165 [Rattus norvegicus]	---
Ssc.30963.1.A1_at	246.443	1989.23	995.779	34.9012	91.979	433.671	0.173467	7.94511	10.958	9.95968	5.1252	6.52323	8.76046	0.0472695	Transcribed locus	---
Ssc.30981.1.A1_at	340.498	344.639	307.627	225.484	289.8	240.909	0.761705	8.4115	8.42894	8.26504	7.81688	8.17891	7.91234	0.0298487	Transcribed locus, strongly similar to NP_001009696.1 DCN1, defective in cullin neddylation 1, domain containing 5 [Rattus norvegicus]	---
Ssc.30985.1.A1_at	249.58	306.891	310.507	204.45	217.438	217.757	0.737787	7.96336	8.26158	8.27848	7.6756	7.76446	7.76658	0.0134554	Transcribed locus, strongly similar to NP_940863.3 LON peptidase N-terminal domain and ring finger 2 [Homo sapiens]	---
Ssc.30996.1.S1_at	531.141	570.687	654.63	667.891	741.201	743.798	1.2257	9.05295	9.15656	9.35454	9.38347	9.53372	9.53877	0.0180772	Transcribed locus, strongly similar to NP_003944.1 myelin protein zero-like 1 isoform a [Homo sapiens]	---
Ssc.3102.1.S1_at	291.5	236.499	199.011	423.351	299.997	221.794	1.30004	8.18735	7.88569	7.6367	8.72571	8.2288	7.79308	0.0441781	Endothelial differentiation, lysophosphatidic acid G-protein-coupled receptor, 7	---
Ssc.31029.1.A1_at	595.21	424.249	427.886	23.089	23.1637	23.1282	0.0479367	9.21725	8.72877	8.74108	4.52913	4.53379	4.53158	0.000687666	Transcribed locus	---
Ssc.31050.1.S1_at	59.5508	75.304	85.8188	55.2422	64.2242	75.9115	0.885371	5.89605	6.23465	6.42322	5.7877	6.00505	6.24625	0.0196884	Transcribed locus	---
Ssc.31055.1.A1_at	277.781	286.817	375.002	401.472	370.196	474.145	1.3259	8.1178	8.16399	8.55075	8.64916	8.53215	8.88918	0.0102371	Transcribed locus, moderately similar to NP_071906.1 5-azacytidine induced 2 [Homo sapiens]	---
Ssc.31070.1.S1_at	1225.1	1418.07	1494.27	1574.46	1546.74	2095.88	1.26094	10.2587	10.4697	10.5452	10.6206	10.595	11.0333	0.0461971	Transcribed locus, strongly similar to NP_058907.1 golgi apparatus protein 1 [Rattus norvegicus]	---
Ssc.31093.1.A1_at	139.152	134.815	135.385	122.442	119.46	110.714	0.8614	7.12052	7.07484	7.08092	6.93595	6.90038	6.79069	0.0140202	Transcribed locus	---
Ssc.31110.1.A1_at	310.106	229.876	327.97	361.482	299.977	364.517	1.18207	8.27662	7.84471	8.35742	8.49778	8.22871	8.50984	0.0333151	Transcribed locus, strongly similar to NP_081918.1 PHD finger protein 6 [Mus musculus]	---
Ssc.31112.1.A1_at	140.56	146.558	185.665	128.234	132.493	169.309	0.909584	7.13504	7.19533	7.53656	7.00264	7.04977	7.40351	0.000487432	Transcribed locus	---
Ssc.31113.1.S1_at	433.3	446.46	422.737	261.27	264.16	275.364	0.614814	8.75922	8.80239	8.72362	8.0294	8.04527	8.1052	0.00181705	Transcribed locus, strongly similar to NP_080254.2 tetratricopeptide repeat domain 14 isoform b [Mus musculus]	---
Ssc.31144.1.A1_at	58.982	44.0026	50.4893	79.6573	64.1082	58.3883	1.31719	5.8822	5.45952	5.65791	6.31573	6.00244	5.86761	0.0281825	Transcribed locus	---
Ssc.31164.1.S1_at	398.382	632.772	582.391	276.401	448.452	468.71	0.739715	8.63801	9.30554	9.18584	8.11062	8.80881	8.87255	0.0108758	Transcribed locus	---
Ssc.31179.1.A1_at	230.969	206.664	211.548	194.06	166.271	143.985	0.77685	7.85156	7.69114	7.72484	7.60036	7.37739	7.16977	0.0282075	Transcribed locus, strongly similar to XP_690824.2 PREDICTED: hypothetical protein, partial [Danio rerio]	---
Ssc.3118.2.S1_a_at	11386.1	12910.2	11838.4	10103.6	11446	8990.39	0.845171	13.475	13.6562	13.5312	13.3026	13.4826	13.1342	0.0400463	Transcribed locus, strongly similar to NP_034990.1 myosin, light polypeptide 6, alkali, smooth muscle and non-muscle [Mus musculus]	---
Ssc.31181.1.A1_at	297.384	295.271	365.621	332.374	331.694	378.83	1.08831	8.21618	8.2059	8.51421	8.37666	8.37371	8.56541	0.0392663	Transcribed locus	---
Ssc.31188.1.S1_at	431.99	424.236	382.459	305.906	323.487	336.753	0.779977	8.75485	8.72872	8.57916	8.25694	8.33756	8.39555	0.0303016	Transcribed locus, strongly similar to NP_003161.2 suppressor of Ty 6 homolog [Homo sapiens]	---
Ssc.31194.1.S1_at	267.881	332.506	182.901	232.686	238.12	146.939	0.788656	8.06545	8.37724	7.51492	7.86224	7.89554	7.19907	0.0270311	Transcribed locus	---
Ssc.31205.1.S1_at	163.473	168.023	183.079	187.658	188.921	192.868	1.10664	7.35291	7.39251	7.51632	7.55196	7.56164	7.59147	0.0291413	Transcribed locus, strongly similar to NP_964000.1 hypothetical protein LOC210529 [Mus musculus]	---
Ssc.31209.1.A1_at	1709.97	1765.63	2066.26	1500.6	1582.14	1767.06	0.875121	10.7398	10.786	11.0128	10.5513	10.6277	10.7871	0.005133	Transcribed locus	---
Ssc.3162.1.S1_at	2181.68	1900.06	1833.9	1723.06	1416.74	1457.34	0.777116	11.0912	10.8918	10.8407	10.7508	10.4684	10.5091	0.00318	Transcribed locus, strongly similar to NP_035249.1 ErbB3-binding protein 1 [Mus musculus]	---
Ssc.3205.1.S1_at	2819.5	3401.28	3653.54	2475.37	2869.53	3398.52	0.885471	11.4612	11.7319	11.8351	11.2734	11.4866	11.7307	0.0241814	Transcribed locus, moderately similar to XP_001495360.1 PREDICTED: similar to CD99 antigen [Equus caballus]	---
Ssc.3221.2.S1_at	611.014	662.677	732.298	486.225	551.476	607.532	0.820161	9.25506	9.37216	9.51629	8.92548	9.10715	9.24682	0.00259254	Transcribed locus	---
Ssc.3221.3.S1_at	541.233	590.381	689.2	464.991	558.463	628.575	0.907302	9.08011	9.2055	9.42878	8.86106	9.12532	9.29594	0.0353514	Transcribed locus	---
Ssc.3233.1.S1_at	223.495	243.402	294.275	184.5	220.678	257.394	0.870463	7.8041	7.9272	8.20102	7.52748	7.7858	8.00783	0.0177036	Transcribed locus, moderately similar to NP_001036010.1 latent transforming growth factor beta binding protein 4 isoform c [Homo sapiens]	---
Ssc.3245.1.S1_at	2345.44	2473.32	1839.94	1883.53	2181.24	1434.8	0.825922	11.1956	11.2722	10.8454	10.8792	11.0909	10.4866	0.0166959	Transcribed locus, strongly similar to NP_001014939.1 cytoskeleton associated protein 1 [Bos taurus]	---
Ssc.3259.1.S1_at	2781.13	3464.17	3800.97	2670.07	3083.36	3466.59	0.917756	11.4415	11.7583	11.8922	11.3827	11.5903	11.7593	0.0325606	Transcribed locus, strongly similar to NP_001004389.1 chaperonin containing TCP1, subunit 8 (theta) [Gallus gallus]	---
Ssc.3263.1.S1_at	484.036	584.768	466.949	456.11	461.98	362.397	0.833784	8.91897	9.19172	8.86712	8.83324	8.85169	8.50143	0.0490574	Transcribed locus	---
Ssc.3268.1.S1_at	1700.39	1737.87	1157.78	1152.56	1380.83	999.029	0.768579	10.7316	10.7631	10.1771	10.1706	10.4313	9.96438	0.0345185	Transcribed locus, strongly similar to NP_054894.1 mitochondrial ribosomal protein L15 [Homo sapiens]	---
Ssc.3274.1.S1_at	2759.14	3313.17	2449.31	2352.9	2925.32	1731.83	0.822619	11.43	11.694	11.2582	11.2002	11.5144	10.7581	0.0464893	Transcribed locus, strongly similar to NP_001008764.1 presenilin enhancer 2 homolog [Rattus norvegicus]	---
Ssc.3286.1.S1_at	129.4	152.329	132.097	159.366	171.339	181.312	1.23728	7.01569	7.25105	7.04545	7.3162	7.42071	7.50233	0.0325997	Transcribed locus, strongly similar to NP_032124.1 myotrophin [Mus musculus]	---
Ssc.3293.1.S1_at	293.289	461.056	563.198	204.543	338.693	420.676	0.731598	8.19618	8.8488	9.1375	7.67626	8.40383	8.71657	0.00206911	Transcribed locus, strongly similar to NP_036556.2 ribosomal protein S6 kinase, 52kDa, polypeptide 1 [Homo sapiens]	---
Ssc.3299.1.S1_at	1052.92	1267.32	2161.09	1853.22	1778.41	2523.28	1.37346	10.0402	10.3076	11.0775	10.8558	10.7964	11.3011	0.0484391	Transcribed locus	---
Ssc.3322.1.A1_at	485.567	496.623	395.599	621.981	667.358	498.476	1.2976	8.92353	8.95601	8.62789	9.28073	9.38232	8.96138	0.00277294	Transcribed locus	---
Ssc.3324.1.S1_at	205.278	195.95	241.602	223.382	206.182	255.394	1.06554	7.68144	7.61434	7.91649	7.80337	7.68777	7.99658	0.013129	Transcribed locus	---
Ssc.3325.3.S1_at	564.304	646.673	583.924	505.371	575.91	559.14	0.913934	9.14033	9.33689	9.18964	8.9812	9.1697	9.12707	0.0305635	Transcribed locus, strongly similar to NP_000118.2 exostosin 1 [Homo sapiens]	---
Ssc.3330.1.A1_at	426.769	229.217	314.53	641.063	486.791	523.181	1.70119	8.73731	7.84057	8.29705	9.32432	8.92716	9.03117	0.0162284	Transcribed locus	---
Ssc.3371.1.S1_at	1520.9	1297.29	1459.84	1195.09	912.307	1010.64	0.728849	10.5707	10.3413	10.5116	10.2229	9.83338	9.98105	0.00756994	Transcribed locus, moderately similar to XP_001087888.1 PREDICTED: similar to BRCA2 and CDKN1A-interacting protein isoform BCCIPbeta [Macaca mulatta]	---
Ssc.3387.2.A1_at	278.318	286.07	259.66	234.354	171.411	184.408	0.716188	8.12059	8.16022	8.02048	7.87255	7.42132	7.52676	0.0367294	Transcribed locus, moderately similar to NP_001030130.1 hypothetical protein LOC619573 [Rattus norvegicus]	---
Ssc.3411.1.A1_at	806.149	570.144	384.136	438.181	336.814	324.725	0.624689	9.6549	9.15518	8.58547	8.77538	8.39581	8.34307	0.0424735	Transcribed locus	---
Ssc.3428.1.S1_at	148.309	154.232	175.689	166.27	211.645	206.675	1.2224	7.21246	7.26896	7.45688	7.37738	7.7255	7.69122	0.0416719	Transcribed locus, strongly similar to NP_001013092.1 Pbx/knotted 1 homeobox [Rattus norvegicus]	---
Ssc.3430.1.A1_at	675.916	593.783	608.074	1021.29	714.848	753.603	1.3259	9.4007	9.21379	9.2481	9.99618	9.48149	9.55766	0.0314673	Transcribed locus, moderately similar to XP_540615.2 PREDICTED: similar to 182 kDa tankyrase 1-binding protein [Canis familiaris]	---
Ssc.3441.1.A1_at	978.054	3988.31	4307.32	742.352	1541.45	2259.81	0.489947	9.93377	11.9616	12.0726	9.53596	10.5901	11.142	0.0427383	Transcribed locus	---
Ssc.3451.1.S1_at	204.545	215.851	252.245	276.951	251.655	394.988	1.37309	7.67627	7.75389	7.97868	8.11349	7.9753	8.62567	0.035638	Transcribed locus	---
Ssc.3458.3.A1_a_at	535.14	448.501	417.035	861.759	547.516	518.131	1.37605	9.06377	8.80897	8.70402	9.75114	9.09676	9.01717	0.0398999	Transcribed locus, moderately similar to XP_864707.1 PREDICTED: similar to Long-chain-fatty-acid--CoA ligase 5 (Long-chain acyl-CoA synthetase 5) (LACS 5) isoform 4 [Canis familiaris]	---
Ssc.3472.1.S1_at	452.436	363.93	403.362	502.387	414.352	439.781	1.11215	8.82157	8.50752	8.65593	8.97266	8.69471	8.78064	0.00674665	Transcribed locus, moderately similar to XP_001719305.1 PREDICTED: similar to hCG22561 [Homo sapiens]	---
Ssc.3490.1.A1_at	828.649	774.666	787.021	645.281	671.761	566.134	0.787829	9.69462	9.59743	9.62026	9.33378	9.3918	9.145	0.0235413	Transcribed locus	---
Ssc.3542.1.S1_at	1924.35	1823.62	1244.26	1385.13	1634.24	967.331	0.798581	10.9102	10.8326	10.2811	10.4358	10.6744	9.91787	0.0348927	Transcribed locus, strongly similar to NP_001092386.1 S19 binding protein [Bos taurus]	---
Ssc.3545.1.A1_at	116.817	134.192	93.0925	96.7982	125.967	76.1282	0.86862	6.86811	7.06815	6.54059	6.59691	6.9769	6.25036	0.0377111	Transcribed locus	---
Ssc.3560.2.S1_a_at	839.069	1186.59	525.161	464.401	512.328	375.684	0.530188	9.71265	10.2126	9.03662	8.85923	9.00092	8.55338	0.0280868	Transcribed locus, strongly similar to NP_001034229.1 hypothetical protein LOC54976 [Homo sapiens]	---
Ssc.3561.2.S1_a_at	582.256	529.433	514.009	477.979	497.974	433.574	0.867029	9.18551	9.0483	9.00565	8.9008	8.95993	8.76013	0.0376052	Transcribed locus, strongly similar to NP_001020093.2 DEAD (Asp-Glu-Ala-Asp) box polypeptide 49 [Mus musculus]	---
Ssc.3616.1.A2_at	1243.08	1013.73	986.725	980.874	872.652	862.998	0.83752	10.2797	9.98546	9.9465	9.93792	9.76926	9.75321	0.0161656	Transcribed locus, strongly similar to NP_001012632.1 C-terminal binding protein 1 isoform 2 [Homo sapiens]	---
Ssc.3625.1.A1_at	837.842	3945.56	1413.98	448.436	1284.04	671.858	0.38796	9.71053	11.946	10.4655	8.80876	10.3265	9.39201	0.015548	Transcribed locus	---
Ssc.3625.2.S1_at	358.551	1687.97	621.93	160.535	568.849	268.674	0.374021	8.48603	10.7211	9.28061	7.32674	9.1519	8.06971	0.00474874	Transcribed locus	---
Ssc.3625.3.S1_at	275.549	1020.68	394.378	186.121	399.102	253.058	0.495846	8.10617	9.99531	8.62344	7.5401	8.64061	7.98332	0.0384466	Transcribed locus	---
Ssc.3629.1.S1_at	1528.2	1333.42	1154.34	870.064	1121.88	803.334	0.696042	10.5776	10.3809	10.1729	9.76498	10.1317	9.64986	0.0415793	Transcribed locus, strongly similar to XP_001476636.1 PREDICTED: similar to OTU domain, ubiquitin aldehyde binding 1 [Mus musculus]	---
Ssc.3651.2.S1_at	72.2069	72.1384	68.6066	104.491	87.3216	88.1098	1.31449	6.17406	6.1727	6.10028	6.70723	6.44827	6.46123	0.0178705	Transcribed locus, strongly similar to NP_006575.2 chaperonin containing TCP1, subunit 6B [Homo sapiens]	---
Ssc.3684.1.S1_at	1018.42	717.205	809.139	1250.29	938.203	1121.26	1.30061	9.99212	9.48624	9.66024	10.288	9.87376	10.1309	0.00838656	Transcribed locus	---
Ssc.3688.2.S1_at	1302	1269.92	1128.65	1202.99	1118.33	1008.43	0.899794	10.3465	10.3105	10.1404	10.2324	10.1271	9.9779	0.00872088	Transcribed locus, strongly similar to NP_060366.1 chromosome 20 open reading frame 11 [Homo sapiens]	---
Ssc.3688.3.S1_at	254.729	250.763	248.279	230.766	231.276	199.162	0.877195	7.99282	7.97018	7.95582	7.85029	7.85347	7.6378	0.0465835	Transcribed locus, strongly similar to NP_060366.1 chromosome 20 open reading frame 11 [Homo sapiens]	---
Ssc.3695.2.S1_at	332.727	291.06	290.66	351.089	314.339	299.581	1.05529	8.3782	8.18517	8.18319	8.45569	8.29618	8.2268	0.0288972	Transcribed locus	---
Ssc.3734.1.S1_at	60.6382	56.154	49.8345	51.7396	38.1563	41.3721	0.787797	5.92216	5.81132	5.63907	5.6932	5.25385	5.37059	0.0384244	Transcribed locus	---
Ssc.3747.1.A1_at	8688.37	7746.77	7935.96	9725.14	8105.09	8444.04	1.07809	13.0849	12.9194	12.9542	13.2475	12.9846	13.0437	0.0343709	Transcribed locus, strongly similar to NP_989548.1 ribosomal protein S17 [Gallus gallus]	---
Ssc.3772.1.A1_at	468.968	609.553	935.171	692.732	760.997	1403.53	1.41892	8.87335	9.25161	9.86909	9.43615	9.57175	10.4548	0.0144147	Transcribed locus, strongly similar to NP_001002023.1 sarcoglycan, epsilon [Rattus norvegicus]	---
Ssc.3780.1.A1_at	218.618	209.96	152.494	149.908	159.124	126.639	0.749771	7.77227	7.71397	7.25261	7.22793	7.31401	6.98458	0.0184216	Transcribed locus	---
Ssc.3813.1.S1_at	809.008	979.567	956.635	631.941	855.441	675.39	0.787835	9.66001	9.936	9.90182	9.30365	9.74052	9.39958	0.0290452	Transcribed locus	---
Ssc.3880.1.S1_at	3186.17	2362.44	1193.76	365.741	425.502	343.287	0.168269	11.6376	11.2061	10.2213	8.51468	8.73302	8.42327	0.0116236	Transcribed locus	---
Ssc.3883.2.S1_a_at	2081.09	2045.61	1897.71	1575.1	1759.06	1364.24	0.779894	11.0231	10.9983	10.89	10.6212	10.7806	10.4139	0.0207491	Transcribed locus, strongly similar to NP_001002440.2 transcription elongation factor B (SIII), polypeptide 1 [Danio rerio]	---
Ssc.3932.2.S1_a_at	3746.87	3537.45	3088.61	2964.27	2747.55	2814.85	0.822012	11.8715	11.7885	11.5927	11.5335	11.4239	11.4588	0.0310056	Transcribed locus, strongly similar to NP_006799.1 Sec61 beta subunit [Homo sapiens]	---
Ssc.3935.1.S1_at	408.686	436.478	258.73	316.537	277.009	192.27	0.711858	8.67485	8.76977	8.0153	8.30623	8.11379	7.58699	0.0155799	Transcribed locus	---
Ssc.3940.2.A1_at	558.218	773.675	1111.89	339.535	300.812	471.66	0.455035	9.12468	9.59558	10.1188	8.40742	8.23272	8.8816	0.0152421	Transcribed locus	---
Ssc.3942.1.S1_at	2283.5	2104.77	1498.44	1718.21	1499.08	1305.56	0.768315	11.157	11.0394	10.5492	10.7467	10.5499	10.3505	0.0259165	Transcribed locus, strongly similar to NP_033250.3 U1 small nuclear ribonucleoprotein 70 kDa [Mus musculus]	---
Ssc.3953.1.S1_at	2618.81	2359.73	2845.77	2368.91	2190.29	2612.42	0.916582	11.3547	11.2044	11.4746	11.21	11.0969	11.3512	0.00366023	Transcribed locus	---
Ssc.3956.1.S1_s_at	4146.81	4877.44	3515.61	2878.51	3414.67	2887.84	0.732147	12.0178	12.2519	11.7796	11.4911	11.7375	11.4958	0.0152695	hepatitis B virus x interacting protein	---
Ssc.3995.1.S1_at	263.547	226.381	302.548	304.469	239.424	330.679	1.10359	8.04192	7.82261	8.24102	8.25015	7.90342	8.36929	0.0322968	Transcribed locus	---
Ssc.4003.2.A1_at	8237.52	8935.96	7707.82	6554.8	6739.74	6520.51	0.796383	13.008	13.1254	12.9121	12.6783	12.7185	12.6708	0.0104323	Actin, beta	---
Ssc.4010.1.S1_at	176.716	169.628	222.716	111.612	112.434	147.961	0.653722	7.46529	7.40623	7.79906	6.80235	6.81293	7.20907	0.000745228	Transcribed locus, strongly similar to NP_079183.4 F-box protein FBG4 isoform 2 [Homo sapiens]	---
Ssc.4014.1.S1_at	432.727	368.152	398.235	495.875	425.495	436.883	1.13271	8.75731	8.52416	8.63748	8.95383	8.733	8.7711	0.00819681	Transcribed locus, strongly similar to NP_071360.1 mannosidase, beta A, lysosomal-like [Homo sapiens]	---
Ssc.4031.1.A1_at	630.919	608.377	490.857	336.521	422.356	394.099	0.666401	9.30131	9.24882	8.93916	8.39455	8.72232	8.62241	0.0387834	Transcribed locus, strongly similar to NP_060295.1 ADP-ribosylhydrolase like 2 [Homo sapiens]	---
Ssc.4031.2.S1_at	382.216	346.268	393.252	257.177	280.2	328.487	0.771896	8.57824	8.43575	8.61931	8.00662	8.13031	8.35969	0.0300166	Transcribed locus, strongly similar to NP_060295.1 ADP-ribosylhydrolase like 2 [Homo sapiens]	---
Ssc.4035.2.S1_at	105.771	136.785	120.913	166.611	173.875	142.998	1.33019	6.7248	7.09577	6.91783	7.38034	7.44191	7.15985	0.0396038	Transcribed locus, moderately similar to NP_689632.2 transmembrane protein 76 [Homo sapiens]	---
Ssc.4072.1.A1_at	1636.22	1280.7	1318.49	1282.12	1086.25	1192.22	0.840672	10.6762	10.3227	10.3647	10.3243	10.0851	10.2194	0.027349	Transcribed locus, strongly similar to NP_001039451.1 UBX domain containing 1 [Bos taurus]	---
Ssc.4073.1.S1_at	665.226	737.402	654.53	357.671	509.437	477.879	0.653808	9.3777	9.52631	9.35432	8.48249	8.99276	8.9005	0.021892	Transcribed locus, strongly similar to NP_001034696.1 hypothetical protein LOC294154 [Rattus norvegicus]	---
Ssc.4073.2.S1_at	349.052	392.148	308.454	293.362	317.948	292.965	0.861498	8.4473	8.61525	8.26891	8.19654	8.31265	8.19458	0.046967	Transcribed locus, strongly similar to NP_001034696.1 hypothetical protein LOC294154 [Rattus norvegicus]	---
Ssc.4081.1.A1_at	678.104	1013.88	742.48	1899.57	1644.22	1593.81	2.11036	9.40536	9.98567	9.53621	10.8915	10.6832	10.6383	0.0202992	Transcribed locus	---
Ssc.4083.1.S1_at	170.096	162.112	180.742	194.71	193.918	204.835	1.15696	7.41021	7.34085	7.49779	7.60518	7.5993	7.67832	0.00629265	Transcribed locus, moderately similar to NP_064576.1 mitochondrial ribosomal protein S22 [Homo sapiens]	---
Ssc.4085.1.S1_at	868.15	900.089	885.883	1074.5	1010.37	959.243	1.14694	9.7618	9.81392	9.79097	10.0694	9.98067	9.90575	0.0381713	Transcribed locus	---
Ssc.4100.2.S1_at	346.03	348.287	394.336	426.991	428.52	452.319	1.20133	8.43475	8.44413	8.62328	8.73806	8.74322	8.8212	0.00813481	Transcribed locus	---
Ssc.4131.1.S1_at	564.727	651.283	467.438	368.874	489.212	406.93	0.751443	9.14141	9.34714	8.86863	8.52698	8.93432	8.66864	0.0379662	Transcribed locus	---
Ssc.4135.1.S1_at	42.9936	60.4335	40.2499	52.3438	115.796	64.141	1.61669	5.42605	5.91728	5.33091	5.70995	6.85544	6.00317	0.0399123	Transcribed locus	---
Ssc.4138.1.S1_at	386.549	357.42	287.979	294.7	295.788	249.733	0.814209	8.59451	8.48148	8.16982	8.2031	8.20842	7.96424	0.0166627	Transcribed locus	---
Ssc.4143.2.S1_at	167.206	166.174	149.923	158.392	145.617	122.639	0.882775	7.38548	7.37655	7.22808	7.30736	7.18603	6.93827	0.0465379	Transcribed locus	---
Ssc.4156.1.A1_at	367.572	456.031	527.359	584.285	602.547	640.132	1.35234	8.52188	8.83299	9.04264	9.19053	9.23493	9.32223	0.029695	Transcribed locus	---
Ssc.4182.2.A1_at	138.665	143.935	170.725	144.5	150.975	186.423	1.06303	7.11546	7.16927	7.41553	7.17493	7.23817	7.54244	0.0281369	Transcribed locus	---
Ssc.4236.1.A1_at	1718.97	1482.53	1982.09	2007.45	2428.04	2656.91	1.36824	10.7473	10.5338	10.9528	10.9711	11.2456	11.3755	0.0427543	Transcribed locus	---
Ssc.4240.1.S1_at	509.535	490.265	458.831	551.532	567.301	493.802	1.10558	8.99304	8.93742	8.84182	9.1073	9.14797	8.94779	0.0252649	Transcribed locus	---
Ssc.4267.2.S1_at	341.378	406.542	515.303	406.489	467.93	544.029	1.12288	8.41523	8.66726	9.00928	8.66707	8.87015	9.08754	0.0375864	Transcribed locus, strongly similar to NP_058634.2 EGF-containing fibulin-like extracellular matrix protein 2 [Homo sapiens]	---
Ssc.4292.1.S1_a_at	1110.27	1353.72	1052.73	477.689	585.827	745.37	0.514367	10.1167	10.4027	10.0399	8.89993	9.19433	9.54181	0.0274354	Transcribed locus, strongly similar to NP_002848.1 peroxisomal biogenesis factor 19 [Homo sapiens]	---
Ssc.4306.1.A1_at	426.752	563.043	368.178	281.495	361.813	254.16	0.660888	8.73725	9.1371	8.52426	8.13697	8.4991	7.98959	0.00129976	Transcribed locus, strongly similar to NP_001013167.1 mesoderm development candidate 1 [Rattus norvegicus]	---
Ssc.4316.1.A1_at	286.172	304.014	293.562	247.428	238.773	242.284	0.824313	8.16074	8.24799	8.19752	7.95086	7.8995	7.92056	0.0100213	Transcribed locus	---
Ssc.4361.2.S1_a_at	600.269	1102.1	1120.71	305.988	510.964	681.099	0.530644	9.22947	10.106	10.1302	8.25733	8.99708	9.41172	0.007348	Transcribed locus, strongly similar to XP_224296.3 PREDICTED: similar to WD repeat and FYVE domain containing 2 [Rattus norvegicus]	---
Ssc.4364.1.S1_at	356.007	788.792	991.721	136.048	228.743	531.959	0.419725	8.47576	9.6235	9.95379	7.08797	7.83758	9.05517	0.0169613	Glycosyltransferase-like mRNA, partial sequence	---
Ssc.4364.2.S1_at	141.506	237.531	350.42	68.787	98.3544	247.226	0.568049	7.14472	7.89197	8.45294	6.10406	6.61992	7.94969	0.0270606	Transcribed locus, strongly similar to NP_034817.1 like-glycosyltransferase [Mus musculus]	---
Ssc.4373.1.S1_at	96.3364	95.5813	103.518	122.978	106.717	123.788	1.19648	6.59001	6.57866	6.69374	6.94226	6.73765	6.95173	0.0221157	Transcribed locus, strongly similar to NP_055833.2 dopey family member 1 [Homo sapiens]	---
Ssc.4381.1.S1_at	880.435	1084.77	1043.71	742.535	833.717	943.64	0.837475	9.78207	10.0832	10.0275	9.53632	9.70341	9.88209	0.0316164	Transcribed locus, strongly similar to NP_060713.1 septin 11 [Homo sapiens]	---
Ssc.4384.1.S1_at	438.724	398.196	526.493	636.507	513.628	596.735	1.28125	8.77717	8.63733	9.04027	9.31403	9.00458	9.22095	0.0361296	Transcribed locus	---
Ssc.4404.1.S1_at	780.979	619.068	600.096	659.52	513.276	556.822	0.864747	9.60914	9.27395	9.22905	9.36527	9.00359	9.12107	0.0270426	Transcribed locus, strongly similar to NP_055118.1 pescadillo homolog 1, containing BRCT domain [Homo sapiens]	---
Ssc.4410.1.S1_at	537.416	835.599	1173.12	1347.05	2049.65	1672.97	1.99112	9.0699	9.70667	10.1961	10.3956	11.0012	10.7082	0.0296342	Transcribed locus	---
Ssc.4417.1.A1_at	1370.13	1610.46	1373.24	1200.91	1538.9	1159.67	0.895644	10.4201	10.6533	10.4234	10.2299	10.5877	10.1795	0.0437732	Transcribed locus	---
Ssc.4444.1.A1_at	513.503	613.063	926.706	658.485	729.332	984.089	1.15518	9.00423	9.25989	9.85597	9.36301	9.51043	9.94264	0.0496152	Transcribed locus	---
Ssc.4464.1.S1_at	40.1979	104.945	176.797	27.5034	91.0031	102.403	0.686182	5.32905	6.71349	7.46595	4.78154	6.50784	6.67811	0.0466281	Transcribed locus	---
Ssc.4487.1.S1_at	1920.4	2091.76	1383.82	1342.55	1736.23	1226.78	0.79792	10.9072	11.0305	10.4344	10.3908	10.7617	10.2607	0.0443582	Transcribed locus	---
Ssc.4489.1.S1_at	264.003	230.548	225.097	231.909	188.243	164.438	0.812328	8.04441	7.84892	7.8144	7.85741	7.55645	7.3614	0.0283467	Transcribed locus, moderately similar to NP_110445.1 coiled-coil domain containing 130 [Homo sapiens]	---
Ssc.4547.1.A1_at	67.7445	284.363	292.205	32.0062	84.685	173.247	0.449996	6.08203	8.15159	8.19084	5.00028	6.40403	7.43669	0.0274874	Transcribed locus	---
Ssc.4549.1.A1_at	73.9938	76.4567	100.654	120.589	107.391	125.728	1.40861	6.20933	6.25657	6.65326	6.91395	6.74673	6.97416	0.022527	Transcribed locus	---
Ssc.4554.1.S1_at	3837.56	4504.63	4548.54	4680.32	4959.56	5056.04	1.14004	11.906	12.1372	12.1512	12.1924	12.276	12.3038	0.027431	Transcribed locus, strongly similar to NP_006806.1 coated vesicle membrane protein [Homo sapiens]	---
Ssc.4571.3.S1_at	499.695	473.929	435.182	579.323	538.011	458.565	1.11861	8.9649	8.88853	8.76548	9.17822	9.07149	8.84098	0.0319824	Transcribed locus, strongly similar to NP_001017428.1 N-acetylglucosamine-1-phosphotransferase, gamma subunit [Bos taurus]	---
Ssc.4590.2.S1_a_at	910.806	988.304	843.65	653.942	726.725	651.266	0.740835	9.831	9.94881	9.7205	9.35302	9.50527	9.3471	0.00252193	Transcribed locus, strongly similar to XP_344047.2 PREDICTED: similar to Ubiquitin-conjugating enzyme E2 L3 (Ubiquitin-protein ligase L3) (Ubiquitin carrier protein L3) (UbcM4) [Rattus norvegicus]	---
Ssc.4644.1.A1_at	255.248	213.244	298.551	274.8	274.773	352.185	1.17563	7.99576	7.73636	8.22183	8.10224	8.1021	8.46019	0.0435062	Transcribed locus, strongly similar to NP_001073835.1 praja 1 [Bos taurus]	---
Ssc.4663.1.S1_at	204.584	193.907	343.974	130.101	152.369	239.891	0.70355	7.67655	7.59922	8.42616	7.02349	7.25143	7.90624	0.0145328	Transcribed locus	---
Ssc.4693.1.S1_at	114.202	155.448	165.272	120.898	176.318	203.232	1.15066	6.83544	7.28029	7.3687	6.91765	7.46204	7.66698	0.0476953	Transcribed locus, moderately similar to XP_232466.3 PREDICTED: similar to Low-density lipoprotein receptor-related protein 6 precursor [Rattus norvegicus]	---
Ssc.4696.1.S1_at	139.356	138.884	219.622	184.429	158.396	241.62	1.17391	7.12263	7.11774	7.77888	7.52692	7.30739	7.9166	0.0480315	Transcribed locus, moderately similar to NP_001008225.1 uveal autoantigen with coiled-coil domains and ankyrin repeats isoform 2 [Homo sapiens]	---
Ssc.4717.1.S1_at	537.287	608.506	629.762	752.656	933.837	978.623	1.501	9.06955	9.24913	9.29866	9.55585	9.86703	9.93461	0.00327323	Transcribed locus	---
Ssc.4727.1.S1_a_at	420.07	462.165	490.224	385.277	368.38	426.609	0.859964	8.71449	8.85226	8.9373	8.58975	8.52505	8.73677	0.033239	Transcribed locus, strongly similar to NP_619621.1 LUC7-like 2 [Mus musculus]	---
Ssc.4744.1.S1_at	291.437	277.311	303.753	195.273	228.735	206.951	0.723161	8.18704	8.11536	8.24675	7.60935	7.83753	7.69315	0.0197365	Transcribed locus	---
Ssc.4802.1.A1_at	498.209	583.205	634.272	421.265	384.834	460.961	0.738515	8.96061	9.18786	9.30896	8.71858	8.58809	8.8485	0.0264962	Transcribed locus, strongly similar to NP_001012965.1 exportin 4 [Gallus gallus]	---
Ssc.4812.2.S1_a_at	179.756	169.561	162.126	188.488	184.803	171.268	1.06475	7.4899	7.40566	7.34097	7.55833	7.52984	7.42011	0.0168828	Transcribed locus, moderately similar to NP_001011699.1 sarcoma antigen NY-SAR-48 isoform b [Homo sapiens]	---
Ssc.4817.2.S1_at	122.191	120.098	112.94	85.1571	104.344	85.7742	0.774924	6.93299	6.90807	6.81941	6.41205	6.7052	6.42247	0.0281285	Transcribed locus, strongly similar to XP_344966.2 PREDICTED: similar to TBC1 domain family, member 10b [Rattus norvegicus]	---
Ssc.4820.1.S1_at	782.095	1365.09	854.291	490.078	636.693	540.542	0.555498	9.6112	10.4148	9.73858	8.93687	9.31445	9.07826	0.0151097	Transcribed locus	---
Ssc.4882.1.S1_at	1221.52	1031.99	990.976	845.496	771.77	835.194	0.755886	10.2545	10.0112	9.95271	9.72365	9.59203	9.70597	0.0201634	Transcribed locus, strongly similar to XP_001093082.1 PREDICTED: hypothetical protein [Macaca mulatta]	---
Ssc.4899.1.S1_at	178.536	179.286	155.764	33.1136	56.0507	44.1064	0.259491	7.48007	7.48612	7.28322	5.04935	5.80866	5.46292	0.00669455	Transcribed locus, strongly similar to NP_055282.1 sushi-repeat-containing protein, X-linked 2 [Homo sapiens]	---
Ssc.4914.1.A1_at	115.119	170.864	82.3379	89.6686	136.762	61.0426	0.780497	6.84698	7.4167	6.36348	6.48653	7.09552	5.93174	0.00375835	Transcribed locus, strongly similar to NP_115557.1 transmembrane protein 166 [Homo sapiens]	---
Ssc.4920.1.S1_at	2243.04	2366.57	1835.74	1503.37	1753.48	1532.39	0.743054	11.1312	11.2086	10.8421	10.554	10.776	10.5816	0.0218398	Transcribed locus, strongly similar to NP_001013515.1 hypothetical protein LOC541370 [Danio rerio]	---
Ssc.4925.1.S1_at	378.888	244.907	227.087	256.002	196.464	160.208	0.720046	8.56563	7.93609	7.8271	8.00001	7.61812	7.3238	0.0124587	Transcribed locus, strongly similar to NP_640354.1 hsp70-interacting protein [Rattus norvegicus]	---
Ssc.4959.1.A1_at	392.655	522.17	514.813	461.91	655.284	753.267	1.30835	8.61712	9.02838	9.0079	8.85147	9.35598	9.55702	0.0290246	Transcribed locus, strongly similar to NP_001041582.1 arylsulfatase K [Canis lupus familiaris]	---
Ssc.4961.1.S1_at	241.54	196.475	170.484	134.311	155.705	95.2711	0.633176	7.91612	7.6182	7.41349	7.06943	7.28267	6.57397	0.0288214	Transcribed locus, strongly similar to NP_001006203.1 endothelial differentiation-related factor 1 [Gallus gallus]	---
Ssc.4977.1.S1_at	2436.1	2270.85	1934.78	1933.32	1490.31	1511.73	0.743084	11.2504	11.149	10.918	10.9169	10.5414	10.562	0.0194543	Transcribed locus, strongly similar to NP_446238.1 replication factor C 2 [Rattus norvegicus]	---
Ssc.5019.1.S1_at	626.591	460.18	569.895	522.105	402.175	436.638	0.82148	9.29138	8.84605	9.15455	9.0282	8.65168	8.77029	0.0184836	Transcribed locus, strongly similar to NP_852480.1 exosome component 8 [Homo sapiens]	---
Ssc.5026.2.S1_at	560.884	712.578	657.481	401.518	542.603	544.767	0.771068	9.13156	9.4769	9.36081	8.64932	9.08375	9.0895	0.0123195	Transcribed locus, strongly similar to NP_062811.1 nudix (nucleotide diphosphate linked moiety X)-type motif 3 [Mus musculus]	---
Ssc.5072.1.S1_at	788.34	770.531	758.831	613.117	647.26	682.999	0.838493	9.62267	9.58971	9.56763	9.26002	9.3382	9.41574	0.0261999	Transcribed locus, strongly similar to NP_003012.1 small glutamine-rich tetratricopeptide [Homo sapiens]	---
Ssc.5115.1.S1_at	860.856	855.546	762.134	412.009	323.308	322.14	0.426646	9.74963	9.7407	9.5739	8.68653	8.33677	8.33154	0.00313915	Transcribed locus	---
Ssc.5146.1.A1_at	1894.3	1884.72	1470.54	1443.27	1342.85	1326.89	0.783496	10.8874	10.8801	10.5221	10.4951	10.3911	10.3738	0.038638	Transcribed locus, strongly similar to NP_877952.1 arsenate resistance protein 2 isoform b [Homo sapiens]	---
Ssc.5151.1.A1_at	1063	1050.04	917.183	941.188	884.5	731.999	0.844059	10.0539	10.0362	9.84107	9.87834	9.78872	9.5157	0.0143805	Transcribed locus	---
Ssc.5152.1.S1_at	211.975	234.415	247.76	192.663	210.286	192.511	0.857826	7.72775	7.87292	7.9528	7.58994	7.71621	7.5888	0.046928	Transcribed locus	---
Ssc.5154.1.A1_at	496.428	1337.87	2179.22	164.296	479.619	1240.32	0.469472	8.95544	10.3857	11.0896	7.36015	8.90575	10.2765	0.0168032	Transcribed locus, strongly similar to NP_001026862.1 leucine rich repeat containing 17 isoform 1 [Homo sapiens]	---
Ssc.5161.1.S1_at	276.897	237.261	251.73	406.985	415.101	332.179	1.50709	8.11321	7.89033	7.97573	8.66883	8.69732	8.37582	0.0191884	Transcribed locus, strongly similar to NP_001014787.1 immunoglobulin superfamily, member 8 [Rattus norvegicus]	---
Ssc.5176.1.A1_at	210.477	253.825	383.113	142.945	185.048	200.73	0.623925	7.71752	7.98769	8.58163	7.15932	7.53176	7.64911	0.0231972	Transcribed locus	---
Ssc.5192.2.A1_at	95.8151	79.4336	81.2141	101.553	98.3905	98.6607	1.16432	6.58218	6.31168	6.34366	6.66609	6.62045	6.6244	0.04331	Transcribed locus, strongly similar to XP_001493829.1 PREDICTED: similar to elastin (supravalvular aortic stenosis, Williams-Beuren syndrome) [Equus caballus]	---
Ssc.5214.1.S1_at	1510.71	1677.93	1224.76	1172.91	1129.15	958.247	0.738729	10.561	10.7125	10.2583	10.1959	10.141	9.90425	0.0129782	Transcribed locus, strongly similar to NP_084528.1 hypothetical protein LOC80284 [Mus musculus]	---
Ssc.5226.1.S1_at	296.347	310.931	350.953	201.16	250.311	222.517	0.703367	8.21114	8.28045	8.45513	7.6522	7.96758	7.79777	0.0190499	Transcribed locus, strongly similar to NP_056067.1 EH domain binding protein 1 [Homo sapiens]	---
Ssc.5265.1.S1_at	435.602	655.745	609.932	330.978	371.175	417.879	0.658347	8.76687	9.35699	9.2525	8.37059	8.53596	8.70694	0.0210089	Transcribed locus, strongly similar to NP_060693.1 checkpoint with forkhead and ring finger domains [Homo sapiens]	---
Ssc.5353.1.S1_at	759.118	870.572	538.64	471.695	646.992	375.098	0.68891	9.56818	9.76582	9.07318	8.88171	9.3376	8.55112	0.00930236	Transcribed locus, strongly similar to NP_001034103.1 zinc finger, DHHC domain containing 3 [Rattus norvegicus]	---
Ssc.5355.1.S1_at	4189.45	4265.45	3291.73	3953.78	3805.65	3142.24	0.928068	12.0325	12.0585	11.6846	11.949	11.8939	11.6176	0.0366733	Transcribed locus, strongly similar to NP_058878.1 H2A histone family, member Y [Rattus norvegicus]	---
Ssc.5366.1.S1_at	9258.93	12827.4	7030.33	5620.54	9025.78	5913.05	0.706103	13.1766	13.6469	12.7794	12.4565	13.1398	12.5297	0.0342825	Transcribed locus, strongly similar to NP_991117.1 atp6v0c-like protein [Danio rerio]	---
Ssc.5389.2.S1_at	367.41	313.31	280.415	398.493	384.555	382.309	1.21248	8.52125	8.29145	8.13142	8.63841	8.58705	8.5786	0.0475805	Transcribed locus, strongly similar to NP_005521.1 isocitrate dehydrogenase 3 (NAD+) alpha precursor [Homo sapiens]	---
Ssc.5395.1.S1_at	370.948	570.815	1050.05	497.173	906.556	1607.98	1.51204	8.53507	9.15688	10.0362	8.9576	9.82425	10.651	0.00836062	Transcribed locus	---
Ssc.5412.1.S1_at	242.05	241.076	233.909	176.912	168.002	138.728	0.674503	7.91916	7.91334	7.8698	7.46689	7.39233	7.11612	0.0120962	Transcribed locus, strongly similar to NP_080164.2 potassium channel tetramerisation domain containing 20 [Mus musculus]	---
Ssc.5412.2.A1_at	696.769	642.965	640.229	507.41	462.532	467.098	0.725791	9.44454	9.3286	9.32244	8.98701	8.85341	8.86758	9.50202e-05	Transcribed locus, strongly similar to NP_080164.2 potassium channel tetramerisation domain containing 20 [Mus musculus]	---
Ssc.5432.1.A1_at	128.036	180.873	187.565	158.646	202.117	265.283	1.26098	7.00041	7.49883	7.55125	7.30967	7.65905	8.05139	0.0407409	Transcribed locus	---
Ssc.5467.1.A1_at	294.87	365.116	233.326	197.081	211.243	177.219	0.655474	8.20394	8.51221	7.8662	7.62264	7.72276	7.46939	0.0175566	Transcribed locus	---
Ssc.5491.1.S1_at	1298.91	1182.79	1899.53	1560.46	1355.82	2485.58	1.23296	10.3431	10.208	10.8914	10.6078	10.4049	11.2794	0.0184126	Transcribed locus	---
Ssc.5512.1.A1_at	922.766	911.171	847.475	745.629	760.93	633.857	0.798242	9.84982	9.83158	9.72703	9.54231	9.57162	9.30801	0.00996806	Transcribed locus, moderately similar to NP_001100990.1 hect (homologous to the E6-AP (UBE3A) carboxyl terminus) domain and RCC1 (CHC1)-like domain (RLD) 2 [Rattus norvegicus]	---
Ssc.5570.2.S1_a_at	150.655	155.092	141.71	166.071	182.593	160.121	1.13706	7.2351	7.27698	7.1468	7.37566	7.51249	7.32302	0.010944	Transcribed locus, strongly similar to NP_033023.1 RAB11B, member RAS oncogene family [Mus musculus]	---
Ssc.5583.1.A1_at	806.004	907.1	829.863	762.251	796.388	727.149	0.898867	9.65464	9.82512	9.69673	9.57412	9.63733	9.50611	0.0258962	Transcribed locus, strongly similar to NP_001012586.1 cleavage stimulation factor, 3' pre-RNA, subunit 3, 77kDa [Gallus gallus]	---
Ssc.5587.1.A1_at	1908.23	2284.02	3200.79	2960.35	3787.84	3851.93	1.4338	10.898	11.1574	11.6442	11.5316	11.8872	11.9114	0.0305715	Transcribed locus	---
Ssc.5603.1.S1_at	1110.68	1206.14	1305.91	847.313	898.37	1175.83	0.80644	10.1172	10.2362	10.3508	9.72675	9.81117	10.1995	0.0322256	Transcribed locus, strongly similar to NP_061167.1 LanC lantibiotic synthetase component C-like 2 [Homo sapiens]	---
Ssc.5608.1.S1_at	256.912	361.745	271.899	416.02	550.733	335.885	1.46272	8.00513	8.49883	8.08693	8.70051	9.10521	8.39182	0.0226931	Transcribed locus	---
Ssc.5616.1.S1_at	202.719	276.062	319.842	102.03	120.333	219.987	0.553891	7.66334	8.10885	8.32122	6.67285	6.91089	7.78127	0.0213539	Transcribed locus, strongly similar to NP_001068635.1 armadillo repeat containing, X-linked 1 [Bos taurus]	---
Ssc.5632.1.S1_at	215.976	197.058	163.842	184.25	161.062	129.152	0.822471	7.75473	7.62248	7.35616	7.52552	7.33147	7.01293	0.00642937	Transcribed locus, strongly similar to NP_878908.3 WAS protein family homolog 1 [Homo sapiens]	---
Ssc.5634.1.A1_at	34.1776	40.0318	40.2689	76.0725	60.7677	57.9621	1.70165	5.09498	5.32307	5.33159	6.2493	5.92523	5.85704	0.0308074	Transcribed locus	---
Ssc.5637.1.S1_at	1449.19	1264.15	1024.96	1240.17	1175.2	838.761	0.870484	10.501	10.304	10.0014	10.2763	10.1987	9.71212	0.0309552	Transcribed locus, strongly similar to NP_001020158.1 hypothetical protein LOC300361 [Rattus norvegicus]	---
Ssc.5649.1.S1_at	2427.57	3601.98	3131.25	2909.94	4219.91	4631.38	1.28386	11.2453	11.8146	11.6125	11.5068	12.043	12.1772	0.0407493	Transcribed locus, moderately similar to NP_001670.1 Na+/K+ -ATPase beta 3 subunit [Homo sapiens]	---
Ssc.5660.1.A1_at	106.416	127.746	181.503	185.187	229.133	219.852	1.52568	6.73357	6.99713	7.50385	7.53284	7.84004	7.78039	0.0361356	Transcribed locus	---
Ssc.5664.1.S1_at	881.297	795.458	1146.98	817.421	657.989	853.275	0.824683	9.78348	9.63564	10.1636	9.67494	9.36192	9.73687	0.0495615	Transcribed locus	---
Ssc.5664.2.S1_a_at	716.515	935.886	901.449	638.923	901.69	841.01	0.932562	9.48485	9.87019	9.8161	9.3195	9.81649	9.71598	0.0407414	Transcribed locus, strongly similar to NP_001005910.1 inositol hexaphosphate kinase 2 isoform b [Homo sapiens]	---
Ssc.5688.1.S1_at	218.418	179.979	188.693	301.634	213.286	228.377	1.26607	7.77095	7.49168	7.5599	8.23666	7.73665	7.83527	0.0207192	Transcribed locus	---
Ssc.5696.1.S1_at	159.055	71.0773	91.3949	251.404	128.925	124.446	1.56993	7.31338	6.15132	6.51404	7.97386	7.01039	6.95938	0.0158488	Transcribed locus, strongly similar to NP_057529.1 pleckstrin 2 [Homo sapiens]	---
Ssc.5710.1.A1_at	95.0113	59.4559	93.3831	48.3253	34.987	49.748	0.536858	6.57003	5.89375	6.54509	5.59471	5.12875	5.63657	0.0024509	Transcribed locus, strongly similar to NP_689660.2 leucine rich repeat and fibronectin type III domain containing 5 [Homo sapiens]	---
Ssc.5726.1.S1_at	435.024	950.401	860.675	319.763	438.563	471.34	0.547467	8.76495	9.89239	9.74932	8.32086	8.77664	8.88062	0.0269968	Transcribed locus	---
Ssc.5741.1.S1_at	1047.59	966.758	962.373	939.487	903.821	856.636	0.90702	10.0329	9.91701	9.91045	9.87573	9.81989	9.74254	0.0118135	Transcribed locus, strongly similar to NP_061896.1 protein arginine methyltransferase 7 [Homo sapiens]	---
Ssc.5744.1.A1_at	1522.44	1765.46	1387.02	995.991	1439.51	1069.26	0.749694	10.5722	10.7858	10.4378	9.95999	10.4914	10.0624	0.0231641	Transcribed locus, moderately similar to NP_000138.2 fucosidase, alpha-L-1, tissue [Homo sapiens]	---
Ssc.5763.1.A1_at	801.002	916.661	908.376	735.455	747.852	675.408	0.822042	9.64566	9.84024	9.82715	9.52249	9.54661	9.39962	0.0427735	Transcribed locus, strongly similar to NP_808269.1 transmembrane protein 60 [Mus musculus]	---
Ssc.5768.1.A1_at	1134.48	1257.12	898.234	796.142	637.932	570.287	0.609259	10.1478	10.2959	9.81095	9.63688	9.31726	9.15554	0.0177105	Transcribed locus, moderately similar to NP_001030536.1 BCL2-antagonist of cell death protein [Bos taurus]	---
Ssc.5772.1.A1_at	464.549	434.157	317.937	244.09	364.2	208.908	0.671683	8.85969	8.76207	8.3126	7.93127	8.50859	7.70672	0.0461905	Transcribed locus, moderately similar to NP_004834.1 class I cytokine receptor [Homo sapiens]	---
Ssc.5813.1.A1_at	482.722	344.101	404.869	623.077	452.007	450.568	1.23866	8.91505	8.42669	8.66131	9.28327	8.8202	8.8156	0.0282821	Transcribed locus	---
Ssc.5824.2.S1_a_at	705.883	773.881	731.849	672.319	679.937	682.276	0.919931	9.46329	9.59597	9.5154	9.393	9.40926	9.41421	0.0377714	Transcribed locus, strongly similar to NP_037125.1 n-arginine dibasic convertase 1 [Rattus norvegicus]	---
Ssc.5848.2.S1_a_at	269.686	445.299	191.027	182.684	291.361	164.9	0.705228	8.07514	8.79863	7.57763	7.51321	8.18666	7.36545	0.0333744	Transcribed locus, strongly similar to NP_004767.1 UDP-Gal:betaGlcNAc beta 1,4- galactosyltransferase 5 [Homo sapiens]	---
Ssc.5852.1.A1_at	558.056	586.952	518.284	263.03	343.059	348.012	0.573622	9.12427	9.1971	9.0176	8.03908	8.42231	8.44299	0.0159522	Transcribed locus, strongly similar to NP_001011925.1 nucleoporin 93 [Rattus norvegicus]	---
Ssc.5856.1.A1_at	385.11	330.516	407.208	452.588	373.644	450.363	1.13694	8.58913	8.36858	8.66962	8.82205	8.54552	8.81494	0.00931088	Transcribed locus, strongly similar to NP_001012355.1 SUMO/sentrin specific peptidase 8 [Rattus norvegicus]	---
Ssc.5895.1.A1_at	224.796	321.713	293.299	170.678	193.264	177.875	0.645168	7.81247	8.32963	8.19623	7.41513	7.59443	7.47472	0.0152326	collagen, type VI, alpha 1	---
Ssc.5896.1.S1_at	11141.1	10749	11191.2	10240.6	9902.93	10646.3	0.930732	13.4436	13.3919	13.4501	13.322	13.2736	13.3781	0.0114417	Transcribed locus, strongly similar to NP_997927.1 ribosomal protein S15a [Danio rerio]	---
Ssc.5901.1.A1_at	269.539	264.271	243.481	284.677	289.552	273.543	1.09068	8.07435	8.04587	7.92767	8.15318	8.17768	8.09562	0.0197891	Transcribed locus, strongly similar to NP_060631.2 NAD synthetase 1 [Homo sapiens]	---
Ssc.5941.1.S1_a_at	2241.31	3868.95	2475.39	2005.04	2443.72	1779.12	0.725382	11.1301	11.9177	11.2734	10.9694	11.2549	10.7969	0.0489339	Transcribed locus, strongly similar to NP_598917.1 actinin, alpha 1 [Mus musculus]	---
Ssc.5941.1.S1_at	4486.39	7347.87	5229.6	2529.2	2831.49	2507.7	0.461114	12.1313	12.8431	12.3525	11.3045	11.4673	11.2921	0.0103593	Transcribed locus, strongly similar to NP_598917.1 actinin, alpha 1 [Mus musculus]	---
Ssc.5943.1.S1_at	902.038	1523.01	1218.71	614.686	1028.67	885.201	0.693942	9.81704	10.5727	10.2511	9.26371	10.0066	9.78986	0.00195307	biglycan	---
Ssc.5952.1.A1_at	315.988	348.494	357.22	504.207	547.323	558.548	1.57588	8.30373	8.44499	8.48067	8.97787	9.09625	9.12554	9.15443e-05	Transcribed locus	---
Ssc.5956.1.S1_at	3072.5	4132.38	3824.84	3986.55	5427.33	4271.15	1.24074	11.5852	12.0128	11.9012	11.9609	12.406	12.0604	0.027193	Transcribed locus, moderately similar to NP_877589.1 tissue factor pathway inhibitor 2 [Bos taurus]	---
Ssc.5983.1.A1_at	42.6094	35.747	58.6622	65.4133	50.4574	64.7377	1.31813	5.4131	5.15975	5.87436	6.03151	5.65699	6.01653	0.0495892	Transcribed locus, moderately similar to XP_001252464.1 PREDICTED: hypothetical protein, partial [Bos taurus]	---
Ssc.5998.1.S1_at	1265.42	883.75	774.362	897.613	783.579	543.1	0.760824	10.3054	9.78749	9.59686	9.80995	9.61393	9.08507	0.0350705	Transcribed locus, strongly similar to NP_001029281.1 hypothetical protein LOC619440 [Rattus norvegicus]	---
Ssc.6022.1.A1_at	376.264	356.483	379.373	288.616	316.785	331.649	0.84258	8.5556	8.47769	8.56747	8.17301	8.30736	8.37351	0.0328446	Transcribed locus	---
Ssc.6068.1.A1_at	2232.72	3000.51	3463.05	1218.26	1674.88	2827.22	0.657794	11.1246	11.551	11.7578	10.2506	10.7098	11.4652	0.0355063	Transcribed locus	---
Ssc.6069.1.A1_at	63.1279	69.4454	53.6224	73.2353	93.9634	61.3461	1.22744	5.98021	6.11781	5.74476	6.19447	6.55403	5.9389	0.0341076	Transcribed locus	---
Ssc.6095.1.A1_at	54.1234	68.7302	127.225	110.478	98.1387	174.708	1.53282	5.75818	6.10287	6.99124	6.78762	6.61675	7.4488	0.0335186	Transcribed locus	---
Ssc.6106.2.S1_at	59.3748	134.779	210.818	36.9997	61.324	128.298	0.559599	5.89178	7.07445	7.71985	5.20944	5.93838	7.00335	0.0142693	Transcribed locus, strongly similar to XP_001334096.1 PREDICTED: similar to ryPTPR2Ab [Danio rerio]	---
Ssc.6130.1.S1_at	301.236	358.581	345.018	448.807	484.01	633.216	1.5585	8.23475	8.48616	8.43053	8.80995	8.91889	9.30655	0.0203335	Transcribed locus	---
Ssc.6161.1.A1_at	828.775	531.599	696.002	873.877	586.654	796.919	1.09778	9.69484	9.05419	9.44295	9.77129	9.19637	9.63829	0.0284255	Transcribed locus	---
Ssc.6185.1.A1_at	412.373	408.081	390.456	347.215	329.332	296.653	0.803693	8.68781	8.67271	8.60902	8.43969	8.3634	8.21263	0.00890893	Transcribed locus, moderately similar to NP_001032622.1 gon-4-like isoform a [Homo sapiens]	---
Ssc.6185.3.S1_at	91.2104	102.837	99.9093	64.4294	68.0481	66.2204	0.675943	6.51113	6.68422	6.64255	6.00965	6.08848	6.0492	0.00150894	Transcribed locus, moderately similar to NP_001032622.1 gon-4-like isoform a [Homo sapiens]	---
Ssc.6193.1.A1_at	743.044	751.342	646.54	634.789	679.951	528.258	0.860842	9.5373	9.55333	9.3366	9.31013	9.40929	9.0451	0.0176826	Transcribed locus, strongly similar to NP_001026847.1 RAB24 gene product [Homo sapiens]	---
Ssc.6221.1.S1_at	666.764	1183.61	523.453	1165.82	2131.25	667.773	1.67023	9.38103	10.209	9.03192	10.1871	11.0575	9.38321	0.0261238	Transcribed locus, moderately similar to NP_775918.1 ring finger protein 149 [Homo sapiens]	---
Ssc.6221.3.S1_at	234.986	362.232	231.453	350.453	700.464	276.552	1.60193	7.87643	8.50077	7.85458	8.45308	9.45217	8.11141	0.048728	Transcribed locus, moderately similar to NP_775918.1 ring finger protein 149 [Homo sapiens]	---
Ssc.6229.1.S1_at	799.511	1385.56	971.214	751.87	1270.85	928.219	0.934941	9.64297	10.4363	9.92365	9.55434	10.3116	9.85832	0.0164289	Transcribed locus	---
Ssc.6230.2.A1_at	166.099	112.811	117.78	62.1936	74.5332	79.303	0.544581	7.3759	6.81776	6.87995	5.95869	6.21981	6.3093	0.0450168	Transcribed locus, moderately similar to NP_001039605.1 serologically defined colon cancer antigen 3 [Bos taurus]	---
Ssc.6251.1.S1_at	359.422	1141.29	1047.23	89.8854	355.767	499.599	0.370986	8.48953	10.1564	10.0324	6.49001	8.47479	8.96463	0.0142862	Transcribed locus	---
Ssc.6281.1.S1_at	2889.06	2598.49	1922.41	2299.95	2430.8	1557.91	0.848677	11.4964	11.3435	10.9087	11.1674	11.2472	10.6054	0.040508	Transcribed locus, strongly similar to NP_940818.1 chromatin modifying protein 2A [Homo sapiens]	---
Ssc.6310.1.A1_at	1991.48	2009.31	2161.24	2091.36	2135.76	2307.99	1.06054	10.9596	10.9725	11.0776	11.0302	11.0605	11.1724	0.0035975	Antigen NY-BR-84-like protein mRNA, partial sequence	---
Ssc.6333.1.A1_at	311.338	238.42	247.241	163.596	125.339	154.977	0.556979	8.28234	7.89736	7.94977	7.35399	6.96969	7.27591	0.00497068	Transcribed locus	---
Ssc.6344.1.S1_at	921.075	815.001	534.852	690.699	669.511	443.236	0.794145	9.84717	9.67066	9.063	9.43191	9.38696	8.79193	0.00986607	Transcribed locus, moderately similar to NP_001030312.2 steroid receptor RNA activator 1 [Homo sapiens]	---
Ssc.6360.1.S1_at	278.189	272.596	233.032	249.519	236.2	219.948	0.900296	8.11992	8.09062	7.86438	7.96301	7.88387	7.78102	0.0266316	Transcribed locus, moderately similar to XP_589946.3 PREDICTED: similar to myosin binding subunit 85 [Bos taurus]	---
Ssc.6362.2.S1_at	318.633	303.113	356.534	388.969	343.507	432.001	1.19033	8.31575	8.24371	8.4779	8.60351	8.4242	8.75489	0.00916684	Transcribed locus	---
Ssc.6370.1.S1_at	1074.9	846.011	829.194	763.211	710.299	586.462	0.749052	10.07	9.72453	9.69557	9.57594	9.47228	9.19589	0.0182308	Transcribed locus, strongly similar to NP_057134.1 mitochondrial ribosomal protein L11 isoform a [Homo sapiens]	---
Ssc.6380.1.S1_at	2015.72	1929.04	1927.12	2168.32	2002.3	1976.93	1.04695	10.9771	10.9137	10.9122	11.0824	10.9674	10.949	0.043342	Transcribed locus, strongly similar to NP_001013245.1 COP9 (constitutive photomorphogenic) homolog, subunit 8 [Rattus norvegicus]	---
Ssc.6388.1.A1_at	326.345	292.457	369.195	313.681	288.604	355.991	0.969918	8.35025	8.19208	8.52824	8.29315	8.17295	8.4757	0.0348552	Transcribed locus	---
Ssc.6417.1.S1_at	1932.02	2142.75	2522.6	1635.66	1804.47	2216.15	0.857354	10.9159	11.0652	11.3007	10.6757	10.8174	11.1138	0.00360047	Transcribed locus, strongly similar to NP_001011969.1 serine/threonine kinase receptor associated protein [Rattus norvegicus]	---
Ssc.6433.2.S1_at	145.096	164.923	195.478	223.073	199.73	245.343	1.32176	7.18086	7.36565	7.61086	7.80137	7.64191	7.93866	0.0312831	Transcribed locus, moderately similar to NP_066363.1 zinc finger, NFX1-type containing 1 [Homo sapiens]	---
Ssc.6441.1.A1_at	445.916	610.528	584.445	924.296	876.331	819.179	1.59658	8.80063	9.25391	9.19092	9.85221	9.77533	9.67803	0.0320315	Transcribed locus, moderately similar to NP_057113.1 dehydrogenase/reductase (SDR family) member 7 [Homo sapiens]	---
Ssc.6441.2.S1_at	407.401	571.746	474.673	775.06	816.684	747.039	1.60872	8.67031	9.15923	8.89079	9.59816	9.67363	9.54504	0.0144426	Transcribed locus, moderately similar to NP_057113.1 dehydrogenase/reductase (SDR family) member 7 [Homo sapiens]	---
Ssc.6484.1.S1_at	795.26	831.164	397.252	296.771	632.988	225.008	0.570628	9.63528	9.69899	8.63391	8.21321	9.30603	7.81383	0.0493459	Transcribed locus, strongly similar to NP_060599.1 pyridoxine 5'-phosphate oxidase [Homo sapiens]	---
Ssc.6506.1.A1_at	180.124	147.475	155.63	208.246	181.996	178.903	1.1778	7.49285	7.20433	7.28198	7.70214	7.50776	7.48303	0.00926091	Transcribed locus, strongly similar to NP_998961.1 odorant binding protein [Sus scrofa]	---
Ssc.6549.1.S1_at	383.19	419.061	828.987	669.095	734.296	973.061	1.45684	8.58192	8.71102	9.69521	9.38607	9.52022	9.92639	0.0425532	Transcribed locus	---
Ssc.6553.1.A1_at	660.389	655.121	530.525	647.552	616.173	514.022	0.963008	9.36717	9.35562	9.05128	9.33885	9.26719	9.00569	0.0469559	Transcribed locus, strongly similar to NP_001005541.1 vacuolar protein sorting 16 [Rattus norvegicus]	---
Ssc.6559.1.S1_at	1027	892.722	800.813	573.165	625.233	669.445	0.686572	10.0042	9.80207	9.64532	9.16281	9.28825	9.38682	0.0429403	Transcribed locus, strongly similar to NP_067593.1 replication protein A2 [Rattus norvegicus]	---
Ssc.6562.1.S1_at	2543.49	2338.67	2359.36	1819.68	1612.96	1906.59	0.737308	11.3126	11.1915	11.2042	10.8295	10.6555	10.8968	0.0117776	Transcribed locus, strongly similar to NP_034937.1 MARCKS-like 1 [Mus musculus]	---
Ssc.6575.1.S1_at	863.962	966.291	644.632	515.42	594.387	496.719	0.649132	9.75482	9.91631	9.33233	9.0096	9.21526	8.95629	0.017406	Transcribed locus, strongly similar to NP_064518.1 1-acylglycerol-3-phosphate O-acyltransferase 4 [Homo sapiens]	---
Ssc.6589.1.S1_a_at	127.84	140.851	140.225	96.4801	116.048	78.897	0.712677	6.9982	7.13803	7.1316	6.59216	6.85858	6.3019	0.0467725	Transcribed locus, strongly similar to NP_035650.2 syndecan 3 [Mus musculus]	---
Ssc.6592.2.S1_at	202.2	161.98	170.297	130.835	120.627	148.112	0.747598	7.65964	7.33967	7.41191	7.0316	6.91441	7.21054	0.0384615	Transcribed locus, strongly similar to NP_001008862.1 ubiquitin specific peptidase 52 [Rattus norvegicus]	---
Ssc.6605.1.S1_at	46.5018	44.5733	39.5004	51.2419	53.3054	50.8855	1.19037	5.53921	5.47811	5.3038	5.67925	5.73621	5.66918	0.0297985	Transcribed locus, strongly similar to NP_976221.1 high density lipoprotein binding protein [Homo sapiens]	---
Ssc.6634.1.A1_at	1527.19	2775.82	3039.76	2511.4	4991.34	5660.82	1.79272	10.5767	11.4387	11.5697	11.2943	12.2852	12.4668	0.0021067	Transcribed locus, moderately similar to XP_849699.1 PREDICTED: similar to Thy-1 cell surface antigen isoform 2 [Canis familiaris]	---
Ssc.6665.1.A1_at	97.8528	75.6433	73.2104	63.4981	55.0259	58.3437	0.716915	6.61254	6.24114	6.19398	5.98864	5.78204	5.8665	0.0158458	Transcribed locus	---
Ssc.6677.2.A1_at	51.7394	61.9728	40.8974	81.983	74.4868	68.275	1.45363	5.69319	5.95356	5.35394	6.35725	6.21891	6.09329	0.0316664	Transcribed locus, strongly similar to NP_062230.1 villin 2 [Rattus norvegicus]	---
Ssc.6681.1.A1_at	999.459	928.812	487.291	387.612	431.988	355.336	0.486403	9.965	9.85924	8.92864	8.59847	8.75485	8.47304	0.0345684	Transcribed locus, strongly similar to NP_446015.2 nuclear RNA helicase, DECD variant of DEAD box family [Rattus norvegicus]	---
Ssc.6687.2.S1_a_at	1656.2	2238.31	1885.44	1097.3	1483.87	1625.17	0.727747	10.6937	11.1282	10.8807	10.0997	10.5351	10.6664	0.033024	Transcribed locus, strongly similar to NP_033991.1 cell division cycle 42 [Mus musculus]	---
Ssc.6698.1.S1_at	4343.13	4240.92	5076.83	4751.56	4802.74	6586.61	1.18154	12.0845	12.0502	12.3097	12.2142	12.2296	12.6853	0.046639	Transcribed locus, strongly similar to NP_001006968.1 lysyl-tRNA synthetase [Rattus norvegicus]	---
Ssc.6726.2.S1_a_at	1046.22	844.059	1574.09	1494.92	1117.72	1722.36	1.25131	10.031	9.7212	10.6203	10.5459	10.1263	10.7502	0.0462323	Transcribed locus	---
Ssc.6740.1.A1_at	2932.16	2953.54	2552.94	2321.32	2652.47	2287.93	0.860532	11.5177	11.5282	11.3179	11.1807	11.3731	11.1598	0.0345526	Transcribed locus, strongly similar to NP_001007630.1 nuclear transport factor 2 [Rattus norvegicus]	---
Ssc.6763.1.A1_at	45.3208	55.1825	78.1112	91.3661	77.8215	103.532	1.52686	5.5021	5.78614	6.28746	6.51359	6.2821	6.69393	0.0386686	Transcribed locus	---
Ssc.6785.1.S1_at	1046.25	1455.7	1354.43	807.47	1255.68	1255.07	0.860449	10.031	10.5075	10.4035	9.65726	10.2943	10.2936	0.0470127	Transcribed locus	---
Ssc.6808.1.S1_at	1123.84	1059.87	1063.48	1033.28	910.969	936.342	0.887103	10.1342	10.0497	10.0546	10.013	9.83126	9.87089	0.0127838	Transcribed locus, strongly similar to NP_001012491.1 polymerase II polypeptide C [Rattus norvegicus]	---
Ssc.6822.1.A1_at	99.629	147.33	162.728	149.696	239.758	191.681	1.41849	6.63849	7.20291	7.34632	7.22589	7.90544	7.58256	0.0341478	Transcribed locus	---
Ssc.6843.1.A1_at	113.407	182.493	171.814	98.6862	154.57	130.129	0.8197	6.82537	7.5117	7.4247	6.62478	7.27212	7.0238	0.0223259	Transcribed locus	---
Ssc.6848.1.A1_at	403.666	1218.68	1673.34	258.635	610.096	626.228	0.453611	8.65702	10.2511	10.7085	8.01477	9.25289	9.29054	0.0225551	Transcribed locus	---
Ssc.6881.1.A1_s_at	855.441	1026.39	714.577	566.335	780.224	564.183	0.735917	9.74052	10.0034	9.48095	9.14551	9.60774	9.14002	0.0144767	Transcribed locus	---
Ssc.6888.1.S1_at	641.757	760.449	954.512	1167.87	1201.04	1132.98	1.48592	9.32588	9.57071	9.89862	10.1897	10.2301	10.1459	0.041412	Transcribed locus, strongly similar to NP_115497.3 magnesium transporter 1 [Homo sapiens]	---
Ssc.6888.2.A1_at	354.376	439.112	482.073	598.59	658.352	627.553	1.47739	8.46914	8.77845	8.91311	9.22542	9.36272	9.29359	0.017013	Transcribed locus, strongly similar to NP_115497.3 magnesium transporter 1 [Homo sapiens]	---
Ssc.6935.1.A1_at	125.332	124.451	106.887	117.311	114.14	90.2505	0.901958	6.96961	6.95943	6.73994	6.87419	6.83466	6.49586	0.0382564	Transcribed locus	---
Ssc.6944.2.A1_at	294.423	349.263	335.745	172.102	265.452	179.065	0.629569	8.20175	8.44817	8.39122	7.42712	8.05231	7.48434	0.0227933	Transcribed locus, strongly similar to NP_076984.2 asparagine-linked glycosylation 8 isoform a [Homo sapiens]	---
Ssc.6964.1.A1_at	70.7537	55.3231	58.8443	318.279	224.878	217.604	4.11398	6.14473	5.78981	5.87883	8.31415	7.813	7.76556	0.000809169	Transcribed locus, strongly similar to NP_001005528.1 ribosomal protein s25 [Rattus norvegicus]	---
Ssc.6995.1.A1_at	84.9905	72.7076	90.5642	48.1181	25.0374	44.3567	0.473339	6.40923	6.18403	6.50087	5.58851	4.64601	5.47108	0.0168829	Transcribed locus	---
Ssc.7022.1.A1_at	923.293	755.637	795.68	1035.92	776.841	879.359	1.0879	9.85064	9.56155	9.63604	10.0167	9.60148	9.78031	0.0477466	Transcribed locus, strongly similar to XP_865934.1 PREDICTED: similar to leucine rich repeat containing 42 isoform 2 [Canis familiaris]	---
Ssc.7057.1.A1_at	78.8305	78.7329	92.2536	61.7369	51.9902	53.2621	0.668446	6.30068	6.29889	6.52753	5.94806	5.70017	5.73504	0.0223759	Transcribed locus, weakly similar to XP_341715.2 PREDICTED: similar to AFG3(ATPase family gene 3)-like 1 [Rattus norvegicus]	---
Ssc.7058.1.A1_at	2234.04	2134.83	2117.79	2013.58	1986.48	1719.1	0.88168	11.1254	11.0599	11.0483	10.9755	10.956	10.7474	0.0449115	Transcribed locus, strongly similar to NP_001034608.1 general transcription factor II A, 2 [Mus musculus]	---
Ssc.7065.1.A1_at	522.021	571.169	809.986	967.459	818.247	1004.18	1.46591	9.02796	9.15777	9.66175	9.91806	9.67639	9.9718	0.0387989	Transcribed locus, strongly similar to NP_598541.2 nuclear pore complex-associated protein Tpr [Mus musculus]	---
Ssc.7104.1.S1_at	423.311	396.486	478.337	464.062	428.964	529.785	1.09604	8.72557	8.63113	8.90188	8.85817	8.74471	9.04926	0.00275621	Transcribed locus	---
Ssc.7122.1.A1_at	112.735	77.3596	125.09	186.796	98.8054	149.435	1.38026	6.81679	6.27351	6.96682	7.54532	6.62652	7.22337	0.0451478	Transcribed locus, weakly similar to NP_808816.1 armadillo repeat containing, X-linked 3 [Homo sapiens]	---
Ssc.7126.1.A1_at	138.786	140.109	113.896	198.822	158.023	185.756	1.3814	7.11672	7.13041	6.83157	7.63533	7.30399	7.53727	0.0480107	Transcribed locus	---
Ssc.7146.1.A1_at	264.989	1371.4	630.656	65.894	196.554	150.586	0.18219	8.04979	10.4214	9.30071	6.04208	7.61878	7.23444	0.00611186	Transcribed locus, strongly similar to XP_001112698.1 PREDICTED: similar to ATP-binding cassette, sub-family A member 1, partial [Macaca mulatta]	---
Ssc.7200.1.A1_at	488.144	730.579	1156.18	681.188	842.903	1338.41	1.20531	8.93116	9.5129	10.1752	9.41191	9.71922	10.3863	0.0403841	Transcribed locus	---
Ssc.7202.1.A1_at	1316.92	1912.42	3048.63	424.865	683.417	1295.92	0.382959	10.363	10.9012	11.5739	8.73086	9.41662	10.3398	0.00317585	Transcribed locus, strongly similar to NP_005906.2 minichromosome maintenance complex component 6 [Homo sapiens]	---
Ssc.7234.1.A1_at	218.745	329.489	281.364	386.903	697.929	517.446	1.93139	7.77311	8.36409	8.13629	8.59583	9.44694	9.01526	0.00358507	Transcribed locus	---
Ssc.7268.1.A1_at	214.94	107.529	165.051	36.1962	15.5107	30.7926	0.169223	7.74779	6.74858	7.36677	5.17777	3.95519	4.94451	0.000861672	Transcribed locus, strongly similar to NP_008946.1 leukocyte cell derived chemotaxin 1 isoform 1 precursor [Homo sapiens]	---
Ssc.7290.1.A1_at	155.15	426.094	403.794	109.06	158.301	226.835	0.501702	7.27752	8.73503	8.65748	6.76898	7.30653	7.8255	0.0378351	Transcribed locus, strongly similar to NP_115532.2 C1q domain containing 1 isoform 3 [Homo sapiens]	---
Ssc.7328.1.S1_at	3750.38	3571	2777.6	2815.43	2781.14	2324.1	0.784304	11.8728	11.8021	11.4396	11.4591	11.4415	11.1825	0.00870043	Transcribed locus, strongly similar to NP_780311.2 splicing factor 3b, subunit 5 [Mus musculus]	---
Ssc.7389.1.A1_at	224.073	251.524	369.977	443.606	376.26	445.909	1.49694	7.80783	7.97455	8.53129	8.79314	8.55559	8.80061	0.0490696	Transcribed locus	---
Ssc.7434.1.S1_at	1537.47	1675.19	1304.47	1329.62	1398.94	973.742	0.819614	10.5863	10.7101	10.3492	10.3768	10.4501	9.9274	0.0217235	Transcribed locus, strongly similar to NP_005842.1 CDK2-associated protein 2 [Homo sapiens]	---
Ssc.7455.1.A1_at	75.3173	79.6521	124.919	205.756	161.822	186.106	1.97823	6.23491	6.31564	6.96485	7.68479	7.33826	7.53998	0.0283014	Transcribed locus	---
Ssc.7464.1.S1_at	2493.3	2002.51	1804.92	1672.07	1628.29	1146.61	0.705786	11.2838	10.9676	10.8177	10.7074	10.6691	10.1632	0.021055	Transcribed locus, strongly similar to NP_001003564.1 polymerase (RNA) II (DNA directed) polypeptide E [Danio rerio]	---
Ssc.7466.2.S1_a_at	169.243	150.572	185.694	347.402	226.259	280.765	1.69023	7.40295	7.23431	7.53678	8.44046	7.82183	8.13322	0.0189795	Transcribed locus, strongly similar to NP_001026068.1 hypothetical protein LOC419617 [Gallus gallus]	---
Ssc.7472.1.S1_at	1317.08	937.587	676.299	1665.17	1684.12	1061.5	1.50489	10.3631	9.87281	9.40152	10.7015	10.7178	10.0519	0.0268181	Transcribed locus	---
Ssc.7502.1.A1_at	41.1138	55.2967	70.1004	62.7891	72.1157	82.6809	1.30674	5.36155	5.78912	6.13135	5.97244	6.17224	6.36948	0.0316133	Transcribed locus, strongly similar to NP_033561.1 viral oncogene yes homolog [Mus musculus]	---
Ssc.7510.1.A1_at	41.3522	41.4879	64.593	66.4198	54.0566	77.9972	1.34619	5.36989	5.37462	6.01331	6.05354	5.7564	6.28535	0.0342296	Transcribed locus	---
Ssc.7547.1.S1_at	3565.15	3326.06	3012.76	2771.67	3105.44	2603.87	0.856321	11.7997	11.6996	11.5569	11.4365	11.6006	11.3464	0.0497654	Transcribed locus, strongly similar to NP_064628.1 mitochondrial import receptor Tom22 [Homo sapiens]	---
Ssc.7551.1.A1_at	564.332	603.028	494.213	485.334	484.878	386.771	0.816686	9.1404	9.23608	8.94899	8.92283	8.92148	8.59534	0.00912992	Transcribed locus	---
Ssc.7562.1.A1_at	173.117	114.149	89.557	67.4145	56.8014	64.2403	0.500119	7.4356	6.83477	6.48473	6.07499	5.82785	6.00541	0.0328553	Transcribed locus	---
Ssc.7563.1.A1_at	356.647	466.755	650.79	446.14	623.308	788.819	1.26053	8.47835	8.86652	9.34605	8.80135	9.2838	9.62355	0.00720143	Transcribed locus	---
Ssc.7583.1.A1_at	97.7824	93.7625	80.2761	105.408	102.179	82.0837	1.06567	6.6115	6.55094	6.3269	6.71984	6.67495	6.35902	0.0449401	Transcribed locus	---
Ssc.7594.1.A1_at	121.802	125.543	101.398	61.117	60.4957	68.8925	0.546262	6.92839	6.97204	6.66389	5.9335	5.91876	6.10628	0.0154634	Transcribed locus	---
Ssc.7623.1.A1_at	487.588	469.857	736.929	746.994	600.377	893.121	1.32231	8.92952	8.87608	9.52538	9.54495	9.22972	9.80271	0.0278491	Transcribed locus, strongly similar to NP_075064.1 GC-rich promoter binding protein 1 [Homo sapiens]	---
Ssc.7635.2.A1_at	302.298	205.703	332.345	405.535	308.251	530.397	1.48056	8.23983	7.68442	8.37654	8.66368	8.26796	9.05093	0.00831912	Transcribed locus, strongly similar to NP_060960.2 leucine-rich repeat-containing G protein-coupled receptor 4 [Homo sapiens]	---
Ssc.7690.1.A1_at	2280.57	2520.53	2320.11	2528.76	2928.96	2532.96	1.1221	11.1552	11.2995	11.18	11.3042	11.5162	11.3066	0.0130642	Transcribed locus	---
Ssc.7710.1.S1_at	1124.38	972.859	690.746	896.058	846.05	611.544	0.844213	10.1349	9.92609	9.43201	9.80745	9.7246	9.25631	0.0188056	Transcribed locus	---
Ssc.7713.1.A1_at	3395.34	4053.48	2929.09	3153.54	3530.13	2780.05	0.91191	11.7293	11.9849	11.5162	11.6228	11.7855	11.4409	0.0381214	Transcribed locus, strongly similar to NP_001011910.1 leucine aminopeptidase 3 [Rattus norvegicus]	---
Ssc.7715.1.A1_at	1745.32	2125.62	2235.57	787.895	1004.49	1042.7	0.464273	10.7693	11.0537	11.1264	9.62186	9.97225	10.0261	0.000156261	Transcribed locus	---
Ssc.7716.1.A1_at	129.898	201.093	165.122	89.7475	74.022	99.9219	0.531515	7.02124	7.65172	7.36739	6.4878	6.20988	6.64273	0.0414147	Transcribed locus	---
Ssc.7719.1.A1_at	82.9989	93.367	110.749	67.3524	65.7054	89.9848	0.776841	6.37502	6.54484	6.79115	6.07366	6.03794	6.49161	0.0165105	Transcribed locus, strongly similar to NP_055696.2 DNA-crosslink repair gene SNM1 [Homo sapiens]	---
Ssc.7731.1.A1_at	197.762	173.865	241.564	389.368	231.517	343.708	1.57307	7.62762	7.44182	7.91626	8.60499	7.85497	8.42504	0.0340824	Transcribed locus	---
Ssc.7735.1.S1_at	2162.4	2286.02	1905.58	1891.64	1941.26	1613.97	0.857235	11.0784	11.1586	10.896	10.8854	10.9228	10.6564	0.00223615	Transcribed locus, strongly similar to NP_062741.1 actin related protein 2/3 complex, subunit 1A [Mus musculus]	---
Ssc.7735.2.S1_at	2491.87	2447.97	2069.52	2073.25	2132.09	1764.18	0.85165	11.283	11.2574	11.0151	11.0177	11.0581	10.7848	0.00335425	Transcribed locus, strongly similar to NP_062741.1 actin related protein 2/3 complex, subunit 1A [Mus musculus]	---
Ssc.7739.1.A1_at	126.992	113.605	174.139	340.868	370.653	432.523	2.75849	6.98859	6.82788	7.4441	8.41307	8.53393	8.75663	0.00309473	Transcribed locus	---
Ssc.7768.1.A1_at	638.121	831.84	547.51	551.774	592.078	395.706	0.763113	9.31769	9.70016	9.09674	9.10793	9.20964	8.62829	0.0247926	MRNA, PERV-LTR element, clone: J_G1_2_2 /// Endogenous retrovirus Tsukuba-1 mRNA, complete sequence	---
Ssc.7769.1.S1_at	265.595	383.655	329.926	332.434	511.123	511.563	1.38394	8.05308	8.58367	8.366	8.37692	8.99753	8.99877	0.0190179	Transcribed locus, strongly similar to NP_055688.1 lysophosphatidylglycerol acyltransferase 1 [Homo sapiens]	---
Ssc.7821.1.A1_at	46.0249	44.0763	54.4981	120.01	86.3451	100.353	2.12109	5.52434	5.46193	5.76813	6.90701	6.43204	6.64894	0.00997549	Transcribed locus	---
Ssc.786.2.S1_at	344.463	293.498	274.988	394.466	417.43	390.713	1.31728	8.42821	8.19721	8.10322	8.62376	8.70539	8.60997	0.0302203	Transcribed locus, strongly similar to NP_057291.1 cleavage and polyadenylation specific factor 3, 73kDa [Homo sapiens]	---
Ssc.7870.1.S1_at	1163.53	1338.93	1143.8	1061.72	989.426	944.729	0.82163	10.1843	10.3869	10.1596	10.0522	9.95045	9.88376	0.0426153	E2 ubiquitin-conjugating enzyme UbcH5B	---
Ssc.7872.1.A1_at	473.121	517.096	593.478	537.821	585.592	620.392	1.1011	8.88607	9.01429	9.21305	9.07098	9.19375	9.27704	0.0342601	Transcribed locus	---
Ssc.7893.1.A1_at	288.488	561.685	352.979	125.751	156.704	175.274	0.380442	8.17237	9.13362	8.46344	6.97443	7.2919	7.45347	0.0165439	Transcribed locus	---
Ssc.7893.2.A1_at	484.645	787.271	631.548	387.363	401.672	373.574	0.610786	8.92078	9.62072	9.30275	8.59754	8.64987	8.54525	0.0348099	Transcribed locus	---
Ssc.7906.1.A1_at	259.292	300.532	285.095	199.876	243.65	210.688	0.774292	8.01843	8.23137	8.1553	7.64296	7.92867	7.71896	0.00531883	Transcribed locus	---
Ssc.7906.2.S1_at	215.859	227.676	228.975	250.039	255.306	262.811	1.14222	7.75395	7.83084	7.83905	7.96601	7.99608	8.03788	0.00261184	Transcribed locus	---
Ssc.791.1.S1_at	10702.2	10238.8	10006.9	9957.99	9715.24	9345.88	0.937676	13.3856	13.3218	13.2887	13.2816	13.246	13.1901	0.00430259	Transcribed locus, strongly similar to NP_080296.3 ribosomal protein, large P2 [Mus musculus]	---
Ssc.7915.1.S1_at	205.205	185.148	170.362	178.518	174.477	147.349	0.892332	7.68092	7.53254	7.41246	7.47993	7.44689	7.20309	0.0268242	Transcribed locus, strongly similar to NP_001014181.1 hypothetical protein LOC361545 [Rattus norvegicus]	---
Ssc.7929.1.A1_at	370.31	478.4	626.232	456.779	683.128	777.767	1.30017	8.53259	8.90207	9.29055	8.83535	9.41601	9.60319	0.0159102	Transcribed locus	---
Ssc.7947.1.A1_at	236.797	223.135	394.279	412.616	311.642	460.242	1.38666	7.88751	7.80177	8.62307	8.68866	8.28375	8.84625	0.0476265	Transcribed locus, strongly similar to NP_001035845.1 prolyl endopeptidase-like isoform D [Homo sapiens]	---
Ssc.797.2.S1_at	572.19	711.241	824.145	622.084	814.585	924.02	1.1201	9.16035	9.47419	9.68675	9.28097	9.66992	9.85178	0.00898378	Transcribed locus, moderately similar to XP_001502890.1 PREDICTED: hypothetical protein [Equus caballus]	---
Ssc.8044.1.A1_at	89.6616	60.4245	52.9279	40.6023	37.3954	31.0944	0.537362	6.48642	5.91706	5.72596	5.34349	5.22479	4.95858	0.0124304	Transcribed locus	---
Ssc.8048.1.S1_at	123.004	119.477	110.157	134.015	131.016	117.081	1.08358	6.94256	6.90059	6.78342	7.06625	7.0336	6.87136	0.00699646	Transcribed locus, strongly similar to NP_700456.1 cDNA sequence BC035295 [Mus musculus]	---
Ssc.806.1.A1_at	1558.51	1401.13	1703.73	1967.51	1811.72	2237.85	1.29029	10.606	10.4524	10.7345	10.9422	10.8231	11.1279	0.00102525	ribosomal protein L23	---
Ssc.8063.1.A1_at	1805.91	1699.58	1806.76	1413.09	1174.09	1402.91	0.751111	10.8185	10.731	10.8192	10.4646	10.1973	10.4542	0.00942882	Transcribed locus, strongly similar to XP_001493829.1 PREDICTED: similar to elastin (supravalvular aortic stenosis, Williams-Beuren syndrome) [Equus caballus]	---
Ssc.8097.1.A1_at	1021.03	1510.09	2368.25	1409.32	1865.77	2711.88	1.22199	9.99581	10.5604	11.2096	10.4608	10.8656	11.4051	0.0271647	Transcribed locus, strongly similar to NP_001012486.1 RAB18, member RAS oncogene family [Rattus norvegicus]	---
Ssc.810.1.S1_at	1882.53	6245.79	4954.27	1099.68	3770.53	3442.38	0.635393	10.8785	12.6087	12.2745	10.1029	11.8806	11.7492	0.00631917	scavenger receptor class B member 2	---
Ssc.8224.1.S1_at	390.522	959.419	1276.46	285.61	472.703	777.35	0.584702	8.60926	9.90602	10.3179	8.1579	8.88479	9.60242	0.0236852	Transcribed locus	---
Ssc.8269.1.A1_at	1040.28	2503.75	2000.74	848.257	1039.54	879.943	0.499162	10.0228	11.2899	10.9663	9.72836	10.0217	9.78127	0.0494566	Transcribed locus	---
Ssc.8273.1.S1_at	162.645	179.564	271.414	204.795	336.806	481.959	1.66806	7.34558	7.48835	8.08435	7.67804	8.39577	8.91277	0.0309326	Transcribed locus	---
Ssc.8288.2.S1_at	88.0704	80.1159	84.4764	94.591	91.005	98.9861	1.12633	6.46059	6.32402	6.40048	6.56363	6.50787	6.62915	0.021416	Transcribed locus, moderately similar to XP_001254135.1 PREDICTED: similar to Zinc finger, CCHC domain containing 12 [Bos taurus]	---
Ssc.8317.1.A1_at	1594.58	1756.84	1430.24	907.927	1036.39	995.558	0.614823	10.639	10.7788	10.482	9.82643	10.0174	9.95936	0.00797308	Transcribed locus, strongly similar to NP_001006471.1 toll interacting protein [Gallus gallus]	---
Ssc.8328.1.A1_at	649.156	622.476	754.307	587.131	475.636	541.444	0.791836	9.34242	9.28187	9.55901	9.19754	8.89371	9.08067	0.038639	Transcribed locus, strongly similar to NP_001008475.1 peptidylprolyl isomerase (cyclophilin)-like 3 [Gallus gallus]	---
Ssc.835.1.S1_at	5193.65	6154.34	4650.51	3209.24	4376.43	2681.28	0.641745	12.3425	12.5874	12.1832	11.648	12.0955	11.3887	0.00884792	Transcribed locus, strongly similar to NP_035202.1 profilin 1 [Mus musculus]	---
Ssc.8359.1.A1_at	128.851	123.293	104.224	142.615	130.923	121.947	1.10977	7.00956	6.94595	6.70354	7.15598	7.03257	6.93011	0.0317138	Transcribed locus	---
Ssc.8367.1.A1_at	54.441	54.6173	85.1846	41.863	49.5785	67.5273	0.818402	5.76662	5.77129	6.41252	5.3876	5.63164	6.0774	0.0304017	Transcribed locus	---
Ssc.8371.1.A1_at	339.128	352.778	492.764	426.922	416.883	523.435	1.15411	8.40569	8.46262	8.94475	8.73783	8.7035	9.03187	0.0456691	RAN, member RAS oncogene family	---
Ssc.8399.1.A1_at	87.6001	75.3543	161.146	117.698	96.497	199.049	1.27505	6.45286	6.23562	7.33222	6.87895	6.59241	7.63698	0.00463287	Transcribed locus	---
Ssc.843.1.S1_at	456.631	396.975	393.374	416.757	364.781	345.851	0.904095	8.83488	8.6329	8.61976	8.70306	8.51089	8.43401	0.00889864	Transcribed locus, moderately similar to NP_037354.1 growth factor, erv1 -like [Rattus norvegicus]	---
Ssc.845.1.S1_at	332.436	367.306	301.629	417.239	424.372	324.637	1.16465	8.37693	8.52084	8.23663	8.70473	8.72919	8.34268	0.0395558	Transcribed locus, strongly similar to NP_001033761.1 UBX domain containing 6 [Bos taurus]	---
Ssc.8483.1.A1_at	660.014	771.979	661.95	796.577	960.371	798.357	1.22033	9.36635	9.59242	9.37058	9.63767	9.90745	9.64089	0.00132722	Transcribed locus	---
Ssc.8494.1.A1_at	143.207	476.645	2223.03	40.9502	254.515	1487.19	0.627059	7.16196	8.89677	11.1183	5.3558	7.99161	10.5384	0.0479716	Transcribed locus	---
Ssc.8497.1.A1_at	286.952	304.127	334.96	334.707	383.541	403.164	1.21098	8.16467	8.24853	8.38785	8.38675	8.58324	8.65522	0.00694376	---	---
Ssc.8554.1.A1_at	1299.4	1108.82	985.714	1090.04	804.556	733.64	0.774392	10.3436	10.1148	9.94503	10.0902	9.65205	9.51893	0.0137691	Transcribed locus, strongly similar to NP_054880.2 mitochondrial ribosomal protein L18 [Homo sapiens]	---
Ssc.862.1.S1_at	647.574	477.261	434.097	507.686	256.049	257.244	0.654922	9.3389	8.89863	8.76187	8.98779	8.00028	8.00699	0.0275975	Transcribed locus, strongly similar to XP_001118490.1 PREDICTED: similar to phosphofructokinase, platelet, partial [Macaca mulatta]	---
Ssc.8644.2.A1_at	114.068	112.417	144.259	86.691	100.313	100.531	0.775562	6.83375	6.81272	7.17252	6.43781	6.64836	6.6515	0.0373643	Transcribed locus	---
Ssc.8679.1.A1_at	420.65	460.274	619.384	220.013	221.575	506.471	0.63191	8.71648	8.84635	9.27469	7.78144	7.79165	8.98434	0.0426249	Transcribed locus	---
Ssc.8694.1.A1_at	562.641	717.164	531.942	417.884	442.074	466.276	0.732019	9.13607	9.48616	9.05513	8.70696	8.78814	8.86504	0.0479323	Transcribed locus, moderately similar to NP_002088.2 transcription factor IIIA [Homo sapiens]	---
Ssc.8702.1.A1_at	141.906	132.746	204.937	180.388	159.539	280.594	1.29386	7.14879	7.05252	7.67904	7.49496	7.31777	8.13234	0.0113751	Transcribed locus	---
Ssc.8724.1.S1_at	46.8616	49.449	64.7554	69.2314	64.4366	78.742	1.31878	5.55033	5.62787	6.01693	6.11335	6.00981	6.29906	0.0190506	Transcribed locus	---
Ssc.8775.1.A1_at	164.53	172.583	158.259	173.979	180.235	169.81	1.05784	7.36221	7.43115	7.30614	7.44277	7.49374	7.40778	0.00929521	Transcribed locus, strongly similar to NP_001011910.1 leucine aminopeptidase 3 [Rattus norvegicus]	---
Ssc.8798.1.A1_at	93.6501	78.9088	98.0019	59.4831	42.3621	67.5565	0.626113	6.54921	6.30211	6.61474	5.89441	5.4047	6.07802	0.0112346	Transcribed locus	---
Ssc.8825.1.A1_at	207.514	194.423	214.766	119.925	156.345	138.01	0.671766	7.69706	7.60306	7.74662	6.90599	7.28859	7.10863	0.0268819	Transcribed locus, strongly similar to NP_001019407.1 general transcription factor IIH, polypeptide 3 [Rattus norvegicus]	---
Ssc.8825.3.S1_at	60.3101	66.6569	84.5066	48.6712	47.445	57.3703	0.725795	5.91433	6.05868	6.40099	5.605	5.56818	5.84223	0.0129798	Transcribed locus, strongly similar to NP_001019407.1 general transcription factor IIH, polypeptide 3 [Rattus norvegicus]	---
Ssc.8831.1.S1_at	8554.98	7517.38	7876.68	5041.58	4613.8	6209.99	0.662464	13.0625	12.876	12.9434	12.2997	12.1717	12.6004	0.0221137	Transcribed locus, strongly similar to NP_999360.1 amylase, pancreatic, alpha-2B [Sus scrofa]	---
Ssc.884.2.S1_a_at	397.454	397.081	559.564	688.457	607.293	656.367	1.44164	8.63464	8.63329	9.12816	9.42722	9.24625	9.35836	0.0406881	Transcribed locus, strongly similar to XP_001249658.1 PREDICTED: similar to Carboxymethylenebutenolidase homolog (Pseudomonas) [Bos taurus]	---
Ssc.8858.1.S1_at	660.579	1359.02	1654.78	453.168	642.171	759.791	0.504883	9.36759	10.4084	10.6924	8.8239	9.32681	9.56946	0.019533	Transcribed locus	---
Ssc.8870.2.A1_a_at	99.7328	114.721	88.9232	77.4773	105.562	75.8158	0.853246	6.64	6.84199	6.47449	6.2757	6.72195	6.24443	0.0389155	Transcribed locus, strongly similar to NP_060537.3 MAP7 domain containing 1 [Homo sapiens]	---
Ssc.8925.1.S1_at	2236.89	789.473	251.086	5408.66	3349.49	1919.91	3.25804	11.1273	9.62475	7.97204	12.4011	11.7097	10.9068	0.0242412	Transcribed locus, moderately similar to NP_000508.1 alpha 2 globin [Homo sapiens]	---
Ssc.8929.1.S1_at	1183.67	1095.96	1253.48	1116.08	1067.86	1164.98	0.947867	10.2091	10.098	10.2917	10.1242	10.0605	10.1861	0.0318959	Transcribed locus, strongly similar to NP_699164.1 transcription elongation factor A (SII)-like 8 [Homo sapiens]	---
Ssc.893.1.S1_at	3806.51	4680.77	3665.26	2714.13	3102.28	2591.69	0.69188	11.8943	12.1925	11.8397	11.4063	11.5991	11.3397	0.00198587	Transcribed locus, strongly similar to NP_054902.1 Roadblock-1 [Homo sapiens]	---
Ssc.894.1.A1_at	102.515	196.356	206.007	55.5133	99.0292	171.776	0.646331	6.67969	7.61733	7.68655	5.79476	6.62978	7.42438	0.0441147	Transcribed locus	---
Ssc.8949.1.A1_at	92.3764	85.1664	77.7639	89.6074	76.8654	68.4558	0.920182	6.52945	6.41221	6.28103	6.48555	6.26426	6.0971	0.0481838	Transcribed locus	---
Ssc.8950.1.A1_at	100.011	91.2325	84.9697	69.5044	40.0643	60.541	0.615864	6.64401	6.51148	6.40888	6.11903	5.32425	5.91984	0.0419166	Transcribed locus	---
Ssc.8972.1.S1_at	3980.72	3984.52	3457.32	3651.97	3784.46	3244.94	0.935112	11.9588	11.9602	11.7554	11.8345	11.8859	11.664	0.0111378	Transcribed locus, strongly similar to NP_061289.1 brain protein 44-like [Mus musculus]	---
Ssc.9037.1.A1_at	70.2387	20.3431	21.3443	117.857	108.664	117.556	3.07414	6.13419	4.34647	4.41578	6.88089	6.76373	6.8772	0.0399401	Transcribed locus	---
Ssc.9039.2.S1_at	285.185	558.217	1037.43	139.204	383.715	508.366	0.548313	8.15575	9.12468	10.0188	7.12106	8.58389	8.98972	0.0168824	Transcribed locus	---
Ssc.9054.1.A1_at	241.599	230.792	232.479	181.192	202.093	181.353	0.801053	7.91647	7.85045	7.86096	7.50138	7.65888	7.50266	0.0204202	Transcribed locus, strongly similar to NP_001013922.1 coiled-coil domain containing 95 [Rattus norvegicus]	---
Ssc.9056.1.A1_at	90.5533	141.954	255.712	75.4843	130.373	194.2	0.819421	6.5007	7.14928	7.99838	6.2381	7.0265	7.6014	0.0405453	Transcribed locus	---
Ssc.9086.1.A1_at	1012.03	922.454	835.156	634.975	781.813	594.81	0.726303	9.98304	9.84933	9.7059	9.31056	9.61068	9.21629	0.0327435	Transcribed locus, strongly similar to NP_001008355.1 mitochondrial ribosome recycling factor [Rattus norvegicus]	---
Ssc.9094.1.A1_at	367.549	350.91	453.405	454.218	450.631	502.592	1.20103	8.52179	8.45496	8.82466	8.82724	8.8158	8.97324	0.0253193	Transcribed locus, strongly similar to NP_057204.2 ring finger protein 12 [Homo sapiens]	---
Ssc.911.1.S1_at	468.333	383.846	385.208	535.72	426.362	506.505	1.18685	8.87139	8.58438	8.58949	9.06534	8.73594	8.98443	0.0406878	Transcribed locus, strongly similar to NP_055427.2 hypothetical protein LOC23196 [Homo sapiens]	---
Ssc.9118.1.S1_at	484.986	898.768	1084.5	327.245	632.475	785.076	0.706895	8.9218	9.8118	10.0828	8.35423	9.30486	9.61669	0.00163852	Transcribed locus, strongly similar to XP_868048.1 PREDICTED: similar to Disabled homolog 2 (Differentially expressed protein 2) (DOC-2) isoform 2 [Canis familiaris]	---
Ssc.9127.1.A1_at	188.323	226.551	218.647	292.262	353.819	262.352	1.43394	7.55707	7.82369	7.77246	8.19112	8.46687	8.03536	0.0273493	Transcribed locus	---
Ssc.9131.1.A1_at	886.359	972.317	974.556	560.529	641.034	672.942	0.661614	9.79175	9.92528	9.9286	9.13065	9.32426	9.39434	0.00186084	Transcribed locus, moderately similar to XP_542701.2 PREDICTED: similar to leucine rich repeat (in FLII) interacting protein 2 isoform 1 isoform 1 [Canis familiaris]	---
Ssc.9163.1.S1_at	429.256	410.022	416.6	381.468	334.412	328.827	0.831854	8.74569	8.67956	8.70252	8.57542	8.38548	8.36118	0.0171117	Transcribed locus, strongly similar to NP_001008775.1 U2 small nuclear RNA auxiliary factor 1-like 4 [Rattus norvegicus]	---
Ssc.9175.1.A1_at	71.6214	72.334	76.0088	66.6633	60.635	62.4425	0.862599	6.16232	6.1766	6.24809	6.05882	5.92208	5.96446	0.0309395	Transcribed locus	---
Ssc.9200.1.A1_at	1426.22	1622.64	229.162	73.8666	455.557	72.5916	0.183652	10.478	10.6641	7.84022	6.20685	8.83149	6.18173	0.0459195	Transcribed locus, moderately similar to XP_001487947.1 PREDICTED: similar to Zinc finger, CCHC domain containing 12 [Equus caballus]	---
Ssc.9210.1.A1_a_at	439.053	426.571	512.746	363.269	318.593	404.852	0.788405	8.77825	8.73664	9.0021	8.50489	8.31557	8.66125	0.00748175	Transcribed locus, moderately similar to NP_003949.1 ring finger protein 8 isoform 1 [Homo sapiens]	---
Ssc.9269.1.S1_at	1474.99	2475.32	1459.29	812.352	785.969	949.86	0.471048	10.5265	11.2734	10.5111	9.66596	9.61833	9.89157	0.0395674	Transcribed locus	---
Ssc.9273.1.A1_at	426.261	441.364	653.984	333.364	380.265	587.012	0.85478	8.73559	8.78583	9.35311	8.38095	8.57086	9.19725	0.0272862	Transcribed locus	---
Ssc.9300.1.A1_at	101.744	110.799	126.348	151.9	132.305	170.804	1.34264	6.6688	6.7918	6.98126	7.24698	7.04772	7.4162	0.022644	Transcribed locus, moderately similar to NP_057400.1 REV1-like isoform 1 [Homo sapiens]	---
Ssc.9300.2.A1_at	124.31	138.17	138.212	144.966	167.516	155.4	1.16768	6.9578	7.1103	7.11074	7.17957	7.38816	7.27984	0.00963477	Transcribed locus	---
Ssc.9314.3.A1_at	178.892	172.944	155.604	157.412	159.738	134.894	0.890832	7.48295	7.43416	7.28174	7.2984	7.31956	7.07568	0.01292	Transcribed locus, strongly similar to NP_291028.3 p53-related protein kinase [Homo sapiens]	---
Ssc.9317.1.A1_at	1094.84	1395.18	1373.28	788.143	802.269	851.04	0.63196	10.0965	10.4462	10.4234	9.62231	9.64794	9.73308	0.0102782	Transcribed locus	---
Ssc.934.1.S1_at	107.536	202.255	317.365	53.0835	46.6555	120.583	0.351303	6.74868	7.66003	8.31	5.73019	5.54398	6.91388	0.0212812	Transcribed locus	---
Ssc.9354.2.S1_a_at	257.646	199.004	215.411	334.941	285.184	249.613	1.29414	8.00925	7.63665	7.75095	8.38776	8.15575	7.96355	0.0263972	Transcribed locus, strongly similar to NP_080675.2 mitogen-activated protein kinase organizer 1 [Mus musculus]	---
Ssc.936.1.S1_at	646.699	1119.46	967.057	307.113	523.689	415.72	0.456064	9.33695	10.1286	9.91746	8.26263	9.03257	8.69947	0.00078178	calponin 2	---
Ssc.937.1.S1_at	953.482	1028.7	1089.51	753.156	871.633	877.911	0.814763	9.89706	10.0066	10.0895	9.5568	9.76758	9.77793	0.00506611	Transcribed locus, strongly similar to NP_006014.1 cell division cycle 123 [Homo sapiens]	---
Ssc.939.1.S1_at	1852.81	1946.98	2207.01	2686.62	2446.14	2608.91	1.28882	10.8555	10.927	11.1079	11.3916	11.2563	11.3492	0.0258801	ribosomal protein L12	---
Ssc.948.2.S1_at	1110.12	1286.74	1059.78	805.362	874.878	790.119	0.714671	10.1165	10.3295	10.0495	9.65349	9.77294	9.62593	0.00332482	Transcribed locus	---
Ssc.9543.1.A1_at	5391.63	4033.15	3317.13	3271.69	2967.1	2490.94	0.685119	12.3965	11.9777	11.6957	11.6758	11.5348	11.2825	0.0164999	Transcribed locus, moderately similar to NP_001029959.1 mitochondrial ribosomal protein 63 [Bos taurus]	---
Ssc.9548.1.A1_at	491.737	487.26	619.924	411.198	335.398	546.445	0.808696	8.94174	8.92855	9.27595	8.68369	8.38973	9.09393	0.0475361	Transcribed locus, strongly similar to NP_006339.2 component of oligomeric golgi complex 5 isoform 1 [Homo sapiens]	---
Ssc.9550.1.S1_at	433.362	397.289	393.177	269.405	302.291	244.683	0.66707	8.75943	8.63405	8.61904	8.07363	8.23979	7.93477	0.0130523	Transcribed locus, strongly similar to NP_612207.1 Josephin domain containing 2 [Homo sapiens]	---
Ssc.9551.1.S1_at	2012.19	1404.39	1499.67	2417.84	2100.41	2443.89	1.41615	10.9746	10.4557	10.5504	11.2395	11.0365	11.255	0.0292809	Transcribed locus, moderately similar to XP_001714550.1 PREDICTED: hypothetical protein LOC87769 [Homo sapiens]	---
Ssc.9660.1.A1_at	177.312	159.8	152.516	102.853	115.133	122.916	0.696247	7.47015	7.32012	7.25282	6.68444	6.84716	6.94153	0.032036	Transcribed locus	---
Ssc.9673.1.A1_at	939.759	899.666	785.325	528.29	683.453	650.122	0.709349	9.87615	9.81325	9.61715	9.04519	9.4167	9.34457	0.0490277	Transcribed locus	---
Ssc.9676.1.S1_at	471.932	745.063	740.895	353.113	545.738	464.346	0.696258	8.88244	9.54122	9.53313	8.46399	9.09206	8.85906	0.0118576	Transcribed locus, strongly similar to NP_001101308.1 RNA binding motif protein 18 [Rattus norvegicus]	---
Ssc.9701.1.S1_at	590.961	776.686	674.73	489.788	527.297	492.429	0.739097	9.20692	9.60119	9.39817	8.93601	9.04247	8.94377	0.0182643	Transcribed locus, moderately similar to XP_001093076.1 PREDICTED: hypothetical protein [Macaca mulatta]	---
Ssc.9715.1.A1_at	49.4124	49.2701	56.2873	68.9516	58.1393	82.7795	1.35427	5.6268	5.62264	5.81474	6.10751	5.86144	6.3712	0.0235821	Transcribed locus	---
Ssc.9720.1.A1_at	1465.28	987.223	906.415	610.821	563.33	497.372	0.497637	10.517	9.94723	9.82403	9.25461	9.13784	8.95818	0.0102659	Cysteine rich angiogenic inducer 61 isoform 1 (CYR61) mRNA, partial sequence; alternatively spliced	---
Ssc.9725.1.A1_at	640.89	747.072	1207.84	885.322	1013.66	1450.15	1.29021	9.32393	9.5451	10.2382	9.79006	9.98536	10.502	0.0127778	Transcribed locus	---
Ssc.9773.1.A1_at	350.169	302.451	347.71	380.174	355.559	376.467	1.11183	8.45191	8.24056	8.44174	8.57052	8.47395	8.55638	0.0286654	Transcribed locus, moderately similar to NP_055595.2 cullin 7 [Homo sapiens]	---
Ssc.9785.1.S1_at	2027.94	1592.37	1389.78	1324.08	1279.19	965.194	0.712255	10.9858	10.637	10.4406	10.3708	10.321	9.91468	0.0158747	Transcribed locus, strongly similar to NP_008868.3 SMT3 suppressor of mif two 3 homolog 2 isoform a precursor [Homo sapiens]	---
Ssc.9822.1.A1_at	39.4705	63.9123	60.352	98.0508	83.1278	111.534	1.78772	5.3027	5.99802	5.91533	6.61546	6.37726	6.80134	0.0430246	Transcribed locus	---
Ssc.9843.1.A1_at	887.677	898.145	1019.81	994.9	1004.03	1178.22	1.13242	9.79389	9.8108	9.99408	9.95841	9.97159	10.2024	0.0036391	Transcribed locus	---
Ssc.9884.1.A1_at	643.564	950.062	549.416	302.184	401.21	252.276	0.445941	9.32994	9.89188	9.10176	8.23928	8.64821	7.97886	0.000814492	Transcribed locus	---
Ssc.9900.1.A1_at	2665.13	2325.61	3149.33	3185.3	2916.71	3573.17	1.18859	11.38	11.1834	11.6208	11.6372	11.5101	11.803	0.012848	Transcribed locus	---
Ssc.9906.2.A1_at	448.286	531.156	435.61	764.03	708.123	746.705	1.56804	8.80828	9.05299	8.76689	9.57749	9.46786	9.54439	0.0159134	Transcribed locus, moderately similar to XP_001133074.1 PREDICTED: similar to Transmembrane protein 106A isoform 3 [Homo sapiens]	---
Ssc.9939.1.A1_at	372.453	351.04	634.815	51.2444	106.77	83.5902	0.177872	8.54091	8.45549	9.31019	5.67932	6.73836	6.38526	0.0118739	Transcribed locus	---
Ssc.9957.1.A1_at	58.2603	190.779	149.895	42.9993	131.55	90.7465	0.665011	5.86444	7.57576	7.22781	5.42624	7.03947	6.50377	0.0106201	Transcribed locus, moderately similar to XP_001255313.1 PREDICTED: similar to chemoattractant protein 2 [Bos taurus]	---
