# Supplementary material for: Microarray profiling for differential gene expression in PMSG-hCG stimulated preovulatory ovarian follicles of Chinese Taihu and Large White sows
Source: BMC Genomics. 2011 Feb 16;12:111. doi: 10.1186/1471-2164-12-111 (PMC3047302; doi:10.1186/1471-2164-12-111)
Supplement: Additional file 3 — Pig unique genes (row 4-15), unique genes with BLSATX identity but no annotation (row 16-98) and unique genes with no BLASTX identity (row 99-136) (p ≤ 0.05, FC ≥ 2 or ≤ 0.5). "FC", Fold change, gene expression level (normalized signal intensity) of Chinese Taihu sows compared to Large White sows, "≥2" represents up regulation, "≤0.5" represents down regulation. "p-value", significance level of differential expression for a particular gene by comparing their log 2 (normalized signal). "Gene name", top informative BLASTX hit. [file 1471-2164-12-111-S3.XLS]

## Sheet: addtional table 3
Additional file 3. Pig unique genes (row 4-15), unique genes with BLSATX identity but no annotation (row 16-98) and unique genes without BLASTX identity (row 99-136) ( p ≤0.05, FC ≥2 or ≤ 0.5). "FC", Fold change, gene expression level (normalized signal intensity) of Chinese Taihu sows
compared to Large White sows. “≥ 2” represents up regulation, “≤0.5” represents down regulation."p-value", significance level of differential expression for a particular gene by comparing their log 2 (normalized signal). "Gene name", top informative BLASTX hit.
Probe Set ID	Normalized signal- Large White 1	Normalized signal- Large White 2	Normalized signal- Large White 3	Normalized signal- Chinese Taihu 1	Normalized signal- Chinese Taihu 2	Normalized signal- Chinese Taihu 3	Fold Change	log 2 (Normalized signal- Large White 1)	log 2 (Normalized signal- Large White 2)	log 2 (Normalized signal- Large White 3)	log 2 (Normalized signal- Chinese Taihu 1)	log 2 (Normalized signal- Chinese Taihu 2)	log 2 (Normalized signal- Chinese Taihu 3)	T-test_P value	Gene Title	RefSeq Transcript ID	Gene name	RefSeq human homologous transcript ID	Symbol	Sus scorfa chromosome	start location /bp	end location /bp
Ssc.16324.1.S1_at	637.548	2302.99	1680.01	313.801	769.823	898.403	0.428959	9.31639	11.1693	10.7143	8.29371	9.58838	9.81122	0.0152425	syndecan 4	NM_214284	Sdc4		Sdc4	short hits
Ssc.4875.1.S1_at	1039.89	1416.47	757.439	27.0447	159.545	75.5957	0.0815811	10.0222	10.4681	9.56499	4.75727	7.31782	6.24023	0.0143521	galanin-like peptide	NM_213825	GALP		GALP	no hits
Ssc.15917.1.S1_at	646.815	697.234	626.477	377.921	255.107	295.306	0.47111	9.33721	9.4455	9.29112	8.56194	7.99496	8.20607	0.0149377	p53 protein	NM_213824	Tp53		Tp53	12	110471	108723
Ssc.19192.2.A1_at	574.904	590.372	513.254	231.116	127.466	140.766	0.297491	9.16718	9.20548	9.00353	7.85247	6.99397	7.13716	0.0102318	chromosome 20 open reading frame 108 ortholog	NM_001113701	C20orf108		C20orf108	17	23840	26402
Ssc.210.7.S1_x_at	203.709	436.019	553.54	1592.28	1375.17	1084.21	3.39543	7.67037	8.76825	9.11254	10.6369	10.4254	10.0824	0.0430515	SLA-DR1 beta chain	NM_001113695	SLA-DR1		SLA-DR1	7	29171998	29152825
Ssc.13553.1.A1_at	293.992	427.527	338.617	86.8963	220.421	181.697	0.461275	8.19963	8.73987	8.40351	6.44122	7.78412	7.50539	0.0246381	Guanine nucleotide binding protein (G protein), alpha 14	NM_001097518	GNA14		GNA14	1	241173283	241173342
Ssc.1271.1.S1_at	880.73	3849.59	1981.59	426.225	1143.03	1248.63	0.419834	9.78256	11.9105	10.9524	8.73547	10.1586	10.2861	0.0340657	PNAS-4 protein	NM_001097419	PNAS-4		PNAS-4	10	16963137	16963197
Ssc.1271.3.S1_at	260.175	1270.76	691.992	107.428	349.673	372.563	0.37323	8.02334	10.3115	9.43461	6.74723	8.44986	8.54134	0.0206084	PNAS-4 protein	NM_001097419	PNAS-4		PNAS-4	10	16963137	16963197
Ssc.16096.2.S1_a_at	1541.21	1303.42	2234.93	375.89	341.036	580.082	0.255339	10.5898	10.3481	11.126	8.55417	8.41378	9.18011	0.000131898	v-kit Hardy-Zuckerman 4 feline sarcoma viral oncogene homolog	NM_001044525	KIT		KIT	8	35817734	35817794
Ssc.66.1.S1_at	42.5785	57.1766	94.8996	142.786	140.415	159.405	2.2738	5.41205	5.83735	6.56833	7.15771	7.13355	7.31655	0.0241817	bone morphogenetic protein receptor, type IB	NM_001039745	bmprIb		bmprIb	8	106584054
Ssc.66.1.S2_at	178.484	210.429	310.094	607.894	578.191	519.675	2.44026	7.47965	7.71719	8.27656	9.24768	9.1754	9.02147	0.0242901	bone morphogenetic protein receptor, type IB	NM_001039745	bmprIb		bmprIb	8	106584054
Ssc.11618.2.S1_at	636.259	783.422	1038	398.486	253.591	409.344	0.431879	9.31347	9.61365	10.0196	8.63839	7.98636	8.67717	0.0249678	integral membrane protein	NM_001031798	IMT2A		IMT2A	X	63096677
Ssc.24285.1.S1_at	277.087	244.838	191.266	85.1663	66.4513	126.191	0.389529	8.1142	7.93568	7.57944	6.41221	6.05423	6.97947	0.0367725	Transcribed locus, strongly similar to XP_001489564.1 PREDICTED: similar to ribonuclease P 40kDa subunit, isoform 1 [Equus caballus]	CK451039	Sus scrofa similar to ribonuclease P 40kDa subunit	XM_001928516.1	LOC100152063	7	1412771
Ssc.10835.1.A1_at	889.962	911.732	570.267	392.391	353.829	383.224	0.476165	9.7976	9.83247	9.15549	8.61615	8.46691	8.58204	0.0245381	Transcribed locus, moderately similar to NP_112242.1 interferon stimulated exonuclease gene 20kDa-like 2 [Homo sapiens]	CN163059	PREDICTED: Sus scrofa similar to Interferon stimulated exonuclease gene 20kDa-like 2 (LOC100157573	XM_001924747	LOC100157573	4	97064270	97065097
Ssc.16442.1.S1_at	1016.89	3722.09	2962	514.535	1528.41	1672.4	0.482451	9.98995	11.8619	11.5324	9.00713	10.5778	10.7077	0.00833618	Transcribed locus	CB288186	Sus scrofa similar to chromosome 10 open reading frame	XM_001924660.1|	LOC100157009	14	93471609
Ssc.25434.1.S1_at	62.2856	96.2193	77.65	17.0795	23.4242	35.8743	0.323423	5.96083	6.58825	6.27891	4.09419	4.54993	5.16488	0.0137994	Transcribed locus, weakly similar to NP_001089539.1 hypothetical protein LOC734594 [Xenopus laevis]	AJ659262	zinc finger protein 114	XM_001917236.1	LOC100053528	1	100438279	100438379
Ssc.15391.2.S1_a_at	126.474	335.865	176.781	59.0739	73.4678	50.7139	0.286731	6.9827	8.39174	7.46582	5.88445	6.19904	5.66431	0.0168938	Transcribed locus, moderately similar to NP_064627.1 kinesin family member 15 [Homo sapiens]	CN161938	kinesin family member 15	XM_001114848.1	LOC714704	13	23685721	23686449
Ssc.3940.2.A1_at	558.218	773.675	1111.89	339.535	300.812	471.66	0.455035	9.12468	9.59558	10.1188	8.40742	8.23272	8.8816	0.0152421	Transcribed locus	BF710210	Macaca mulatta hypothetical protein LOC699523	XM_001092024.1	LOC699523	X	82773205	82773684
Ssc.21382.1.A1_at	175.975	616.439	235.204	107.739	227.607	103.534	0.427085	7.45923	9.26781	7.87777	6.7514	7.8304	6.69396	0.0175946	Transcribed locus, moderately similar to NP_004410.3 dual specificity phosphatase 5 [Homo sapiens]	CK453637	dual specificity phosphatase 5 pseudogene	NR_002834.1	DUSP5P	14	126525309	126525948
Ssc.7893.1.A1_at	288.488	561.685	352.979	125.751	156.704	175.274	0.380442	8.17237	9.13362	8.46344	6.97443	7.2919	7.45347	0.0165439	Transcribed locus	BI404005	metastasis suppressor 1 (MTSS1	nm-014751.4	MTSS1	4	14845744	14846296
Ssc.10191.1.A1_at	184.181	358.917	147.507	83.6122	84.5336	87.9412	0.370815	7.52498	8.48751	7.20464	6.38564	6.40145	6.45847	0.0397984	Transcribed locus, strongly similar to XP_422581.1 PREDICTED: hypothetical protein [Gallus gallus]	CF795550	fam168b	nm-001009993.2	fam168b	short hits
Ssc.8269.1.A1_at	1040.28	2503.75	2000.74	848.257	1039.54	879.943	0.499162	10.0228	11.2899	10.9663	9.72836	10.0217	9.78127	0.0494566	Transcribed locus	BF702812	Ras association	NM_213589	RAPH1	15	100232579	100232952
Ssc.9200.1.A1_at	1426.22	1622.64	229.162	73.8666	455.557	72.5916	0.183652	10.478	10.6641	7.84022	6.20685	8.83149	6.18173	0.0459195	Transcribed locus, moderately similar to XP_001487947.1 PREDICTED: similar to Zinc finger, CCHC domain containing 12 [Equus caballus]	BI185273	zinc finger, CCHC domain containing 12	NM_173798.2	ZCCHC12	X	97162919	97163355
Ssc.12809.5.A1_at	1642.63	1904.54	1783.89	4918.27	2817.99	4264.23	2.25105	10.6818	10.8952	10.8008	12.2639	11.4605	12.0581	0.0316323	Transcribed locus, moderately similar to NP_001041438.1 hypothetical protein LOC503325 [Rattus norvegicus]	BX665012	LOC100008589	NM_173479	LOC100008589
Ssc.30576.1.A1_at	114.6	142.986	116.88	274.541	519.306	238.476	2.75679	6.84046	7.15973	6.86888	8.10088	9.02044	7.8977	0.0153215	Transcribed locus	CO994162	ZFP1？《80%	NM_153688	ZFP1	8	38361385	38361487
Ssc.934.1.S1_at	107.536	202.255	317.365	53.0835	46.6555	120.583	0.351303	6.74868	7.66003	8.31	5.73019	5.54398	6.91388	0.0212812	Transcribed locus	CN162744	Homo sapiens nexilin (F actin binding protein) (NEXN), mRNA	NM_144573.3	NEXN	6	94339121	94339578
Ssc.26819.1.A1_at	183.846	304.084	109.735	79.6076	145.708	53.3051	0.466182	7.52235	8.24833	6.77788	6.31483	7.18694	5.7362	0.00111954	Transcribed locus, strongly similar to NP_631978.1 FYVE, RhoGEF and PH domain containing 4 isoform alpha [Mus musculus]	CN160586	Homo sapiens FYVE, RhoGEF and PH domain containing 4 (FGD4), mRNA	NM_139241.2	FGD4	5	40867993	40868841
Ssc.23470.1.S1_at	371.809	503.152	338.481	181.383	147.803	154.89	0.398928	8.53842	8.97485	8.40293	7.5029	7.20753	7.2751	0.0147418	BCL2-associated X protein	AJ606301.1	BCL2-associated X protein	NM_138761.3	BAX	6	37865168	37865313
Ssc.28988.2.S1_at	153.861	129.604	124.409	255.816	340.076	293.755	2.18118	7.26548	7.01797	6.95895	7.99896	8.40971	8.19847	0.015029	Transcribed locus, strongly similar to NP_149124.3 2',3'-cyclic nucleotide 3' phosphodiesterase [Homo sapiens]	BX914383	CNP	NM_033133.4	CNP	12	18491619	18492024
Ssc.16975.1.A1_at	367.575	892.162	687.184	244.38	268.571	368.389	0.452684	8.52189	9.80116	9.42455	7.93298	8.06916	8.52509	0.0439682	Transcribed locus	CK462379	tetratricopeptide repeat, ankyrin repeat and coiled-coil containing 2	NM_025185.3|	TANC2	12	13033657	13034257
Ssc.22370.1.S1_at	95.0084	152.151	112.258	39.4565	42.4972	82.4457	0.457405	6.56998	7.24936	6.81067	5.30219	5.4093	6.36537	0.0498258	Transcribed locus, strongly similar to XP_216934.3 PREDICTED: similar to defective in sister chromatid cohesion homolog 1 [Rattus norvegicus]	CF792337	defective in sister chromatid cohesion 1 homolog (S. cerevisiae) (DSCC1), mRNA	NM_024094.2	DSCC1	4	18866336	18866491
Ssc.19174.1.A1_at	115.327	81.3391	140.231	404.268	165.815	375.954	2.80809	6.84959	6.34588	7.13166	8.65917	7.37343	8.55441	0.0121787	Transcribed locus	BQ601657	period homolog 2 (Drosophila) (PER2),	NM_022817.2	PER2	15	130460754	130461152
Ssc.26266.1.S1_at	883.552	488.773	606.949	44.7178	50.0409	62.917	0.0796634	9.78717	8.93302	9.24543	5.48278	5.64504	5.97538	0.00439766	Transcribed locus, moderately similar to XP_001082206.1 PREDICTED: similar to thymosin-like 8 [Macaca mulatta]	BX922081	thymosin beta 15a	NM_021992.2	TMSB15A	X	82585307
Ssc.18033.1.A1_at	79.4101	34.8536	38.9395	470.799	70.3709	85.3532	4.08949	6.31125	5.12324	5.28316	8.87897	6.13691	6.41537	0.0439593	Transcribed locus, moderately similar to NP_001069461.1 outer dense fiber of sperm tails 2-like [Bos taurus]	CF180565	Homo sapiens outer dense fiber of sperm tails 2-like (ODF2L), transcript variant 1, mRNA	NM_020729.1	ODF2L	4	134871339	134871527
Ssc.25183.1.S1_at	387.034	993.789	631.662	257.348	307.021	295.049	0.427043	8.59632	9.9568	9.30301	8.00758	8.26219	8.20481	0.0359122	Transcribed locus, strongly similar to NP_001012329.1 catenin, beta interacting protein 1 [Homo sapiens]	CK450612	catenin, beta interacting protein 1	NM_020248.2	CTNNBIP1	short hits
Ssc.25963.1.A1_at	125.282	91.8158	152.168	274.888	278.752	202.61	2.04798	6.96904	6.52067	7.24952	8.1027	8.12284	7.66256	0.0467858	Transcribed locus	CO991418	potassium channel modulatory factor 1 (KCMF1),	NM_020122.4	KCMF1	3	54432489	54432880
Ssc.13453.2.S1_at	471.648	400.554	421.373	87.6131	124.979	91.3916	0.234995	8.88157	8.64585	8.71895	6.45307	6.96554	6.51399	0.00545944	Transcribed locus, strongly similar to NP_060753.1 nudix-type motif 15 [Homo sapiens]	CK460813	nudix (nucleoside diphosphate linked moiety X)-type motif 15	NM_018283.1	NUDT15	16	short hits
Ssc.13453.3.A1_at	290.305	221.622	238.582	113.922	125.047	128.223	0.489257	8.18143	7.79196	7.89834	6.8319	6.96633	7.00251	0.0123867	Transcribed locus, strongly similar to NP_060753.1 nudix-type motif 15 [Homo sapiens]	BQ601804	nudix-type motif 15	NM_018283	NUDT15	16	short hits
Ssc.24112.1.A1_at	192.729	1322.77	1425.26	137.935	507.872	585.255	0.41862	7.59043	10.3693	10.477	7.10784	8.98832	9.19292	0.03319	Transcribed locus	CF788175	septin 11	NM_018243	2009-09-11	8	62126771	62127182
Ssc.1073.1.A1_at	59.6706	226.249	119.256	28.6139	72.5448	85.8215	0.461479	5.89895	7.82177	6.89792	4.83864	6.1808	6.42327	0.0440005	Transcribed locus	BQ597748	coiled-coil domain containing 88A	NM_018084.4	CCDC88A	3	79935213	79935644
Ssc.2869.1.S1_at	635.333	896.271	650.168	246.678	92.1245	156.658	0.227091	9.31137	9.80779	9.34467	7.94649	6.52551	7.29147	0.0288239	Transcribed locus	CN165692	Homo sapiens family with sequence similarity 118, member A (FAM118A	NM_017911	FAM118A	5	685741	686547
Ssc.14247.2.A1_at	89.7386	193.063	253.88	468.878	402.118	520.162	2.59215	6.48766	7.59293	7.988	8.87307	8.65148	9.02282	0.0394651	Transcribed locus	AJ669097	FRY-like	NM_015030.1	FRYL	8	32909325	32909594
Ssc.4081.1.A1_at	678.104	1013.88	742.48	1899.57	1644.22	1593.81	2.11036	9.40536	9.98567	9.53621	10.8915	10.6832	10.6383	0.0202992	Transcribed locus	BQ601662	family with sequence similarity 13; member A1	NM_014883	FAM13A1	8	112018139	112018448
Ssc.11753.1.S1_at	99.8897	70.0954	74.502	265.223	161.138	103.885	2.16881	6.64226	6.13125	6.21921	8.05106	7.33215	6.69884	0.0336453	Transcribed locus, moderately similar to XP_612241.3 PREDICTED: similar to KIAA0391 isoform 1 [Bos taurus]	BI184366,CN157625	KIAA0391	NM_014672.2	KIAA0391	7	70452302	70452450
Ssc.4899.1.S1_at	178.536	179.286	155.764	33.1136	56.0507	44.1064	0.259491	7.48007	7.48612	7.28322	5.04935	5.80866	5.46292	0.00669455	Transcribed locus, strongly similar to NP_055282.1 sushi-repeat-containing protein, X-linked 2 [Homo sapiens]	BF711239	sushi-repeat-containing protein; X-linked 2	NM_014467	LOC100221089	X	75922047	75922338
Ssc.30925.1.A1_at	900.823	808.823	1914.45	363.773	509.579	798.18	0.461227	9.8151	9.65968	10.9027	8.50689	8.99316	9.64057	0.0173897	Transcribed locus	CO956747	dickkopf homolog 2 (Xenopus laevis) (DKK2),	NM_014421.2	DKK2	8	98747997	98748221
Ssc.21182.1.S1_at	2614.69	1479.82	1314.15	779.382	1060.66	624.92	0.455744	11.3524	10.5312	10.3599	9.60619	10.0507	9.28753	0.0475287	Transcribed locus, strongly similar to NP_055075.1 HLA class II region expressed gene KE2 [Homo sapiens]	CF793321	PFDN6	NM_014260	PFDN6	7	34062073	34062303
Ssc.7268.1.A1_at	214.94	107.529	165.051	36.1962	15.5107	30.7926	0.169223	7.74779	6.74858	7.36677	5.17777	3.95519	4.94451	0.000861672	Transcribed locus, strongly similar to NP_008946.1 leukocyte cell derived chemotaxin 1 isoform 1 precursor [Homo sapiens]	BQ598411	leukocyte cell derived chemotaxin 1	NM_010701.2|	Lect1	11	24999494	24999994
Ssc.1537.1.S1_at	1950.53	3268.62	1397.12	735.371	1237.05	845.85	0.425961	10.9297	11.6745	10.4482	9.52233	10.2727	9.72426	0.0175808	Transcribed locus, strongly similar to NP_006546.1 YKT6 v-SNARE protein [Homo sapiens]	CK457765	YKT6 v-SNARE homolog (S. cerevisiae)	NM_006555.3	YKT6	18	49504097	49504394
Ssc.17953.1.S1_at	261.271	392.072	195.445	172.159	110.709	104.072	0.455874	8.0294	8.61497	7.61062	7.4276	6.79063	6.70144	0.0469746	Transcribed locus, moderately similar to XP_001488642.1 PREDICTED: hypothetical protein [Equus caballus]	CF178660	PARP4	NM_006437	PARP4	11	79593239	79593485
Ssc.18635.1.S1_at	1669.23	1278.71	1190.69	609.865	741.598	493.495	0.44579	10.705	10.3205	10.2176	9.25235	9.53449	8.94689	0.0138642	Transcribed locus, moderately similar to XP_875358.2 PREDICTED: hypotheical protein LOC617931 [Bos taurus]	CN158512	SIVA1	NM_006427	SIVA1	2	60014956	60015394
Ssc.28305.1.A1_at	80.1713	132.65	116.743	915.511	704.444	1099.12	8.25051	6.32501	7.05148	6.86719	9.83843	9.46034	10.1021	0.00580057	Transcribed locus	CN025137	Homo sapiens transforming; acidic coiled-coil containing protein 1	NM_006283	TACC1	15	45203175	45203387
Ssc.7202.1.A1_at	1316.92	1912.42	3048.63	424.865	683.417	1295.92	0.382959	10.363	10.9012	11.5739	8.73086	9.41662	10.3398	0.00317585	Transcribed locus, strongly similar to NP_005906.2 minichromosome maintenance complex component 6 [Homo sapiens]	CK459958	MCM6	NM_005915	MCM6	short hits
Ssc.5154.1.A1_at	496.428	1337.87	2179.22	164.296	479.619	1240.32	0.469472	8.95544	10.3857	11.0896	7.36015	8.90575	10.2765	0.0168032	Transcribed locus, strongly similar to NP_001026862.1 leucine rich repeat containing 17 isoform 1 [Homo sapiens]	CF176179	leucine rich repeat containing 17	NM_005824	LRRc17	9	96077514
Ssc.6681.1.A1_at	999.459	928.812	487.291	387.612	431.988	355.336	0.486403	9.965	9.85924	8.92864	8.59847	8.75485	8.47304	0.0345684	Transcribed locus, strongly similar to NP_446015.2 nuclear RNA helicase, DECD variant of DEAD box family [Rattus norvegicus]	BM190253	DEAD (Asp-Glu-Ala-Asp) box polypeptide 39 (DDX39	NM_005804.2	DDX39	2	57186627	57186781
Ssc.18223.1.A1_at	742.424	1432.64	1741.72	237.611	594.079	871.766	0.434912	9.5361	10.4845	10.7663	7.89246	9.21451	9.7678	0.00997683	Transcribed locus	CF180313	Homo sapiens glypican 6 (GPC6), mRNA	NM_005708.3	GPC6	11	64134077	64134723
Ssc.21730.1.S1_at	765.982	366.655	393.014	120.017	152.194	142.243	0.271657	9.58117	8.51828	8.61844	6.90709	7.24977	7.15221	0.0272772	Transcribed locus, strongly similar to NP_034851.1 lamin B1 [Mus musculus]	CK450244	LMNB1	NM_005573	LMNB1	2	117550333	117550635
Ssc.7146.1.A1_at	264.989	1371.4	630.656	65.894	196.554	150.586	0.18219	8.04979	10.4214	9.30071	6.04208	7.61878	7.23444	0.00611186	Transcribed locus, strongly similar to XP_001112698.1 PREDICTED: similar to ATP-binding cassette, sub-family A member 1, partial [Macaca mulatta]	BI182779	ATP-binding cassette, sub-family A	NM_005502.2	ABCA1	1	258101358	258101632
Ssc.18271.3.S1_at	296.817	228.549	211.309	96.0826	126.481	98.1667	0.435376	8.21343	7.83636	7.72321	6.5862	6.98278	6.61716	0.0172154	Transcribed locus, strongly similar to XP_001113039.1 PREDICTED: mitogen-activated protein kinase 8 interacting protein 1 isoform 2 [Macaca mulatta]	BP463998	mitogen-activated protein kinase 8 interacting protein 1 isoform 2	NM_005456.2	MAPK8IP1	2	14864471
Ssc.1527.2.A1_at	543.423	748.815	394.027	139.202	396.518	190.465	0.430647	9.08593	9.54847	8.62215	7.12104	8.63124	7.57338	0.0289033	Transcribed locus	BF712006	solute carrier family 20	NM_005415	SLC20A1	3	39163817	39164118
Ssc.17523.1.S1_at	39.7291	87.3635	63.6018	100.273	187.766	140.843	2.24905	5.31212	6.44896	5.991	6.64779	7.55279	7.13794	0.00176357	Transcribed locus, strongly similar to XP_001251465.1 PREDICTED: hypothetical protein [Bos taurus]	CF790841	MRPL33	NM_004891	MRPL33	3	104323062	104323340
Ssc.21138.1.S1_at	714.043	928.09	1369.17	183.808	278.905	316.009	0.2586	9.47987	9.85812	10.4191	7.52206	8.12363	8.30382	0.00162021	Transcribed locus, strongly similar to NP_004498.1 HUS1 checkpoint protein [Homo sapiens]	CO946905	HUS1 checkpoint homolog	NM_004507	HUS1	short hits
Ssc.3441.1.A1_at	978.054	3988.31	4307.32	742.352	1541.45	2259.81	0.489947	9.93377	11.9616	12.0726	9.53596	10.5901	11.142	0.0427383	Transcribed locus	BE233581	glia maturation factor; beta	NM_004124	Gmfb	9	100881395	100881494
Ssc.24298.1.S1_at	133.033	510.009	588.492	43.8235	214.571	336.909	0.483384	7.05564	8.99438	9.20088	5.45363	7.74531	8.39622	0.0170084	Transcribed locus, strongly similar to NP_003683.2 transmembrane protein with EGF-like and two follistatin-like domains 1 [Homo sapiens]	CK455771	Homo sapiens transmembrane protein with EGF-like and two follistatin	NM_003692.3	TMEFF1	1	253968648	253969204
Ssc.21661.1.S1_at	56.2592	78.6248	132.086	171.396	121.167	314.457	2.27374	5.81402	6.29691	7.04533	7.42119	6.92085	8.29672	0.0280944	Transcribed locus, strongly similar to NP_996923.1 transcription factor 12 isoform c [Homo sapiens]	CN158867	TCF12	NM_003205	TCF12	1	118923522	118923668
Ssc.7715.1.A1_at	1745.32	2125.62	2235.57	787.895	1004.49	1042.7	0.464273	10.7693	11.0537	11.1264	9.62186	9.97225	10.0261	0.000156261	Transcribed locus	CN166787	reticulocalbin 1, EF-hand calcium binding domain	NM_002901.2	RCN1	2
Ssc.1308.1.S1_at	3417.45	6542.09	4477.74	560.515	1825.52	2858.31	0.36325	11.7387	12.6755	12.1286	9.13061	10.8341	11.4809	0.0483227	Transcribed locus	CO956692	glypican 1	NM_002081	GPC1	15	131635951	131636282
Ssc.27703.1.S1_at	412.282	1460.97	4156.37	91.0235	280.398	322.422	0.115072	8.68749	10.5127	12.0211	6.50817	8.13133	8.33281	0.0141655	Transcribed locus	AW786568	fibrillin 2	NM_001999	FBN2	no hits
Ssc.12229.1.S1_at	2561.77	2373.58	1501.74	599.967	1171.98	810.492	0.401181	11.3229	11.2128	10.5524	9.22874	10.1947	9.66265	0.0365391	Transcribed locus, strongly similar to NP_001818.1 CDC28 protein kinase 2 [Homo sapiens]	BX665524	CDC28 protein kinase regulatory subunit 2 (CKS2	NM_001827.1	CKS2	14	1107364	1107686
Ssc.9720.1.A1_at	1465.28	987.223	906.415	610.821	563.33	497.372	0.497637	10.517	9.94723	9.82403	9.25461	9.13784	8.95818	0.0102659	Cysteine rich angiogenic inducer 61 isoform 1 (CYR61) mRNA, partial sequence; alternatively spliced	CF365800	cysteine-rich; angiogenic inducer; 61	NM_001554	CYR61	4	135349747	135350199
Ssc.15250.3.S1_at	379.229	623.638	321.771	174.006	180.605	186.416	0.408434	8.56693	9.28457	8.32989	7.44299	7.49669	7.54238	0.0261905	Transcribed locus, moderately similar to NP_002222.1 CD82 antigen isoform 1 [Homo sapiens]	CK451293	CD82 molecule (CD82), transcript variant 2,	NM_001145218.1	CD82	2	16274761	16275174
Ssc.18120.1.A1_at	109.247	192.724	324.627	69.5646	95.5488	131.833	0.473903	6.77145	7.59039	8.34264	6.12028	6.57817	7.04257	0.0171336	Transcribed locus	CF180087	Sus scrofa RAD18 homolog (S. cerevisiae) (RAD18), mRNA >gb|FJ	NM_001142833.1	RAD18	15	109003866	109004040
Ssc.13763.3.A1_at	62.2741	30.1269	76.369	192.278	158.088	146.447	2.94373	5.96056	4.91298	6.25492	7.58705	7.30458	7.19423	0.0294011	Transcribed locus	CF787765	Sus scrofa methionine adenosyltransferase II, beta (MAT2B), mRNA	NM_001142832.1	MAT2B	no hits
Ssc.30354.1.A1_at	26.6518	51.082	20.6653	74.9317	76.2355	99.3446	2.54587	4.73616	5.67474	4.36914	6.2275	6.25239	6.63437	0.0487844	Transcribed locus, strongly similar to XP_001503818.1 PREDICTED: similar to FLASH [Equus caballus]	CO989382	caspase 8 associated protein 2	NM_001137667.1	CASP8AP2	1	60926962	60927257
Ssc.1139.1.A1_at	156.888	115.286	145.982	571.659	222.704	340.855	2.71482	7.29359	6.84907	7.18965	9.15901	7.79898	8.41301	0.0191515	Transcribed locus	CN163723	solute carrier family 4, sodium bicarbonate cotransporter, member 4	NM_001134742.1	SLC4A4	8	57817757
Ssc.5941.1.S1_at	4486.39	7347.87	5229.6	2529.2	2831.49	2507.7	0.461114	12.1313	12.8431	12.3525	11.3045	11.4673	11.2921	0.0103593	Transcribed locus, strongly similar to NP_598917.1 actinin, alpha 1 [Mus musculus]	CK461263	actinin, alpha 1 (ACTN1), transcript variant 3	NM_001130005.1	ACTN1	7	100960133	100960276
Ssc.15624.1.S1_at	277.689	382.184	607.855	118.903	120.957	173.905	0.326383	8.11733	8.57812	9.24758	6.89364	6.91835	7.44216	0.00613708	Transcribed locus, strongly similar to NP_082303.1 RAC/CDC42 exchange factor [Mus musculus]	BI344524	Homo sapiens RhoA/RAC/CDC42 exchange factor (GEFT), transcript	NM_001111270.1	GEFT	5	22009291	22009398
Ssc.7821.1.A1_at	46.0249	44.0763	54.4981	120.01	86.3451	100.353	2.12109	5.52434	5.46193	5.76813	6.90701	6.43204	6.64894	0.00997549	Transcribed locus	BQ599528	Bos taurus fatty acyl CoA reductase 2 (FAR2),	NM_001076022.1|	FAR2	5	42796163	42796696
Ssc.30963.1.A1_at	246.443	1989.23	995.779	34.9012	91.979	433.671	0.173467	7.94511	10.958	9.95968	5.1252	6.52323	8.76046	0.0472695	Transcribed locus	CO946702	Homo sapiens solute carrier family 6 (neurotransmitter transporter,serotonin), member 4	NM_001045.4	SLC6A4	12	44315671	44316079
Ssc.26369.1.S1_at	29.3095	22.8383	56.7771	124.826	117.944	175.213	3.83735	4.8733	4.51338	5.82724	6.96377	6.88196	7.45297	0.00561081	Transcribed locus, strongly similar to NP_084196.4 hypothetical protein LOC77521 isoform b [Mus musculus]	CK457423	hypothetical protein LOC77521 isoform b	NM_001033602.2	KIAA0774	11	5907337	5907817
Ssc.14389.1.S1_at	176.856	475.154	314.388	115.817	156.676	181.476	0.469754	7.46643	8.89225	8.2964	6.8557	7.29164	7.50363	0.0406001	Transcribed locus, strongly similar to NP_001011713.1 N-acetyltransferase 12 [Homo sapiens]	CK451196	NAT12	NM_001011713	NAT12	short hits
Ssc.13426.1.A1_at	745.449	578.357	731.017	245.594	232.306	343.709	0.399844	9.54197	9.17582	9.51376	7.94013	7.85988	8.42504	0.00606551	Transcribed locus	CO942282	Homo sapiens T-cell lymphoma invasion and metastasis 2 (TIAM2),	NM_001010927.2	TIAM2	X	58371014	58371296
Ssc.10983.2.S1_at	731.363	1440.76	1066.25	161.31	280.435	261.315	0.217103	9.51444	10.4926	10.0583	7.33369	8.13152	8.02965	0.00095933	Transcribed locus, strongly similar to NP_001008660.1 phosphatidylinositol-binding clathrin assembly protein isoform 2 [Homo sapiens]	CF364098	phosphatidylinositol binding clathrin assembly protein	NM_001008660.1|	PICALM	9	20088718	20089154
Ssc.15556.1.S1_at	337.127	748.614	765.14	180.768	310.727	419.572	0.492234	8.39715	9.54808	9.57958	7.498	8.2795	8.71277	0.00792348	Transcribed locus	BP462317	CD44 antigen	NM_001001392	CD44	2	24132837	24133239
Ssc.12273.1.A1_at	534.778	629.821	1029.47	180.276	115.294	252.806	0.249936	9.0628	9.2988	10.0077	7.49406	6.84917	7.98189	0.00778353	Transcribed locus, strongly similar to NP_034490.1 glutathione S-transferase, mu 5 [Mus musculus]	CN028399	glutathione S-transferase mu 3 (brain)	NM_000849.4|	GSTM3	4	114953466	114953665
Ssc.8925.1.S1_at	2236.89	789.473	251.086	5408.66	3349.49	1919.91	3.25804	11.1273	9.62475	7.97204	12.4011	11.7097	10.9068	0.0242412	Transcribed locus, moderately similar to NP_000508.1 alpha 2 globin [Homo sapiens]	CF366016	alpha 2 globin	NM_000517	HBA2	3	35253156	35253521
Ssc.4364.1.S1_at	356.007	788.792	991.721	136.048	228.743	531.959	0.419725	8.47576	9.6235	9.95379	7.08797	7.83758	9.05517	0.0169613	Glycosyltransferase-like mRNA, partial sequence	BI183980	like-glycosyltransferase	NG_009929.1	LARGE	5	99480456	99480860
Ssc.9884.1.A1_at	643.564	950.062	549.416	302.184	401.21	252.276	0.445941	9.32994	9.89188	9.10176	8.23928	8.64821	7.97886	0.000814492	Transcribed locus	BI399211	Sus scrofa similar to Astrocytic phosphoprotein PEA-15 (Phosphoprotein enriched in diabetes)	LOC100152480	PED	4	93711068	93711351
Ssc.1942.1.S1_at	440.341	150.18	128.477	83.8776	35.3905	22.369	0.196992	8.78248	7.23055	7.00537	6.39021	5.14529	4.48343	0.00153273	Transcribed locus	CN166665	Sus scrofa lipin 1 mRNA, complete cds	EU164847.1	LPIN1	3	115841521	115841726
Ssc.12458.1.A1_at	39.5166	35.5487	24.3687	137.972	139.363	141.392	4.2111	5.30439	5.15172	4.60696	7.10823	7.1227	7.14356	0.00546214	Transcribed locus	BI402411	Sus scrofa lipin 1 mRNA, complete cds	EU164847.1	LPIN1	3	115841521	115841726
Ssc.10817.1.A1_at	228.378	416.113	78.5798	53.1955	162.637	39.8055	0.353545	7.83528	8.70083	6.29609	5.73323	7.34551	5.3149	0.0230906	wingless-type MMTV integration site family, member 10B	BF703815	Sus scrofa wingless-type MMTV integration site family member	DQ518413.1	WNT10B	5	13621453	13621689
Ssc.4547.1.A1_at	67.7445	284.363	292.205	32.0062	84.685	173.247	0.449996	6.08203	8.15159	8.19084	5.00028	6.40403	7.43669	0.0274874	Transcribed locus	BQ602178	Human P2Y1 gene	AJ006945.1	P2Y1	13	75256073	75256282
Ssc.936.1.S1_at	646.699	1119.46	967.057	307.113	523.689	415.72	0.456064	9.33695	10.1286	9.91746	8.26263	9.03257	8.69947	0.00078178	calponin 2	BX672775	cnn2	Z19539.1	cnn2	short hits
Ssc.20986.1.S1_at	313.201	849.467	1216.31	168.451	481.567	369.859	0.428704	8.29095	9.73041	10.2483	7.39619	8.91159	8.53083	0.0289272	Transcribed locus, strongly similar to NP_060416.1 FK506 binding protein 14, 22 kDa [Homo sapiens]	BF704522	FK506 binding protein 14, 22 kDa	NM_017946.2	FKBP14	18	41305419	41305675
Ssc.18338.1.A1_at	132.393	169.786	156.804	226.093	498.603	316.696	2.26891	7.04868	7.40757	7.29282	7.82077	8.96175	8.30695	0.0202507	Transcribed locus	CF176417	Bos taurus actin filament associated protein 1-like 2	NM_001076375.1	AFAP1L2	18	49162611	49162838
Ssc.30566.1.A1_at	252.741	410.946	221.125	22.143	18.9961	16.694	0.065362	7.98152	8.68281	7.78872	4.46878	4.24763	4.06126	0.00254411	Transcribed locus	CO994470				short hits
Ssc.30159.1.A1_at	601.728	2526.6	1375.95	171.731	431.519	464.173	0.23698	9.23297	11.303	10.4262	7.42401	8.75328	8.85852	0.0108225	Transcribed locus	CO987354				3	67048734	67049116
Ssc.30004.1.A1_at	273.215	168.738	211.727	133.104	120.894	65.9265	0.489421	8.09389	7.39864	7.72606	7.05641	6.9176	6.04279	0.0458062	Transcribed locus	CO952713				3	67044326	67044772
Ssc.29206.1.A1_at	114.853	82.6376	87.9846	42.1561	26.8269	52.0233	0.423877	6.84364	6.36873	6.45918	5.39767	4.74561	5.70109	0.0201025	Transcribed locus	CO951862				short hits
Ssc.29177.1.A1_at	100.002	344.008	236.682	47.7394	101.607	167.489	0.465461	6.64389	8.4263	7.88681	5.57711	6.66686	7.38792	0.0466302	Transcribed locus	CO951310				14	67527995	67528225
Ssc.26437.1.A1_at	1676.4	2618.55	1710.64	814.22	1038.65	1143.25	0.498889	10.7112	11.3546	10.7403	9.66927	10.0205	10.1589	0.0230042	Transcribed locus	CO946613				14	113917011	113917314
Ssc.29723.1.A1_at	109.678	65.4504	65.9748	34.1578	30.9202	30.3296	0.395713	6.77713	6.03233	6.04384	5.09414	4.95048	4.92265	0.0108681	Transcribed locus	CO944594				4	131597007	131597419
Ssc.29840.1.A1_at	11.6532	38.3915	62.4701	197.457	605.52	191.521	8.83882	3.54265	5.26272	5.96509	7.62539	9.24203	7.58136	0.0285272	Transcribed locus	CO937307				1	117864644	117864987
Ssc.24859.1.A1_at	105.371	68.8825	55.5868	48.8385	26.0807	35.4078	0.480016	6.71933	6.10607	5.79667	5.60995	4.70491	5.146	0.0201911	Transcribed locus	CK466362				4	36405235	36405933
Ssc.27248.1.S1_at	100.977	213.896	192.422	43.9872	78.357	62.0589	0.363503	6.65788	7.74077	7.58813	5.45901	6.29199	5.95557	0.00383528	Transcribed locus, strongly similar to NP_071768.2 HERPUD family member 2 [Homo sapiens]	CK465431				18	28702516	28702564
Ssc.3625.1.A1_at	837.842	3945.56	1413.98	448.436	1284.04	671.858	0.38796	9.71053	11.946	10.4655	8.80876	10.3265	9.39201	0.015548	Transcribed locus	CK460466				3	67045029	67045447
Ssc.3880.1.S1_at	3186.17	2362.44	1193.76	365.741	425.502	343.287	0.168269	11.6376	11.2061	10.2213	8.51468	8.73302	8.42327	0.0116236	Transcribed locus	CK457290				18	49162611	49162838
Ssc.6848.1.A1_at	403.666	1218.68	1673.34	258.635	610.096	626.228	0.453611	8.65702	10.2511	10.7085	8.01477	9.25289	9.29054	0.0225551	Transcribed locus	CK451702				18	41307154	41308011
Ssc.13320.1.A1_at	747.714	654.753	854.275	410.092	143.309	357.168	0.403488	9.54634	9.35481	9.73856	8.6798	7.16299	8.48046	0.0336035	Transcribed locus	CK450738				6	99703354	99703979
Ssc.17233.1.A1_at	466.025	257.044	274.995	159.335	66.4822	137.126	0.363647	8.86426	8.00587	8.10326	7.31592	6.0549	7.09936	0.0159167	Transcribed locus	CF795667	?			short hits
Ssc.3625.2.S1_at	358.551	1687.97	621.93	160.535	568.849	268.674	0.374021	8.48603	10.7211	9.28061	7.32674	9.1519	8.06971	0.00474874	Transcribed locus	CF793957				3	67044851	67045045
Ssc.21719.1.A1_at	621.137	2616.58	937.045	163.795	708.013	317.471	0.284873	9.27877	11.3535	9.87197	7.35575	9.46763	8.31048	0.00204423	Transcribed locus	CF793311				3	67044025	67044306
Ssc.18880.1.A1_at	81.9107	196.385	175.348	41.398	63.9567	91.2832	0.433463	6.35598	7.61754	7.45408	5.37149	5.99902	6.51228	0.0163108	Transcribed locus	CF365184				short hits
Ssc.31029.1.A1_at	595.21	424.249	427.886	23.089	23.1637	23.1282	0.0479367	9.21725	8.72877	8.74108	4.52913	4.53379	4.53158	0.000687666	Transcribed locus	CF175718				12	83
Ssc.5115.1.S1_at	860.856	855.546	762.134	412.009	323.308	322.14	0.426646	9.74963	9.7407	9.5739	8.68653	8.33677	8.33154	0.00313915	Transcribed locus	CD572060				short hits
Ssc.15327.1.S1_at	32.3983	72.0093	51.1781	435.389	166.547	258.218	5.52849	5.01785	6.17011	5.67745	8.76616	7.37979	8.01245	0.0402061	Transcribed locus	CA781017				9	63463079	63463205
Ssc.1731.1.S1_at	137.989	469.976	620.093	57.286	148.294	345.983	0.449134	7.10841	8.87644	9.27634	5.84011	7.21232	8.43456	0.0169125	Transcribed locus	BQ602872				15	86046707	86047204
Ssc.14377.1.A1_at	52.2417	62.9752	104.389	20.349	38.6387	27.0816	0.391926	5.70713	5.97671	6.70583	4.34689	5.27197	4.75924	0.0325053	---	BQ602070				17	56053	56418
Ssc.6251.1.S1_at	359.422	1141.29	1047.23	89.8854	355.767	499.599	0.370986	8.48953	10.1564	10.0324	6.49001	8.47479	8.96463	0.0142862	Transcribed locus	BQ601772				short hits
Ssc.13284.1.A1_at	179.708	381.992	486.419	82.6731	139.353	199.102	0.401794	7.48951	8.5774	8.92606	6.36935	7.1226	7.63736	0.00278956	Transcribed locus, moderately similar to NP_001010927.1 T-cell lymphoma invasion and metastasis 2 isoform b [Homo sapiens]	BI404780				1	12417905	12418281
Ssc.11989.1.S1_at	133.096	267.02	380.936	44.2543	84.4353	219.46	0.445744	7.05632	8.0608	8.5734	5.46775	6.39977	7.77781	0.0198785	Transcribed locus	BI400140				6	72900009	72900348
Ssc.9939.1.A1_at	372.453	351.04	634.815	51.2444	106.77	83.5902	0.177872	8.54091	8.45549	9.31019	5.67932	6.73836	6.38526	0.0118739	Transcribed locus	BI399386				11	77432885	77433399
Ssc.3625.3.S1_at	275.549	1020.68	394.378	186.121	399.102	253.058	0.495846	8.10617	9.99531	8.62344	7.5401	8.64061	7.98332	0.0384466	Transcribed locus	BI345659				1	232740189	232740246
Ssc.20156.1.S1_at	79.4505	81.5007	127.918	24.6233	46.9323	43.8434	0.399485	6.31198	6.34874	6.99908	4.62195	5.55251	5.45429	0.0199726	Transcribed locus, moderately similar to NP_000615.2 serine (or cysteine) proteinase inhibitor, clade A (alpha-1 antiproteinase, antitrypsin), member 5 [Homo sapiens]	BI344159				7	124370242	124370444
Ssc.17284.1.A1_at	1021.06	796.685	1449.25	172.999	138.632	208.181	0.15911	9.99585	9.63787	10.5011	7.43462	7.11512	7.70169	0.000541123	Transcribed locus	BI183839				2	117419915	117420307
Ssc.6995.1.A1_at	84.9905	72.7076	90.5642	48.1181	25.0374	44.3567	0.473339	6.40923	6.18403	6.50087	5.58851	4.64601	5.47108	0.0168829	Transcribed locus	BF712245				13	108589390	108589723
Ssc.7739.1.A1_at	126.992	113.605	174.139	340.868	370.653	432.523	2.75849	6.98859	6.82788	7.4441	8.41307	8.53393	8.75663	0.00309473	Transcribed locus	BF712052				15	35756411	35756651
Ssc.9037.1.A1_at	70.2387	20.3431	21.3443	117.857	108.664	117.556	3.07414	6.13419	4.34647	4.41578	6.88089	6.76373	6.8772	0.0399401	Transcribed locus	BF709190,CN166070				4	40903714	40904023
Ssc.6964.1.A1_at	70.7537	55.3231	58.8443	318.279	224.878	217.604	4.11398	6.14473	5.78981	5.87883	8.31415	7.813	7.76556	0.000809169	Transcribed locus, strongly similar to NP_001005528.1 ribosomal protein s25 [Rattus norvegicus]	BF704014				9	44828000	44828448
Ssc.9269.1.S1_at	1474.99	2475.32	1459.29	812.352	785.969	949.86	0.471048	10.5265	11.2734	10.5111	9.66596	9.61833	9.89157	0.0395674	Transcribed locus	BF703217				12	34201970	34202259
Ssc.2531.1.S1_at	250.382	1038.11	371.579	143.43	318.521	238.72	0.422073	7.96799	10.0197	8.53753	7.1642	8.31524	7.89918	0.0434698	Transcribed locus	BF198613				12	4892780	4892954
Ssc.26127.2.S1_at	63.8013	74.0485	66.4637	120.549	210.113	96.6349	2.09138	5.99551	6.2104	6.05449	6.91348	7.71502	6.59447	0.0360646	Transcribed locus, moderately similar to NP_066011.2 G protein-coupled receptor 107 [Homo sapiens]	AW359695,BX925643,CN166238				1	285122126	285122449
Ssc.17427.1.S1_at	111.359	248.312	117.242	30.9312	57.2629	61.5025	0.313887	6.79907	7.95601	6.87335	4.95099	5.83953	5.94257	0.0225706	Transcribed locus, strongly similar to NP_777205.1 brain abundant, membrane attached signal protein 1 [Bos taurus]	AJ653209				16	6089298	6089457
