# Supplementary material for: Microarray profiling for differential gene expression in PMSG-hCG stimulated preovulatory ovarian follicles of Chinese Taihu and Large White sows
Source: BMC Genomics. 2011 Feb 16;12:111. doi: 10.1186/1471-2164-12-111 (PMC3047302; doi:10.1186/1471-2164-12-111)
Supplement: Additional file 4 — Genes that distributed in the intervals of the known pig QTLs for reproduction traits. All the genes listed here are from 133 transcripts that are significantly up/down-regulated between Large White and Taihu sows. GenBank IDs represent annotated genes. [file 1471-2164-12-111-S4.XLS]

## Sheet: 2倍
Additional file 4. Genes that distributed in the known pig QTL regions of reproduction Traits. All the genes listed here are from 133 transcripts that are
significantly up/down-regulated between Large White and Chinese Taihu sows. GenBank IDs represent annotated genes.
Probe Set ID	Gene Title	RefSeq Transcript ID	Gene name	RefSeq human homologous transcript ID	Symbol	Chromosome	Gene location /bp	corresponding QT 1	QTL1 location/cM	corresponding QT 2	QTL2 location/cM	corresponding QT 3	QTL3 location/cM	corresponding QT 4	QTL4 location/cM	corresponding QT 5	QTL5 location/cM
Ssc.15917.1.S1_at	p53 protein	NM_213824	p53 protein		Tp53	12	110471	age at puberty	16.5	Total number born [TNB] (Litter size)/ Total number born alive [NBA]	6.7	embyro survival/number of vaible embryos	6.6
Ssc.19192.2.A1_at	chromosome 20 open reading frame 108 ortholog	NM_001113701	chromosome 20 open reading frame 108 ortholog		C20orf108	17	23840	Total number born alive [NBA] /Total number born [TNB] (Litter size)	22	Noguera etal., 2009
Ssc.210.7.S1_x_at	SLA-DR1 beta chain	NM_001113695	SLA-DR1 beta chain		SLA-DR1	7	29171998	number born alive	20	age at puberty	46.7-69.1	total number born	15.9	Ovulation rate [OVRATE]	47.4
Ssc.16096.2.S1_a_at	v-kit Hardy-Zuckerman 4 feline sarcoma viral oncogene homolog	NM_001044525	v-kit Hardy-Zuckerman 4 feline sarcoma viral oncogene homolog		KIT	8	35817734	FSH	12.4-11.1	ovulation rate	5
Ssc.66.1.S2_at	bone morphogenetic protein receptor, type IB	NM_001039745	bone morphogenetic protein receptor, type IB		bmprIb	8	106584054	Weight of ovary [OW]	116-137	ovulation rate	107.5	Uterine capacity [UC]	53-107	number born alive/total number born	125-127	Age at puberty [AGEP]	70-116.5
Ssc.66.1.S1_at	bone morphogenetic protein receptor, type IB	NM_001039745	bone morphogenetic protein receptor, type IB		bmprIb	8	106584054	Weight of ovary [OW]	116-137	ovulation rate	107.5	Uterine capacity [UC]	53-107	number born alive/total number born	125-127	Age at puberty [AGEP]	70-116.5
Ssc.11618.2.S1_at	integral membrane protein	NM_001031798	integral membrane protein		ITM2A	X	63096677	FSH	71.7-87.4
Ssc.24285.1.S1_at	Transcribed locus, strongly similar to XP_001489564.1 PREDICTED: similar to ribonuclease P 40kDa subunit, isoform 1 [Equus caballus]	CK451039	Sus scrofa similar to ribonuclease P 40kDa subunit	XM_001928516.1	LOC100152063	7	1412771	number born alive	20	total number born	15.9
Ssc.10835.1.A1_at	Transcribed locus, moderately similar to NP_112242.1 interferon stimulated exonuclease gene 20kDa-like 2 [Homo sapiens]	CN163059	PREDICTED: Sus scrofa similar to Interferon stimulated exonuclease gene 20kDa-like 2 (LOC100157573	XM_001924747	LOC100157573	4	97064270	ovulation rate	77	ovulation rate	65.4
Ssc.16442.1.S1_at	Transcribed locus	CB288186	Sus scrofa similar to chromosome 10 open reading frame	XM_001924660.1|	LOC100157009	14	93471609	Number of stillborn [NSB]	112.5
Ssc.25434.1.S1_at	Transcribed locus, weakly similar to NP_001089539.1 hypothetical protein LOC734594 [Xenopus laevis]	AJ659262	zinc finger protein 114	XM_001917236.1	LOC100053528	1	100438279	number born alive	81.7
Ssc.15391.2.S1_a_at	Transcribed locus, moderately similar to NP_064627.1 kinesin family member 15 [Homo sapiens]	CN161938	kinesin family member 15	XM_001114848.1	LOC714704	13	23685721	ovulation rate	25.4
Ssc.3940.2.A1_at	Transcribed locus	BF710210	Macaca mulatta hypothetical protein LOC699523	XM_001092024.1	LOC699523	X	82773205	FSH	71.7-87.4
Ssc.21382.1.A1_at	Transcribed locus, moderately similar to NP_004410.3 dual specificity phosphatase 5 [Homo sapiens]	CK453637	dual specificity phosphatase 5 pseudogene	NR_002834.1	DUSP5P	14	126525309	Number of stillborn [NSB]	112.5
Ssc.7893.1.A1_at	Transcribed locus	BI404005	metastasis suppressor 1		MTSS1	4	14845744	Number of stillborn [NSB]	5
Ssc.8269.1.A1_at	Transcribed locus	BF702812	Ras association	NM_213589	RAPH1	15	100232579	Age at puberty [AGEP]	105.7	ovulation rate	88.5	Total number born alive [NBA] (	88.3	Total number born [TNB] (Litter size)	89.4
Ssc.9200.1.A1_at	Transcribed locus, moderately similar to XP_001487947.1 PREDICTED: similar to Zinc finger, CCHC domain containing 12 [Equus caballus]	BI185273	zinc finger, CCHC domain containing 12	NM_173798.2	ZCCHC12	X	97162919	FSH	71.7-87.4
Ssc.934.1.S1_at	Transcribed locus	CN162744	Homo sapiens nexilin (F actin binding protein) (NEXN), mRNA	NM_144573.3	NEXN	6	94339121	Mummified pigs [MUMM]	155
Ssc.30576.1.A1_at	Transcribed locus	CO994162	ZFP1？《80%	NM_153688	ZFP1	8	38361385	FSH	12.4-11.1	ovulation rate	5
Ssc.23470.1.S1_at	BCL2-associated X protein	AJ606301.1	BCL2-associated X protein	NM_138761.3	BAX	6	37865168	Number of stillborn [NSB]	59	Number of stillborn [NSB]	88	Total number born alive [NBA] (	85.3	Mummified pigs [MUMM]	71.2
Ssc.28988.2.S1_at	Transcribed locus, strongly similar to NP_149124.3 2',3'-cyclic nucleotide 3' phosphodiesterase [Homo sapiens]	BX914383	CNP	NM_033133.4	CNP	12	18491619	age at puberty	16.5	Total number born [TNB] (Litter size)/ Total number born alive [NBA]	6.7	embyro survival/number of vaible embryos	6.6
Ssc.16975.1.A1_at	Transcribed locus	CK462379	tetratricopeptide repeat, ankyrin repeat and coiled-coil containing 2	NM_025185.3|	TANC2	12	13033657	age at puberty	16.5	Total number born [TNB] (Litter size)/ Total number born alive [NBA]	6.7	embyro survival/number of vaible embryos	6.6
Ssc.22370.1.S1_at	Transcribed locus, strongly similar to XP_216934.3 PREDICTED: similar to defective in sister chromatid cohesion homolog 1 [Rattus norvegicus]	CF792337	defective in sister chromatid cohesion 1 homolog (S. cerevisiae) (DSCC1), mRNA	NM_024094.2	DSCC1	4	18866336	Number of stillborn [NSB]	5
Ssc.19174.1.A1_at	Transcribed locus	BQ601657	period homolog 2 (Drosophila) (PER2),	NM_022817.2	PER2	15	130460754	Age at puberty [AGEP]	105.7
Ssc.26266.1.S1_at	Transcribed locus, moderately similar to XP_001082206.1 PREDICTED: similar to thymosin-like 8 [Macaca mulatta]	BX922081	thymosin beta 15a	NM_021992.2	TMSB15A	X	82585307	FSH	71.7-87.4
Ssc.18033.1.A1_at	Transcribed locus, moderately similar to NP_001069461.1 outer dense fiber of sperm tails 2-like [Bos taurus]	CF180565	Homo sapiens outer dense fiber of sperm tails 2-like (ODF2L), transcript variant 1, mRNA	NM_020729.1	ODF2L	4	134871339	ovulation rate	120.8
Ssc.25963.1.A1_at	Transcribed locus	CO991418	potassium channel modulatory factor 1 (KCMF1),	NM_020122.4	KCMF1	3	54432489	FSH	42.3-50.8
Ssc.24112.1.A1_at	Transcribed locus	CF788175	septin 11	NM_018243	40067	8	62126771	Number of corpora lutea [NCL]	46.3-65.1	Uterine capacity [UC]	53-107
Ssc.14247.2.A1_at	Transcribed locus	AJ669097	FRY-like	NM_015030.1	FRYL	8	32909325	ovulation rate	5	FSH	12.4-11.1
Ssc.4081.1.A1_at	Transcribed locus	BQ601662	family with sequence similarity 13; member A1	NM_014883	FAM13A1	8	112018139	ovulation rate	107.5	number born alive/total number born	127	Weight of ovary [OW]	116-137	Age at puberty [AGEP]	70-116.5	Uterine capacity [UC]	53-107
Ssc.11753.1.S1_at	Transcribed locus, moderately similar to XP_612241.3 PREDICTED: similar to KIAA0391 isoform 1 [Bos taurus]	BI184366,CN157625		NM_014672.2	KIAA0391	7	70452302	age at puberty	46.7-69.1
Ssc.4899.1.S1_at	Transcribed locus, strongly similar to NP_055282.1 sushi-repeat-containing protein, X-linked 2 [Homo sapiens]	BF711239	sushi-repeat-containing protein; X-linked 2	NM_014467	LOC100221089	X	75922047	FSH	71.7-87.4
Ssc.30925.1.A1_at	Transcribed locus	CO956747	dickkopf homolog 2 (Xenopus laevis) (DKK2),	NM_014421.2	DKK2	8	98747997	ovulation rate	107.5	number born alive/total number born	127	Weight of ovary [OW]	116-137	Age at puberty [AGEP]	70-116.5	Uterine capacity [UC]	53-107
Ssc.21182.1.S1_at	Transcribed locus, strongly similar to NP_055075.1 HLA class II region expressed gene KE2 [Homo sapiens]	CF793321	PFDN6	NM_014260	PFDN6	7	34062073	Ovulation rate [OVRATE]	47.4	age at puberty	46.7-69.1	Number of stillborn [NSB]	66.1
Ssc.7268.1.A1_at	Transcribed locus, strongly similar to NP_008946.1 leukocyte cell derived chemotaxin 1 isoform 1 precursor [Homo sapiens]	BQ598411	leukocyte cell derived chemotaxin 1	NM_010701.2|	Lect1	11	24999494	Number of fully formed pigs [NFF]	49
Ssc.1537.1.S1_at	Transcribed locus, strongly similar to NP_006546.1 YKT6 v-SNARE protein [Homo sapiens]	CK457765	YKT6 v-SNARE homolog (S. cerevisiae)	NM_006555.3	YKT6	18	49504097	number of vaible embryos	52.8
Ssc.17953.1.S1_at	Transcribed locus, moderately similar to XP_001488642.1 PREDICTED: hypothetical protein [Equus caballus]	CF178660	PARP4	NM_006437	PARP4	11	79593239	Number of stillborn [NSB]	66
Ssc.18635.1.S1_at	Transcribed locus, moderately similar to XP_875358.2 PREDICTED: hypotheical protein LOC617931 [Bos taurus]	CN158512	SIVA1	NM_006427		2	60014956	Mummified pigs [MUMM]	25.9
Ssc.5154.1.A1_at	Transcribed locus, strongly similar to NP_001026862.1 leucine rich repeat containing 17 isoform 1 [Homo sapiens]	CF176179	leucine rich repeat containing 17	NM_005824	LRRc17	9	96077514	Gestation length [GEST] (Gestation length	122.9-139.4 (cM)
Ssc.6681.1.A1_at	Transcribed locus, strongly similar to NP_446015.2 nuclear RNA helicase, DECD variant of DEAD box family [Rattus norvegicus]	BM190253	DEAD (Asp-Glu-Ala-Asp) box polypeptide 39 (DDX39	NM_005804.2	DDX39	2	57186627	Mummified pigs [MUMM]	25.9
Ssc.18223.1.A1_at	Transcribed locus	CF180313	Homo sapiens glypican 6 (GPC6), mRNA	NM_005708.3	GPC6	11	64134077	Number of stillborn [NSB]	66
Ssc.21730.1.S1_at	Transcribed locus, strongly similar to NP_034851.1 lamin B1 [Mus musculus]	CK450244	LMNB1	NM_005573	LMNB1	2	117550333	Total number born [TNB] (Litter size)/ Total number born alive [NBA]	96.8
Ssc.18271.3.S1_at	Transcribed locus, strongly similar to XP_001113039.1 PREDICTED: mitogen-activated protein kinase 8 interacting protein 1 isoform 2 [Macaca mulatta]	BP463998	mitogen-activated protein kinase 8 interacting protein 1 isoform 2	NM_005456.2	MAPK8IP1	2	14864471	Mummified pigs [MUMM]	5.8
Ssc.1527.2.A1_at	Transcribed locus	BF712006	solute carrier family 20	NM_005415	SLC20A1	3	39163817	Number of corpora lutea [NCL]	17.8-27.6	ovulation rate	36
Ssc.3441.1.A1_at	Transcribed locus	BE233581	glia maturation factor; beta	NM_004124	Gmfb	9	100881395	ovulation rate	113.5						+
Ssc.24298.1.S1_at	Transcribed locus, strongly similar to NP_003683.2 transmembrane protein with EGF-like and two follistatin-like domains 1 [Homo sapiens]	CK455771	Homo sapiens transmembrane protein with EGF-like and two follistatin	NM_003692.3	TMEFF1	1	253968648	253969204
Ssc.21661.1.S1_at	Transcribed locus, strongly similar to NP_996923.1 transcription factor 12 isoform c [Homo sapiens]	CN158867	TCF12	NM_003205	TCF12	1	118923522	118923668	81.7	Total number born alive [NBA]
Ssc.7715.1.A1_at	Transcribed locus	CN166787	reticulocalbin 1, EF-hand calcium binding domain	NM_002901.2	RCN1	2	26738551	26738974	5.8, 25.9	Mummified pigs [MUMM]
Ssc.1308.1.S1_at	Transcribed locus	CO956692	glypican 1	NM_002081	GPC1	15	131635951	Age at puberty [AGEP]	105.7
Ssc.12229.1.S1_at	Transcribed locus, strongly similar to NP_001818.1 CDC28 protein kinase 2 [Homo sapiens]	BX665524	CDC28 protein kinase regulatory subunit 2 (CKS2	NM_001827.1	CDC28	14	1107364	1107686
Ssc.9720.1.A1_at	Cysteine rich angiogenic inducer 61 isoform 1 (CYR61) mRNA, partial sequence; alternatively spliced	CF365800	cysteine-rich; angiogenic inducer; 61	NM_001554	CYR61	4	135349747	ovulation rate	120.8
Ssc.15250.3.S1_at	Transcribed locus, moderately similar to NP_002222.1 CD82 antigen isoform 1 [Homo sapiens]	CK451293	CD82 molecule (CD82), transcript variant 2,	NM_001145218.1	CD82	2	16274761	Mummified pigs [MUMM]	5.8
Ssc.18120.1.A1_at	Transcribed locus	CF180087	Sus scrofa RAD18 homolog (S. cerevisiae) (RAD18), mRNA >gb|FJ	NM_001142833.1	RAD18	15	109003866	Age at puberty [AGEP]	105.7	ovulation rate	88.5	Total number born alive [NBA] (	88.3	Total number born [TNB] (Litter size)	89.4
Ssc.1139.1.A1_at	Transcribed locus	CN163723	solute carrier family 4, sodium bicarbonate cotransporter, member 4	NM_001134742.1	SLC4A4	8	57817757	Age at puberty [AGEP]	70-116.5	Uterine capacity [UC]	53-107
Ssc.30963.1.A1_at	Transcribed locus	CO946702	Homo sapiens solute carrier family 6 (neurotransmitter transporter,serotonin), member 4	NM_001045.4	SLC6A4	12	44315671	Mummified pigs [MUMM]	114.2	Number of stillborn [NSB]	102.1
Ssc.26369.1.S1_at	Transcribed locus, strongly similar to NP_084196.4 hypothetical protein LOC77521 isoform b [Mus musculus]	CK457423	hypothetical protein LOC77521 isoform b	NM_001033602.2	KIAA0774	11	5907337	Number of stillborn [NSB]	66
Ssc.13426.1.A1_at	Transcribed locus	CO942282	Homo sapiens T-cell lymphoma invasion and metastasis 2 (TIAM2),	NM_001010927.2	TIAM2	X	58371014	FSH	71.7-87.4
Ssc.10983.2.S1_at	Transcribed locus, strongly similar to NP_001008660.1 phosphatidylinositol-binding clathrin assembly protein isoform 2 [Homo sapiens]	CF364098	phosphatidylinositol binding clathrin assembly protein	NM_001008660.1|	PICALM	9	20088718	ovulation rate	16	embyro survival	35	number of vaible embryos	35
Ssc.15556.1.S1_at	Transcribed locus	BP462317	CD44 antigen	NM_001001392	CD44	2	24132837	Mummified pigs [MUMM]	5.8	Mummified pigs [MUMM]	25.9
Ssc.12273.1.A1_at	Transcribed locus, strongly similar to NP_034490.1 glutathione S-transferase, mu 5 [Mus musculus]	CN028399	glutathione S-transferase mu 3 (brain)	NM_000849.4|	GSTM3	4	114953466	ovulation rate	77	ovulation rate	65.4
Ssc.8925.1.S1_at	Transcribed locus, moderately similar to NP_000508.1 alpha 2 globin [Homo sapiens]	CF366016	alpha 2 globin	NM_000517	HBA2	3	35253156	ovulation rate	36	Number of corpora lutea [NCL]	17.8-27.6
Ssc.4364.1.S1_at	Glycosyltransferase-like mRNA, partial sequence	BI183980	like-glycosyltransferase	NG_009929.1	LARGE	5	99480456	Number of stillborn [NSB]	102.6	Ovulation rate [OVRATE]	136.8
Ssc.9884.1.A1_at	Transcribed locus	BI399211	Sus scrofa similar to Astrocytic phosphoprotein PEA-15 (Phosphoprotein enriched in diabetes)	LOC100152480	PED	4	93711068	ovulation rate	77
Ssc.10817.1.A1_at	wingless-type MMTV integration site family, member 10B	BF703815	Sus scrofa wingless-type MMTV integration site family member	DQ518413.1	WNT10B	5	13621453
Ssc.4547.1.A1_at	Transcribed locus	BQ602178	Human P2Y1 gene	AJ006945.1	P2Y1	13	75256073	T4 level	59.1	Total number born alive [NBA]	50	Total number born [TNB] (Litter size)	55	ovulation rate	61
Ssc.20986.1.S1_at	Transcribed locus, strongly similar to NP_060416.1 FK506 binding protein 14, 22 kDa [Homo sapiens]	BF704522	FK506 binding protein 14, 22 kDa	NM_017946.2	FKBP14	18	41305419	number of vaible embryos	52.8
Ssc.18338.1.A1_at	Transcribed locus	CF176417	Bos taurus actin filament associated protein 1-like 2	NM_001076375.1	AFAP1L2	18	49162611	number of vaible embryos	52.8
Ssc.29840.1.A1_at	Transcribed locus	CO937307				1	117864644	number born alive	81.7
Ssc.15327.1.S1_at	Transcribed locus	CA781017				9	63463079	ovulation rate	67
Ssc.6964.1.A1_at	Transcribed locus, strongly similar to NP_001005528.1 ribosomal protein s25 [Rattus norvegicus]	BF704014				9	44828000	ovulation rate	67
Ssc.9037.1.A1_at	Transcribed locus	BF709190,CN166070				4	40903714	Number of stillborn [NSB]	5
Ssc.26437.1.A1_at	Transcribed locus	CO946613				14	113917011	Number of stillborn [NSB]	112.5
Ssc.30004.1.A1_at	Transcribed locus	CO952713				3	67044326	FSH	42.3-50.8
Ssc.24859.1.A1_at	Transcribed locus	CK466362				4	36405235	Number of stillborn [NSB]	5
Ssc.6995.1.A1_at	Transcribed locus	BF712245				13	108589390	Number of stillborn [NSB]	102.1
Ssc.9269.1.S1_at	Transcribed locus	BF703217				12	34201970	Number of stillborn [NSB]	47.2	number of vaible embryos	35.8
Ssc.29177.1.A1_at	Transcribed locus	CO951310				14	67527995	Number of stillborn [NSB]	28
Ssc.6848.1.A1_at	Transcribed locus	CK451702				18	41307154	number of vaible embryos	52.8
Ssc.1731.1.S1_at	Transcribed locus	BQ602872				15	86046707	ovulation rate	88.5	Total number born alive [NBA] (	88.3	Total number born [TNB] (Litter size)	89.4
Ssc.11989.1.S1_at	Transcribed locus	BI400140				6	72900009	Mummified pigs [MUMM]	135
Ssc.2531.1.S1_at	Transcribed locus	BF198613				12	4892780	age at puberty	16.5	Total number born [TNB] (Litter size)/ Total number born alive [NBA]	6.7	embyro survival/number of vaible embryos	6.6
Ssc.13320.1.A1_at	Transcribed locus	CK450738				6	99703354	Mummified pigs [MUMM]	155
Ssc.13284.1.A1_at	Transcribed locus, moderately similar to NP_001010927.1 T-cell lymphoma invasion and metastasis 2 isoform b [Homo sapiens]	BI404780				1	12417905	num weaned	19	Total number born [TNB] (Litter size)	19	Total number born alive [NBA] (	19
Ssc.29723.1.A1_at	Transcribed locus	CO944594				4	131597007	ovulation rate	120.8
Ssc.14377.1.A1_at	---	BQ602070				17	56053	Total number born alive [NBA] /Total number born [TNB] (Litter size)	22
Ssc.3625.1.A1_at	Transcribed locus	CK460466				3	67045029	FSH	42.3-50.8
Ssc.3625.2.S1_at	Transcribed locus	CF793957				3	67044851	FSH	42.3-50.8
Ssc.27248.1.S1_at	0.00383528	0.363503	Transcribed locus, strongly similar to NP_071768.2 HERPUD family member 2 [Homo sapiens]	CK465431		18	28702516	embyro survival	15.5
Ssc.17427.1.S1_at	Transcribed locus, strongly similar to NP_777205.1 brain abundant, membrane attached signal protein 1 [Bos taurus]	AJ653209				16	6089298	Total number born alive [NBA]	9
Ssc.21719.1.A1_at	Transcribed locus	CF793311				3	67044025	FSH	42.3-50.8
Ssc.30159.1.A1_at	Transcribed locus	CO987354				3	67048734	FSH	42.3-50.8
Ssc.9939.1.A1_at	Transcribed locus	BI399386				11	77432885	Number of stillborn [NSB]	66
Ssc.3880.1.S1_at	Transcribed locus	CK457290				18	49162611	number of vaible embryos	52.8
Ssc.17284.1.A1_at	Transcribed locus	BI183839				2	117419915	Total number born [TNB] (Litter size)/ Total number born alive [NBA]	96.8
Ssc.31029.1.A1_at	Transcribed locus	CF175718				12	83	age at puberty	16.5	Total number born [TNB] (Litter size)/ Total number born alive [NBA]	6.7	embyro survival/number of vaible embryos	6.6
