# Supplementary material for: Microarray profiling for differential gene expression in PMSG-hCG stimulated preovulatory ovarian follicles of Chinese Taihu and Large White sows
Source: BMC Genomics. 2011 Feb 16;12:111. doi: 10.1186/1471-2164-12-111 (PMC3047302; doi:10.1186/1471-2164-12-111)
Supplement: Additional file 6 — Primer pairs designed for genes selected for validation by real time RT-PCR and SNP detection. [file 1471-2164-12-111-S6.XLS]

## Sheet: addtional file 5
Additional file 6. Primer pairs designed for genes selected for validation by real time RT-PCR and SNP detection.
Gene symbol	Sense primer sequence (5'-3')	Anti-sense primer sequence (5'-3')	Tm(℃)	Product size (bp)	Primer origin
GALP	ACTTTCGCCAAACCAGA	GCAAGGCATCTTTCTCC	58	156	NM_213825
ITM2A	GTAACCTTGGCATCTTT	TGTCTAATCTTCCAGCAC	57	126	NM_001031798
CTNNBIP1	GCTGGCTGTCAGTTGGAG	TCAGCAGAAGGTCCGAGTG	60	61	CK450612
WIF1	CAAGGGTTTGGATGAAGCAGT	TTCTCTGGAATCATGGTAAGGTC	59	154	Zhou et al. (2009)
BMPR1B	GGAGCGGAATGAATGTAAT	GTCTGGTTTCTTGCCTTTT	59	186	NM_001039745
CTNNAL1	TTTCAGGTGACTGGCCAAC	AGATGGATGCAACGTCAAAGT	58	60	BI405218
LOC396850	CCGAGGCAGAATGGAGTGT	TCCTTCCCGTAGAGGTTGT	57	242	NM_213850
CNN2	TCCACGCAGTTCAACAAGG	GCCAGTAAGTCCCTCAATCC	57	135	BX672775
actin158	CCAGGTCATCACCATCGG	CCGTGTTGGCGTAGAGGT	60	158	XM_003124280.1
BAX-SNP	TCAGTTCATCTAGCAGGGAC	CCATGTTACTGTCCAGTTCATC	60	416	Laenoi et al.(2006)
BMPR1B-SNP	CCTGCTGTGCTTACTGCTTG	CCCCCTGTTGAATGTCTTCT	60	509	Fan B, private communication
